# Supplementary material for: IFNγ-Stat1 axis drives aging-associated loss of intestinal tissue homeostasis and regeneration
Source: Nat Commun. 2023 Sep 30;14:6109. doi: 10.1038/s41467-023-41683-y (PMC10542816; doi:10.1038/s41467-023-41683-y)
Supplement: Supplementary file 3 — Supplementary Data 1 [file 41467_2023_41683_MOESM3_ESM.xlsx]

## Sheet: Crypt female 18m
Gene id	log2 Fold Change (18m/2m)	pvalue	padj
1600029D21Rik	3.91824	0.000240845	0.0126156
1700011H14Rik	-1.7992	6.24412e-13	2.57098e-10
1700030C10Rik	-3.8817	8.64843e-11	2.88559e-08
1700048O20Rik	-1.92282	0.000934607	0.0353126
1700112E06Rik	1.13545	9.26742e-05	0.0058738
1810030J14Rik	-1.68128	8.39506e-18	5.80219e-15
2010001M09Rik	2.54065	0.000223147	0.011866
2310044G17Rik	-0.250928	0.00127185	0.0439332
2610018G03Rik	-1.73763	4.16e-09	1.0063e-06
2700081O15Rik	-0.732858	3.96256e-06	0.000443257
3222401L13Rik	-2.37167	4.55283e-05	0.00337503
4833442J19Rik	-0.336981	0.000153118	0.00874083
4932411E22Rik	4.13634	3.88902e-05	0.00298652
4933403G14Rik	-0.994912	2.01119e-08	4.42278e-06
5730507C01Rik	-4.39753	0.000622409	0.0264722
5830405N20Rik	2.45506	0.00077124	0.0306768
A230051G13Rik	0.512378	0.000122496	0.00740795
A930004D18Rik	-4.16239	0.000380468	0.0178709
AI118078	1.0093	0.0010663	0.0390896
AI427809	1.11787	1.09779e-13	5.11474e-11
AI467606	-1.97756	5.76322e-14	2.85974e-11
AI481877	4.54812	0.000291892	0.0146719
AW112010	0.739424	2.72083e-08	5.7861e-06
Abpd	4.44097	0.000289228	0.0145759
Acap1	0.966406	0.000100284	0.00626033
Ache	0.872191	1.20365e-07	2.17692e-05
Acot7	0.756921	3.84039e-08	7.82307e-06
Acox2	-0.608441	0.000108132	0.00666424
Adam19	1.08423	0.000299699	0.0149095
Adnp2	0.316294	0.00127359	0.0439332
Adra2a	0.465738	0.000157746	0.00894026
Afap1	0.896347	8.53492e-06	0.000825839
Agap2	1.17146	0.00138036	0.0465379
Agt	-0.962039	1.83344e-05	0.00156303
Aip	0.535622	4.81603e-05	0.00350375
Akna	0.838168	3.16976e-05	0.00247344
Akr1c19	-0.658663	0.000771993	0.0306768
Alppl2	-0.896523	0.000141083	0.00827347
Ambp	-1.73668	8.01789e-07	0.00011409
Amotl1	-2.34233	5.86901e-16	3.44173e-13
Amt	-0.559217	0.000312077	0.0152508
Angptl3	-0.553024	0.00128287	0.044107
Ankfn1	3.36293	1.16629e-07	2.12925e-05
Anks6	0.981934	1.75071e-05	0.00152612
Anp32a	0.268299	0.000250636	0.0129687
Anp32e	0.461121	0.000689997	0.0284508
Antxr2	-0.418027	0.00129102	0.0442193
Apobec3	0.463581	1.14602e-05	0.00106114
Arhgap10	-0.761359	0.000998481	0.0372304
Arhgap24	-0.582446	9.07624e-06	0.000869522
Arhgap30	1.19582	1.28085e-06	0.00016862
Arhgap4	-0.576319	0.000304319	0.0150618
Arhgap9	-0.927168	0.000223193	0.011866
Arhgdia	0.37544	0.00083232	0.0324739
Arhgdib	1.65278	4.11137e-07	6.31454e-05
Armcx3	-1.11091	0.000109213	0.0066651
Asb2	1.33773	0.000151447	0.00871856
Asxl3	-3.02047	3.632e-11	1.27794e-08
Atf5	0.734675	0.000161994	0.00913968
B2m	0.442388	4.91575e-06	0.000519834
B3galt2	-0.514703	0.00120645	0.0422191
BC013712	1.43394	0.00108259	0.039474
Bag3	0.495315	0.000189161	0.0103995
Barx2	0.867228	1.32649e-07	2.33366e-05
Basp1	1.39524	0.00121111	0.0423058
Batf2	0.575781	0.000759592	0.030434
Bglap-rs1	1.77545	0.000322553	0.0155662
Bhmt2	-2.84806	0.000131016	0.00782537
Bmp3	-0.641462	2.07451e-06	0.000253498
C1ra	1.3614	1.60857e-06	0.000207527
C4b	2.23532	2.16839e-09	5.55516e-07
Cadps	-0.934909	0.000281663	0.0142689
Cand2	0.559489	5.89551e-05	0.00413369
Cap2	1.18771	2.18165e-09	5.55516e-07
Card11	0.510856	0.000315653	0.0153096
Card6	1.07778	4.43021e-10	1.2796e-07
Casc4	-0.997342	2.5686e-09	6.45552e-07
Casp12	1.62488	5.48871e-14	2.7952e-11
Cast	0.374482	6.39786e-05	0.0044061
Cbx4	-0.581633	0.00118306	0.0415509
Ccdc134	-0.413607	0.000974986	0.0366367
Ccl5	1.66767	8.08493e-05	0.00528579
Ccnd1	0.682781	4.56918e-06	0.000485839
Ccr2	3.5031	1.60896e-15	9.15783e-13
Cd14	1.01224	4.73995e-08	9.45645e-06
Cd19	1.50976	0.000164257	0.00924041
Cd22	1.79933	1.78133e-05	0.00153409
Cd274	1.1575	2.59875e-05	0.00206111
Cd37	1.16125	0.000280345	0.0142395
Cd3e	2.03078	0.000405538	0.0188653
Cd4	2.9209	2.69435e-08	5.7861e-06
Cd5	2.83009	5.59998e-05	0.00398422
Cd53	1.40701	4.64396e-05	0.00341711
Cd6	3.67333	1.86294e-08	4.14386e-06
Cd74	3.00911	2.48732e-20	2.18794e-17
Cd79a	2.17861	4.1687e-05	0.00313902
Cd96	1.44047	0.000795175	0.0312134
Cd97	-0.482204	0.000128506	0.00769922
Cdc37	0.407763	0.000314089	0.015272
Cdo1	0.469864	1.6557e-06	0.000212192
Ceacam10	3.03205	6.87872e-17	4.2941e-14
Cela1	1.01574	6.77792e-08	1.29868e-05
Celf5	-1.24286	2.07103e-05	0.00172011
Chchd6	0.526721	0.000710811	0.0289592
Chchd7	-0.498884	1.0094e-06	0.00013829
Ciita	2.82468	1.62132e-41	5.2293e-38
Clca3	-0.526814	1.9511e-05	0.0016488
Clca4	0.283447	0.000231336	0.0122317
Cldn8	-0.990466	2.28105e-06	0.000271595
Clec2h	-0.375295	0.0012903	0.0442193
Clybl	0.422169	0.000450381	0.0205077
Cnn3	0.515405	5.13445e-07	7.70248e-05
Cnp	0.396851	0.000981885	0.0368245
Cnpy1	1.13808	4.49503e-06	0.000480595
Col1a1	-1.1906	7.63088e-05	0.0050627
Col3a1	-1.0082	2.09074e-06	0.000253498
Comt	0.386979	6.91182e-06	0.000685936
Coro1a	1.34776	2.71281e-14	1.45829e-11
Cpm	-1.02407	1.17352e-09	3.15416e-07
Cstf3	-0.308279	0.00130764	0.0446406
Cul7	-0.667343	0.000190129	0.0104232
Cybb	1.06211	0.000656843	0.0275959
Cyfip2	1.39151	1.01473e-06	0.00013829
Cyp2c29	-3.0781	0.000134541	0.00798663
Cyp2e1	0.972332	0.000359605	0.0170148
Cyp4a32	2.4819	4.3328e-06	0.00046672
Cyth4	1.10213	0.00108376	0.039474
Cytip	0.990709	0.000108853	0.0066651
Cyyr1	2.54896	9.58042e-08	1.78269e-05
Dapk1	-1.19638	8.79593e-05	0.00567396
Dazap2	0.263267	0.00013721	0.00807076
Dcaf12l1	-1.32504	0.000301768	0.0149739
Dcun1d4	0.997956	5.05363e-13	2.17329e-10
Ddo	1.54327	7.09718e-08	1.34652e-05
Ddr2	3.05504	4.48502e-19	3.61642e-16
Ddx11	-0.30456	0.00139974	0.046946
Ddx26b	-0.941934	4.58553e-08	9.24365e-06
Defa26	-0.327219	0.000882728	0.0339613
Dhrs4	0.297608	0.00142764	0.0476338
Dkk3	-1.17128	0.000123554	0.00744866
Dlgap1	1.06602	1.04527e-05	0.000981943
Dock10	1.31537	3.28113e-08	6.82757e-06
Dock2	1.61879	6.78098e-12	2.57305e-09
Dtx1	1.60829	2.49176e-06	0.000292245
Dtx4	0.419197	4.0923e-06	0.000454703
E230001N04Rik	-0.963449	0.00085331	0.0330927
Ecm2	-0.599653	0.000411087	0.0190776
Ecscr	1.02584	0.00108103	0.039474
Eda2r	0.721315	7.28051e-05	0.0048921
Edn2	0.45219	0.000505536	0.02249
Edn3	0.684323	1.59932e-06	0.000207527
Efhb	1.68528	3.30573e-10	9.9957e-08
Efnb2	0.536245	8.36437e-05	0.00543179
Eid2	-2.98592	0.000135555	0.00800251
Eif5a	0.27813	0.000876308	0.0338489
Elmo1	0.436642	0.000367075	0.0173259
Eml1	1.29837	4.09826e-09	1.00392e-06
Epb4.1l1	-0.459	0.000157998	0.00894026
Ephx1	-0.396677	0.000473448	0.0214069
Erlec1	-0.329019	0.000389683	0.0182153
Espn	0.53493	0.00113424	0.040648
Etfb	0.286608	0.000263388	0.0134843
Ets1	0.475502	0.000196727	0.0106641
Etv3	0.433878	7.56844e-06	0.000743475
Fads2	0.335444	0.000679046	0.02826
Fam126a	0.711008	6.22049e-10	1.69548e-07
Fam134b	-0.524062	1.13292e-05	0.00105405
Fam196b	1.60765	0.000891695	0.0341705
Fam20a	0.816512	1.22745e-08	2.82782e-06
Fastkd1	-0.389196	0.000324306	0.0156119
Fgf14	-1.80301	0.000101794	0.00631382
Fhl1	-0.80676	1.60533e-05	0.00142506
Fkbp9	-1.00493	1.29158e-16	7.81084e-14
Fmo1	1.19357	4.85537e-07	7.34071e-05
Fosl2	0.295138	0.000995273	0.0372304
Fras1	-1.5407	3.90819e-15	2.16089e-12
Frem2	-2.30654	1.11006e-13	5.11474e-11
Gad2	2.58673	7.70843e-12	2.8146e-09
Gas7	2.28996	2.348e-20	2.16374e-17
Gbp2	1.16726	5.01609e-06	0.000527562
Gbp6	1.02863	5.30555e-05	0.00378867
Gbp8	1.76872	3.39407e-10	1.01049e-07
Gbp9	1.51939	1.322e-05	0.00120676
Gdpd5	-0.376991	0.00150043	0.0497199
Ghrl	-0.768987	8.11152e-07	0.00011458
Gimap3	1.3302	0.000141636	0.00828076
Gimap4	1.02633	4.7407e-05	0.00346196
Gimap7	1.39465	0.000353504	0.0168084
Gjb2	0.515666	2.00142e-05	0.00166946
Gjb3	0.455746	2.24844e-05	0.00183594
Gkn3	-0.691368	0.00110409	0.0397883
Gm10451	1.12695	4.40957e-21	4.49127e-18
Gm12185	1.70896	4.33791e-06	0.00046672
Gm13154	-3.70075	1.62355e-05	0.00143465
Gm17635	-0.785716	0.000235401	0.0124128
Gm52	1.28085	6.2621e-06	0.000634473
Gm7676	2.0276	7.54765e-07	0.000108194
Gm9833	0.575154	0.00109596	0.0395934
Gnai2	0.296788	0.00128319	0.044107
Gpr114	1.42897	0.000929198	0.0352585
Gpr126	1.64431	1.7356e-11	6.21986e-09
Gpx2	0.752408	4.11188e-06	0.000454703
Grb10	-2.12817	1.32042e-08	3.00622e-06
Grb14	-1.02403	0.000825693	0.0322804
Gsdma2	-1.26602	3.53135e-07	5.60152e-05
Gspt2	-3.02588	0.00015204	0.00871856
Gsta4	-1.06878	0.000880493	0.0339428
Gstm2	-0.607524	0.000273798	0.0139803
Gstp2	0.529936	0.000442079	0.0201772
Guca2a	-0.349398	0.000770134	0.0306768
H2-Aa	3.79336	4.5741e-41	1.26454e-37
H2-Ab1	2.79477	2.63691e-23	2.86927e-20
H2-D1	0.516621	7.19065e-05	0.00484856
H2-DMa	2.14321	2.34922e-23	2.84139e-20
H2-DMb1	3.14244	6.83374e-56	3.7924e-52
H2-Eb1	3.04224	2.66881e-23	2.86927e-20
H2-Eb2	2.00376	0.000644039	0.0272128
H2-Gs10	0.744723	4.92269e-10	1.38064e-07
H2-K1	0.557506	2.97529e-08	6.25845e-06
H2-M3	0.930742	5.1291e-09	1.21047e-06
H2-Ob	1.53535	0.000152277	0.00871856
H2-Q6	2.64489	4.61357e-28	6.37728e-25
H2-Q7	2.72588	2.59045e-32	4.55732e-29
H2-T10	0.882208	0.000187535	0.0103842
H2afj	0.338587	0.000863704	0.0334288
Hao2	-1.024	1.92102e-05	0.00163051
Hcls1	1.18075	0.000750772	0.030143
Hepacam2	-0.301016	0.00136262	0.0461002
Hist3h2ba	1.52161	4.56934e-05	0.00337503
Hmha1	0.96045	2.09062e-06	0.000253498
Hoga1	1.37858	0.000566307	0.024408
Hoxa3	1.22813	0.000715364	0.0290835
Hpgd	-0.523074	0.000335723	0.0160418
Hpn	-1.2726	0.000506896	0.0224987
Hsd3b2	-1.30213	0.000889016	0.0341354
Hsp90ab1	0.493944	9.8979e-06	0.000938942
Hspa12a	1.17032	8.87018e-07	0.000122611
Hspa2	1.20935	0.000186692	0.0103818
Id1	0.418828	0.000259487	0.0133199
Ido1	0.843822	0.000241856	0.0126156
Ifi203	1.23771	0.000690983	0.0284508
Ifi44	1.01817	0.00052416	0.023106
Ifi47	0.939016	2.63495e-18	1.96122e-15
Ifitm2	0.34318	0.000998375	0.0372304
Ifitm3	2.06006	1.60299e-74	1.55105e-70
Igfbp4	0.484948	8.57902e-06	0.000825976
Igj	2.58137	5.34976e-06	0.000559614
Igtp	1.40025	6.85409e-13	2.76334e-10
Iigp1	1.93557	3.89101e-06	0.000437784
Ikzf1	1.51176	1.35419e-07	2.36092e-05
Ikzf3	1.15606	6.8045e-06	0.000678766
Il2rg	1.92742	1.78364e-05	0.00153409
Il7	1.32384	4.93138e-09	1.17817e-06
Il7r	2.18476	4.29644e-05	0.00321022
Inha	-4.49431	8.90393e-05	0.00572311
Ireb2	-0.335068	0.00101763	0.0377988
Irf1	0.390895	0.000257795	0.0132682
Irf4	1.81528	0.00100942	0.0375659
Irf8	0.434697	7.86151e-05	0.00515715
Irgm1	0.445145	2.24383e-05	0.00183594
Irgm2	1.40133	7.29668e-18	5.22983e-15
Itgae	0.796021	0.00115428	0.0411234
Itgal	1.76835	2.43261e-05	0.0019615
Itgam	0.840035	1.3633e-05	0.00123862
Itgb2	1.23631	1.97972e-05	0.00166454
Itgb7	1.04911	0.000427909	0.0197164
Itk	1.31776	0.00106067	0.0390896
Itln1	-0.431987	0.000682734	0.0282918
Itpripl2	-0.467296	5.85803e-05	0.00413188
Jag2	-0.777666	0.00106652	0.0390896
Jdp2	2.10642	5.45774e-08	1.06685e-05
Jun	0.624815	3.19235e-07	5.15006e-05
Kazn	0.507623	7.66983e-05	0.00506575
Khdrbs3	0.80817	2.72702e-06	0.000312268
Kif12	-0.547779	0.000249542	0.0129467
Klf11	0.82116	4.91907e-05	0.00355201
Klf3	0.361488	0.00103214	0.038191
Klf5	0.491178	0.000331702	0.0158888
Klhl13	-2.4554	2.7021e-06	0.000311256
Klhl6	1.20724	0.00137559	0.046458
Krba1	-0.708882	0.000544934	0.0238049
Kremen2	-1.03739	8.28341e-05	0.00539732
Ky	0.75794	0.000165817	0.00930116
Lama4	0.99793	0.000191069	0.0104451
Lamc1	-0.825512	5.68266e-06	0.000582616
Laptm5	1.54944	6.1904e-13	2.57098e-10
Lat	1.75813	1.83103e-05	0.00156303
Lax1	1.8369	0.0004335	0.0198794
Ldb3	0.550255	6.69874e-08	1.29634e-05
Lgals9	0.483002	3.64219e-05	0.00280812
Limk1	1.08256	0.000794197	0.0312134
Lipo1	-0.816952	1.2454e-07	2.23158e-05
Lmbrd2	-0.300318	0.000554687	0.0240679
Loxl2	-0.736603	0.000381563	0.0178789
Lpcat2	1.86878	5.76171e-06	0.000586846
Lphn2	0.353764	0.000902858	0.0343263
Lrrk2	1.70789	1.77285e-05	0.00153409
Lsm12	0.359391	0.00010745	0.00664337
Lsp1	1.18857	0.000319754	0.0154697
Ly6a	1.28641	6.05824e-05	0.00420211
Ly6d	2.27977	1.98692e-05	0.00166454
Ly6e	1.59382	4.70217e-40	1.13745e-36
Mageh1	-1.52237	3.7067e-07	5.83187e-05
Mapk9	0.301517	0.000293297	0.0147044
Mef2c	1.86723	6.56836e-06	0.000658606
Mep1a	-0.495935	0.000548086	0.0238887
Mesdc1	0.298977	0.00117145	0.0412428
Mfap3l	-1.54837	0.00139235	0.046779
Mgll	-0.831582	2.09589e-06	0.000253498
Mif	0.462194	0.000542919	0.0237705
Mlkl	0.782793	1.13391e-06	0.000151334
Mmp14	0.691394	1.50856e-08	3.39461e-06
Mrpl22	0.502665	0.001203	0.0421747
Mrps27	0.484199	3.31446e-05	0.00256566
Ms4a1	1.6263	2.33806e-05	0.0019011
Ms4a6b	1.36885	0.000815003	0.031927
Msn	1.39606	1.03759e-05	0.000979485
Myc	0.598305	0.00131643	0.0446406
Myd88	0.392429	6.71093e-05	0.00455684
Mylk3	-1.14258	0.00019344	0.0105449
Myo1g	1.21904	0.00022626	0.0119961
Nckap1l	1.18287	0.000119968	0.00727779
Ncrna00086	-2.51752	0.000719494	0.029129
Nfil3	0.679229	9.31578e-05	0.0058738
Nin	0.545445	3.87155e-07	6.04212e-05
Nkg7	1.38187	0.00022173	0.0118534
Noxa1	0.472562	0.000934556	0.0353126
Npepps	-0.26471	0.000501202	0.0224002
Nrn1	-1.87545	9.80818e-21	9.49039e-18
Nrp2	-0.785149	1.46079e-05	0.00132099
Nsd1	-0.239152	0.00131717	0.0446406
Nus1	0.341041	0.00106583	0.0390896
Oit1	0.686283	1.78236e-07	3.02563e-05
Osgin1	1.06405	4.77313e-10	1.35838e-07
P2rx7	2.93255	7.83878e-56	3.7924e-52
Pa2g4	0.350945	0.000247274	0.0128636
Parp3	1.85876	5.83284e-31	9.40642e-28
Pcdh20	-3.16156	1.98937e-12	7.69966e-10
Pcdhb16	1.93453	0.00040541	0.0188653
Pcdhb17	2.4266	5.16345e-05	0.00370427
Pde11a	0.950009	4.07034e-10	1.19347e-07
Pdia2	-2.0521	1.46259e-19	1.23061e-16
Peg3	-2.142	1.33718e-37	2.58771e-34
Pex5l	-3.03778	3.71399e-29	5.5287e-26
Pfkfb2	-0.360973	2.55147e-05	0.00204033
Pirt	0.602081	0.00115417	0.0411234
Pkia	2.20356	2.66532e-10	8.31924e-08
Pkp1	0.307818	0.00103455	0.0382072
Pla2g16	0.410471	0.00116164	0.0411724
Pla2g5	2.11019	1.24231e-05	0.0011394
Plag1	-1.18566	9.678e-14	4.68222e-11
Plxnd1	0.955514	1.52063e-05	0.00136237
Pnliprp1	-0.817809	4.19156e-05	0.003144
Pnliprp2	-0.449889	0.000669352	0.0279769
Pnrc1	0.274697	0.00116779	0.0412428
Ppic	0.886928	3.09304e-06	0.000352097
Ppif	0.312095	0.00131704	0.0446406
Ppp1r16b	0.909166	0.000308997	0.0151908
Ppp4r4	-1.03515	1.70012e-05	0.00148872
Prelp	0.810666	2.51479e-06	0.000293171
Prf1	2.54937	0.00127215	0.0439332
Prkd3	-0.404932	0.000973139	0.0366367
Prom2	2.43119	0.000214744	0.0115437
Prpf40b	-0.445708	0.00131094	0.0446406
Prr13	0.407858	0.000578992	0.024844
Prss32	0.502825	9.1648e-05	0.00585337
Psmb8	1.84547	1.33963e-44	5.18492e-41
Psmd7	0.433645	0.000552872	0.0240431
Ptbp1	0.244645	0.000149345	0.00862844
Ptbp2	-0.330792	0.00117215	0.0412428
Ptpn6	0.435167	0.00068207	0.0282918
Ptprc	1.16311	1.52315e-07	2.60849e-05
Ptprcap	0.984668	0.000505213	0.02249
Ptprn	-1.09468	0.00142663	0.0476338
Ptprt	1.1374	2.92453e-05	0.00231002
Pxdn	1.01155	1.77725e-10	5.73222e-08
Pyroxd2	0.808044	1.92525e-09	5.03478e-07
Rac2	0.773769	0.000527512	0.0231483
Rad21l	-2.209	2.24842e-05	0.00183594
Rasa3	0.397267	2.28762e-06	0.000271595
Rasal3	1.24489	5.87158e-05	0.00413188
Rasgrp1	1.15598	0.00125609	0.0436407
Rassf2	1.37397	5.49072e-09	1.2802e-06
Rassf4	0.598909	1.63264e-05	0.00143613
Rbms1	-1.05633	1.06785e-06	0.000144511
Rcsd1	1.37172	0.000480785	0.0215873
Reep1	-0.810507	1.4972e-05	0.00134762
Reg4	-0.483161	3.01735e-05	0.00237365
Rep15	-0.621193	0.000148429	0.00862579
Rexo2	0.387136	0.00112121	0.0402681
Rftn1	1.64871	4.91181e-05	0.00355201
Rgs7bp	1.0954	0.000423603	0.0195646
Rhbdl2	0.645995	4.2627e-06	0.000466055
Rhobtb1	-1.22566	3.05469e-09	7.57876e-07
Ric3	-2.12748	2.22709e-18	1.72395e-15
Rinl	1.32033	5.9612e-05	0.00416466
Rnf130	0.787405	3.63426e-14	1.90082e-11
Rnf17	-3.68561	5.98306e-05	0.0041649
Rnf187	0.371214	0.000693103	0.0284776
Rps4y2	-3.92503	6.58805e-80	1.27492e-75
Rsad1	0.6973	4.0235e-07	6.22902e-05
Rtn4rl1	0.528586	0.000135636	0.00800251
S100a6	-0.891572	2.38949e-07	3.98632e-05
S100g	-2.17275	0.00102484	0.0379938
Sash3	1.07209	0.000109524	0.0066651
Sat2	-5.78986	2.48117e-06	0.000292245
Scg2	-0.572764	0.00148291	0.0492234
Scg3	-1.00687	0.00108517	0.039474
Scin	-0.69369	3.9798e-05	0.00302028
Scly	0.356513	0.000108979	0.0066651
Scnn1a	0.535554	0.000479529	0.0215873
Serpina1b	-1.16802	1.72136e-06	0.000219156
Serpina3g	1.70063	0.000188283	0.0103842
Serpinb5	2.66847	2.97727e-17	1.92054e-14
Sgk3	-0.524309	0.000562582	0.0243016
Sgsm1	0.440722	0.00139191	0.046779
Shisa7	1.01532	0.000279577	0.0142378
Skap2	0.752827	4.83123e-07	7.34071e-05
Sla	1.1197	0.000125554	0.00754574
Slamf7	1.31711	0.000570038	0.0245141
Slc16a12	-0.863974	1.2662e-07	2.24803e-05
Slc16a9	-2.17283	0.00145032	0.0483075
Slc18a2	-0.396487	0.000431631	0.0198407
Slc1a3	1.27001	5.01604e-28	6.47136e-25
Slc20a1	-0.414454	1.05055e-05	0.000982141
Slc25a22	0.4046	0.000726924	0.0293683
Slc28a2	-1.06409	2.52679e-07	4.17936e-05
Slc38a2	0.411961	0.000310992	0.0152362
Slc38a4	-1.14954	0.000631912	0.0268174
Slc6a14	2.80535	3.97644e-05	0.00302028
Slc7a2	-0.634855	6.84539e-05	0.00463188
Slco5a1	1.84825	1.76561e-06	0.00022187
Slpi	4.18995	8.23359e-06	0.000804729
Smpdl3b	0.788583	2.57321e-05	0.00204925
Snx3	0.303958	0.00015622	0.00889169
Sod1	0.33028	2.47238e-05	0.00198529
Sp100	1.41881	1.49028e-07	2.575e-05
Sp110	1.70282	1.31662e-09	3.4903e-07
Sp140	2.26578	3.13774e-10	9.63835e-08
Spata13	0.256739	0.00122171	0.0425992
Spin4	-3.74084	8.93127e-05	0.00572311
Spo11	1.64886	6.95319e-07	0.000100417
Srgn	1.06167	6.47462e-05	0.00442745
Srsf5	-0.232235	0.000766936	0.0306648
Sstr3	-1.47924	3.19351e-07	5.15006e-05
St5	0.318838	9.88793e-05	0.0062127
St8sia4	1.22461	6.6959e-05	0.00455684
Stag3	-2.48763	0.000777935	0.0308496
Stat1	0.447563	5.42827e-07	8.08061e-05
Stk40	0.430621	0.000786961	0.0311437
Strc	0.965168	3.63112e-08	7.47547e-06
Syngr1	0.772614	9.30949e-05	0.0058738
Tap1	1.1511	1.17507e-17	7.84136e-15
Tap2	1.10896	1.37954e-12	5.44836e-10
Tapbpl	0.335627	0.000936098	0.0353126
Tbc1d10c	0.966077	0.000188345	0.0103842
Tbl1x	0.274597	0.000434862	0.0198947
Tceal8	-0.879086	0.00147761	0.0491319
Tert	-0.666224	4.41115e-05	0.00328325
Tex15	-2.24296	6.979e-12	2.59726e-09
Tgif1	0.323701	0.000497458	0.0222843
Tgtp2	2.21417	1.12004e-06	0.000150521
Thbs1	-0.481443	0.000453733	0.0206118
Thbs4	2.74416	5.84735e-07	8.638e-05
Thsd7a	-1.28527	9.95859e-05	0.00623685
Thy1	2.25186	0.000455788	0.0206567
Tlcd1	-0.371372	0.000843372	0.0328389
Tlr1	1.22902	3.71241e-13	1.63278e-10
Tlr2	0.979547	5.5606e-06	0.000575447
Tlr4	1.81211	0.000685757	0.0283564
Tm4sf4	-0.569085	1.45838e-06	0.000190693
Tmcc3	0.436724	0.000639102	0.0270633
Tmed10	0.395116	0.000479936	0.0215873
Tmem173	1.15893	3.05885e-05	0.00239655
Tmem184c	-0.728652	0.000717111	0.0290934
Tmem56	0.315634	0.000339008	0.0161588
Tnfrsf1b	0.450625	0.00035531	0.0168528
Tnnt1	-0.992339	0.00062225	0.0264722
Tppp	-0.781323	6.30546e-05	0.00435797
Trim35	-0.754842	8.85002e-07	0.000122611
Trp53	0.580217	1.577e-05	0.00140637
Trpm5	-0.363981	0.000677189	0.0282434
Trpm6	-0.82522	1.26685e-06	0.000167918
Trps1	1.33366	0.000795035	0.0312134
Tspan12	0.473531	8.44955e-06	0.000821687
Tst	0.497695	2.365e-05	0.00191496
Tuba1b	0.328722	0.00114899	0.0411004
Twsg1	0.314631	0.000149366	0.00862844
Txn2	0.584405	0.000296702	0.014811
Ubap2l	0.240809	0.00131123	0.0446406
Ubash3a	2.83571	0.00116026	0.0411724
Ubd	2.07642	7.39268e-08	1.38896e-05
Ube2i	-0.248488	0.000525467	0.023111
Ufsp1	0.557006	0.000179955	0.010036
Ugt2b36	-0.876553	6.02113e-07	8.82734e-05
Unc80	-3.41004	1.71724e-13	7.7284e-11
Upb1	1.02568	9.78078e-11	3.20809e-08
Vsig2	-2.50853	5.39353e-10	1.49108e-07
Was	1.73957	0.000896395	0.0341841
Wdfy4	1.5019	0.000146234	0.00852385
Wfdc2	-1.48847	2.19505e-05	0.00181532
Wscd1	2.38101	5.54039e-06	0.000575447
Xlr3a	-2.36897	3.25405e-06	0.000368259
Zbp1	0.901931	0.000195337	0.0106185
Zc3h12a	0.797613	3.25617e-05	0.00253066
Zc3h7b	0.424846	0.000513239	0.0227282
Zc3h8	-0.529236	0.000313368	0.015272
Zcchc3	-3.03645	6.54354e-07	9.5211e-05
Zfp105	-2.23006	1.11343e-07	2.0521e-05
Zfp106	0.25635	0.000645806	0.027228
Zfp239	0.330936	0.00142681	0.0476338
Zfp334	-2.8067	2.22546e-10	7.06017e-08
Zfp37	-1.68452	1.86586e-06	0.000231463
Zfp708	-0.449611	0.000210233	0.0113327
Zfp809	-0.378907	0.000732638	0.0295375
Zg16	-0.301357	0.00126818	0.0439332
Zik1	-1.66544	0.000423188	0.0195646

## Sheet: Crypt female 26m
Gene id	log2 Fold Change (26m/2m)	pvalue	padj
0610009D07Rik	0.298329	0.00548673	0.0410743
0610011L14Rik	0.238613	0.00142732	0.01572
0610012H03Rik	2.04509	0.0040224	0.0330316
0610030E20Rik	-0.235196	0.00200321	0.0202331
0610040J01Rik	0.324945	4.78509e-05	0.00109964
1110002B05Rik	-0.436577	0.000279627	0.00448084
1110004E09Rik	0.533009	6.9822e-07	3.43073e-05
1110007C09Rik	0.458649	0.00392363	0.0325208
1110008F13Rik	0.248352	0.00604572	0.0440899
1110008L16Rik	0.464232	3.08583e-06	0.000119842
1110008P14Rik	0.402683	0.00104265	0.0124719
1110020G09Rik	-0.454759	3.56373e-06	0.000134297
1110021L09Rik	-0.298826	0.00660168	0.0468946
1110028C15Rik	-0.267025	0.00156571	0.0168681
1190003J15Rik	0.646764	4.51964e-07	2.35061e-05
1200016B10Rik	-0.375027	0.00021846	0.00365889
1500002O20Rik	0.272374	0.0034987	0.0300199
1520402A15Rik	-0.482878	0.000935544	0.0113528
1600029D21Rik	4.25117	5.93796e-05	0.00130072
1700011H14Rik	-2.02904	3.47138e-15	1.14343e-12
1700019E19Rik	0.412253	0.00385111	0.0321294
1700021F05Rik	0.268372	0.00602008	0.0439389
1700030C10Rik	-2.8123	1.03825e-09	1.19918e-07
1700048O20Rik	-1.50053	0.00424016	0.0342447
1700049G17Rik	-0.322123	0.00141951	0.015663
1700066B19Rik	0.542087	1.9386e-05	0.000524839
1700112E06Rik	0.99085	9.93265e-05	0.00198508
1810006K21Rik	0.287235	0.000142996	0.00265222
1810009A15Rik	0.370035	0.00174533	0.0183367
1810013L24Rik	-0.284895	0.000344612	0.00526599
1810030J14Rik	-1.58001	3.82358e-20	2.7204e-17
1810065E05Rik	1.20646	2.63266e-05	0.000676522
2010107G12Rik	0.290129	0.00236295	0.0227434
2010317E24Rik	0.271712	0.00529639	0.040071
2210411K11Rik	0.432931	6.83758e-07	3.37833e-05
2210415F13Rik	0.306645	0.00365494	0.0310313
2310003F16Rik	-0.409591	0.00299849	0.0270595
2310004N24Rik	0.283978	0.0036576	0.031039
2310006M14Rik	-0.423513	0.00153457	0.016593
2310011J03Rik	0.258005	0.00322893	0.0282226
2310036O22Rik	0.276609	6.77219e-06	0.000225575
2310039H08Rik	0.309909	0.00424721	0.0342447
2310046K01Rik	0.475479	2.80357e-05	0.00071137
2400001E08Rik	0.459706	2.07466e-05	0.000555753
2410042D21Rik	-0.321714	0.00702898	0.049087
2410066E13Rik	-0.538946	0.00636842	0.0457493
2510049J12Rik	0.394338	0.0011831	0.013691
2610008E11Rik	-0.273413	0.000924629	0.0112646
2610018G03Rik	-2.75928	1.58774e-15	5.76349e-13
2610034B18Rik	0.342129	0.000131045	0.00247968
2700081O15Rik	-0.639803	3.65799e-06	0.00013669
2810025M15Rik	0.607613	3.82374e-05	0.000919601
2810417H13Rik	0.38319	0.0038338	0.03203
2810428I15Rik	0.343933	0.00017805	0.00312633
3110057O12Rik	-0.569672	0.000712342	0.00928917
3110082I17Rik	0.618664	0.000272413	0.00438268
4632404H12Rik	-0.312377	0.00599297	0.0438401
4831426I19Rik	-0.602264	1.24268e-05	0.000372114
4930412F15Rik	0.363234	0.00149739	0.01629
4930427A07Rik	0.374216	0.00304493	0.0273122
4930471M23Rik	0.356651	0.000671226	0.00882465
4930473A06Rik	-0.422205	0.00185787	0.0191401
4932411E22Rik	3.76527	9.48767e-05	0.00191769
4932442E05Rik	-0.393758	0.00253707	0.0239273
4933403F05Rik	-0.218165	0.00314105	0.0277679
4933403G14Rik	-1.36425	3.69838e-15	1.19606e-12
4933408B17Rik	-0.951301	0.0023967	0.0230031
4933411K16Rik	1.50353	0.00385293	0.0321294
4933421E11Rik	-0.352912	0.00120017	0.013835
5031425E22Rik	-0.50799	6.92107e-10	8.207e-08
5133401N09Rik	0.268201	0.00690288	0.0484537
5330426P16Rik	-1.38421	0.000435057	0.00636902
5430403G16Rik	-0.567268	0.00124264	0.0141958
5430437P03Rik	0.294477	0.00035642	0.00542313
5730596B20Rik	1.11742	0.00291087	0.0264799
6330408A02Rik	-0.311092	0.00324583	0.0283425
6330503K22Rik	-0.500993	2.30525e-05	0.000611081
6430548M08Rik	0.630697	1.84825e-05	0.000509038
6530409C15Rik	-0.57735	0.000587876	0.00804378
9130017N09Rik	0.304401	0.000111434	0.00215444
A230050P20Rik	0.784863	0.00041026	0.00608616
A930001N09Rik	-0.554244	2.64341e-05	0.000676522
A930004D18Rik	-2.21589	0.00402964	0.033039
AA467197	0.721873	0.00270248	0.0250883
AI314180	-0.17865	0.00168625	0.0178957
AI427809	1.32682	1.93373e-15	6.87903e-13
AI462493	0.311175	0.00560255	0.0416608
AI467606	-2.71	8.83114e-34	1.74533e-30
AI480653	0.417955	0.000105075	0.00205068
AI481877	5.07153	2.5421e-05	0.000660092
AI597468	-0.549206	0.000152053	0.00277676
AI606181	-0.375466	0.00421324	0.0341106
AI848100	-0.208389	0.00229396	0.0222184
AW112010	0.809898	1.36172e-06	5.99528e-05
AW549877	-0.407849	9.36546e-07	4.39534e-05
AY761184	0.612705	0.00342974	0.029567
Aacs	0.518193	8.26446e-05	0.00170732
Aars	0.446874	0.00016433	0.00293762
Aars2	0.310674	0.00625835	0.045169
Aarsd1	0.29659	0.000211876	0.00357068
Abca12	2.16622	5.05862e-06	0.00017835
Abca8b	-1.37764	0.000109298	0.00211543
Abcc1	0.369218	0.00512022	0.039222
Abcc5	-0.403078	0.00686	0.0482669
Abcc6	-0.485457	0.0051516	0.0393226
Abcf1	0.220549	0.00515621	0.0393283
Abcf2	0.384307	5.99481e-06	0.000203881
Abhd11	0.532906	1.49116e-15	5.52567e-13
Abhd14a	0.288415	0.00108253	0.0128281
Abi3bp	-0.774331	0.00047373	0.00682839
Acbd5	-0.316849	0.000363271	0.00548515
Acbd6	0.298387	0.00415293	0.033699
Ache	1.05514	2.25724e-12	4.51117e-10
Acly	0.344639	0.000682341	0.00896366
Acot7	0.80683	4.39677e-08	3.20064e-06
Acsl4	-0.624978	0.00139074	0.0154318
Actl6a	0.239632	0.00265674	0.024806
Actr1a	0.333449	4.24969e-06	0.000155214
Actr1b	0.285373	0.000259827	0.00419378
Acvr1c	-0.715164	2.91548e-11	4.8465e-09
Acvr2a	-0.454009	1.83505e-05	0.000509038
Adam10	-0.243101	0.00282886	0.0259634
Adam15	0.538771	0.000916138	0.0111691
Adam1a	-0.422946	0.00451378	0.0357465
Adam4	-0.380078	0.00371568	0.0313948
Adamdec1	-1.06896	0.000420908	0.00620787
Adamts17	0.510247	0.00384203	0.0320837
Adarb1	1.70101	9.20926e-06	0.000290434
Adck3	-0.309413	0.000820586	0.0102675
Adcy1	-0.432461	0.0063215	0.0455041
Adsl	0.321843	0.000175932	0.00309525
Aebp2	-0.272991	9.45019e-06	0.000296456
Aen	0.353561	0.000373363	0.00560423
Aes	0.247682	0.00394952	0.0326138
Afap1	0.729864	0.000904235	0.0110706
Afm	-1.50357	0.000418979	0.00618455
Aftph	-0.164683	0.00641862	0.046007
Agpat4	0.646176	0.00226612	0.0221105
Agphd1	-1.11776	3.54826e-07	1.90674e-05
Agps	0.205345	0.00398538	0.0328337
Agr3	-0.560301	0.00444719	0.0354242
Agt	-1.88659	2.34596e-31	3.79341e-28
Ahsa1	0.350496	0.000352954	0.005375
Ahsa2	-0.27938	0.000341456	0.00522827
Aim2	1.33304	7.57719e-08	5.1441e-06
Aimp2	0.412645	1.00758e-06	4.70389e-05
Ak7	1.13821	0.00243318	0.0232558
Akap10	-0.230378	0.00053233	0.00747321
Akap9	-0.264646	2.40376e-07	1.37478e-05
Akr1b8	0.867722	0.000540566	0.00755481
Akt1	0.255563	0.00084863	0.0105409
Akt1s1	0.216388	0.00421774	0.0341315
Alad	0.341426	5.43584e-06	0.000189212
Alas1	0.488666	9.861e-05	0.0019752
Alcam	-0.348781	0.000249112	0.00405765
Aldh1b1	0.220204	0.00536448	0.0403988
Aldh3b2	1.13791	0.00600736	0.0439182
Aldoa	0.446644	9.25092e-08	6.13978e-06
Aldoart1	0.463926	0.0001433	0.0026536
Aldoart2	0.431967	0.000572354	0.00789795
Alg10b	-0.169148	0.00401945	0.0330226
Alg11	-0.286141	0.0047188	0.0369262
Alg13	-0.330245	0.00147594	0.0161328
Alg14	0.41577	0.000820845	0.0102675
Alkbh8	-0.376854	0.000215314	0.00361642
Alpk1	0.800526	5.64434e-06	0.000194943
Ambp	-1.26022	0.00493199	0.0380917
Amdhd2	0.2814	0.000273009	0.00438268
Amotl1	-2.23204	4.79539e-17	2.18707e-14
Amt	-0.694596	2.75653e-05	0.000703449
Angel2	-0.216921	0.00697649	0.0488005
Ankfn1	3.14872	3.37618e-07	1.83086e-05
Ankrd12	-0.343368	0.000207713	0.00351196
Ankrd13a	0.207874	0.00393382	0.0325749
Ankrd13c	-0.268788	0.000609221	0.00826561
Ankrd43	-0.509895	0.00357819	0.0304814
Anks6	0.839854	0.000670612	0.00882465
Antxr2	-0.410237	0.000724502	0.00940429
Anxa7	0.253972	0.00303467	0.0272477
Ap2s1	0.288995	0.00022173	0.00370669
Ap4e1	-0.272144	0.00119356	0.0137767
Apba3	0.346984	0.00074384	0.00960834
Apex1	0.45579	0.000719207	0.00936495
Apobec3	0.326636	0.00280562	0.0258167
Appbp2	-0.2415	0.000623657	0.00838438
Appl1	-0.324845	0.000101177	0.00200577
Arfgef1	-0.22319	6.37404e-05	0.00138262
Arhgap1	0.179601	0.00375976	0.0316205
Arhgap10	-0.934167	3.76403e-05	0.000909659
Arhgap24	-0.538796	8.2954e-05	0.00171172
Arhgap4	-0.935567	5.67875e-07	2.86141e-05
Arhgap5	-0.210125	0.00716793	0.0497617
Arhgap9	-1.17144	8.69408e-08	5.81359e-06
Arhgef10l	1.01337	6.532e-12	1.17358e-09
Arhgef26	-0.222006	0.00513275	0.0392503
Arid2	-0.186707	0.00145168	0.0159095
Arid4b	-0.392528	1.27735e-08	1.14172e-06
Arid5a	0.690634	0.00268684	0.0249919
Arl4a	-0.411758	0.00103213	0.0123709
Arl5a	-0.296808	0.00460591	0.0362195
Arl5b	-0.502787	2.37087e-08	1.89106e-06
Arl6ip6	-0.268388	0.00591275	0.0433992
Arl8a	-0.522568	0.000363185	0.00548515
Armcx3	-0.715606	0.00531928	0.0401588
Arnt	-0.245081	0.00320522	0.0280879
Arnt2	-1.12062	0.00115155	0.0133786
Arntl2	0.926455	0.00139898	0.0154846
Arpc1b	0.334775	3.33394e-07	1.81348e-05
Arpc4	0.199485	0.00287378	0.0262166
Arrdc3	-0.617744	0.00011419	0.00219816
Asb8	0.25723	0.00144458	0.0158609
Asf1b	0.319027	0.00386241	0.0321783
Asna1	0.396948	3.00261e-06	0.000117122
Asns	0.545499	0.00430615	0.0345638
Asxl3	-3.12143	4.91591e-11	7.73799e-09
Atf1	-0.327706	0.00379733	0.031875
Atf2	-0.235005	0.00667464	0.0471867
Atf3	0.74852	0.00118983	0.0137426
Atf4	0.373083	1.05767e-07	6.86595e-06
Atg4c	-0.420744	0.000904348	0.0110706
Atic	0.462479	5.83554e-06	0.00020038
Atl3	-0.209635	0.00346144	0.0297433
Atox1	0.34694	0.000130448	0.00247101
Atp11b	-0.391731	9.99446e-08	6.51177e-06
Atp11c	-0.265451	0.000429024	0.00630145
Atp13a1	0.206609	0.00184867	0.0190622
Atp13a3	-0.459886	7.72024e-09	7.48082e-07
Atp2b1	-0.316397	9.12765e-05	0.00186399
Atp5d	0.352746	0.000153403	0.00278996
Atp5j2	0.323335	0.00164887	0.0175515
Atp5o	0.271076	0.00428424	0.0344534
Atp6v1f	0.285637	0.00458213	0.0361204
Atp8b1	-0.175397	0.00593731	0.0435313
Atrx	-0.236527	7.03072e-05	0.00148948
Atxn10	-0.304634	0.00238339	0.0229015
Atxn3	-0.249815	0.000523802	0.00737332
Atxn7	-0.308879	0.00202088	0.0203311
Atxn7l3	0.228387	0.000646879	0.00859301
Aup1	0.271884	1.04285e-05	0.000322034
Aurkaip1	0.380398	2.53789e-05	0.000659962
Aurkb	0.294531	0.00343094	0.029567
B130006D01Rik	-0.429482	0.00200471	0.0202331
B230317F23Rik	-1.13394	1.79225e-05	0.000501237
B2m	0.460164	9.08606e-06	0.000288308
B3galt5	1.78213	2.18777e-08	1.76081e-06
B3gat2	-0.407692	0.00483711	0.0375875
B3gnt3	0.248082	0.00463426	0.0363767
B4galnt2	0.285943	0.00162168	0.0173286
B4galnt4	0.52556	0.000282128	0.00450872
B4galt6	-0.455891	0.000334989	0.00516778
B630005N14Rik	-0.493336	7.19118e-05	0.00151912
BC003266	0.422053	3.11267e-05	0.0007776
BC005537	-0.257953	8.35406e-05	0.00172183
BC005561	-0.250525	0.00538497	0.0404658
BC024479	-0.355045	0.0013061	0.014769
BC057079	0.33751	0.000450592	0.00654793
Bach1	-0.327922	0.00212372	0.0210443
Bag1	0.254156	0.00215723	0.0213052
Bag4	-0.341237	0.00125397	0.0143069
Bak1	0.64332	1.41648e-13	3.54857e-11
Bap1	0.212614	0.00105876	0.0126052
Barx2	1.00948	7.19293e-28	8.52938e-25
Batf2	0.699996	2.07297e-08	1.69917e-06
Baz2b	-0.2632	0.000336421	0.0051764
Bbs10	-0.608891	0.0017585	0.0184425
Bbx	-0.340044	8.83719e-06	0.000282711
Bche	-1.09692	0.00655301	0.0467355
Bckdk	0.257225	0.00390107	0.0323776
Bcl10	0.222504	0.00227084	0.0221323
Bcl2l11	-0.55349	0.000187556	0.0032431
Bcl2l14	0.27005	0.00411239	0.0334463
Bcl2l2	-0.238492	0.000173225	0.00305669
Bcl6b	-0.582643	0.00246284	0.0234009
Bdp1	-0.208544	4.36957e-05	0.00102114
Bglap-rs1	2.28895	2.53403e-07	1.44002e-05
Bhlhb9	-1.48837	2.96113e-06	0.000116013
Bhmt2	-2.94863	5.85703e-06	0.00020073
Bicd1	-0.478074	0.000482642	0.00692679
Blnk	0.452872	3.39379e-05	0.000838407
Blvra	0.315951	0.00140258	0.0155148
Bmp2	-0.601836	7.6253e-05	0.00159379
Bmp2k	-0.225765	0.00591441	0.0433992
Bmp3	-0.950414	9.33398e-08	6.17188e-06
Bnip2	-0.23886	0.00244728	0.0233146
Bola1	0.452087	0.00132655	0.0148916
Bop1	0.473944	6.43714e-12	1.16834e-09
Bpgm	0.266113	0.00516566	0.0393835
Brd3	-0.29174	0.00288494	0.0262746
Brwd3	-0.22131	0.00569882	0.0422002
Bsdc1	0.246958	0.00144319	0.0158554
Bsn	0.580552	1.26632e-06	5.68787e-05
Bspry	0.330345	0.000480416	0.00690342
Btbd2	0.24925	0.00274499	0.0254165
Btbd3	-0.393556	0.000157524	0.00284743
Btc	-0.462765	0.0010206	0.0122476
Btg1	-0.593997	1.73039e-10	2.31416e-08
Btg2	-0.445648	4.97524e-08	3.51169e-06
Bysl	0.299231	0.000818146	0.0102626
C1ra	1.29086	3.36139e-06	0.000128303
C2	0.666605	9.24673e-05	0.00187968
C430048L16Rik	-0.475934	3.20753e-07	1.77181e-05
C4b	3.12943	2.22934e-15	7.62561e-13
Cacnb4	-0.715365	0.00310311	0.0276248
Cadps	-1.29142	1.24324e-08	1.11685e-06
Calm3	0.286388	1.27033e-06	5.69155e-05
Calr	0.315989	3.98395e-05	0.00094914
Camk4	-0.543681	1.19985e-06	5.44432e-05
Camkk2	0.49772	0.00298914	0.0269887
Cand2	0.569624	3.74443e-06	0.000139627
Cap1	0.201299	0.00316995	0.0279128
Cap2	1.53799	1.4784e-17	6.92008e-15
Capg	1.03301	1.72152e-05	0.000484504
Capn13	0.389174	0.000205627	0.00348932
Capn5	0.484931	0.000177777	0.00312463
Capns1	0.261944	0.00108843	0.0128895
Car12	0.644207	2.06041e-05	0.000552769
Car8	-0.638312	4.86284e-05	0.0011132
Card11	0.645382	3.48016e-06	0.000131986
Card14	0.388902	6.4038e-06	0.000215728
Card6	1.07215	2.71805e-10	3.45328e-08
Carf	-0.360394	0.00385246	0.0321294
Carkd	0.232041	0.00268377	0.0249905
Cars	0.562626	0.00356616	0.0303935
Casc4	-1.15621	2.75114e-13	6.61278e-11
Casp12	1.19222	5.6652e-07	2.86141e-05
Cast	0.39883	1.21328e-06	5.49127e-05
Cbfa2t2	-0.223196	0.00449941	0.0357183
Cblb	-0.365508	0.00280986	0.0258423
Cbx2	-0.277979	0.00630923	0.0454349
Cbx4	-0.522987	0.000987637	0.0118938
Cbx6	-0.371795	0.00536697	0.0403988
Cbx8	-0.35801	0.00251894	0.0237961
Cby1	0.701844	2.30177e-05	0.000611069
Ccar1	-0.196805	0.0040625	0.0331952
Ccdc115	0.33609	0.00439923	0.0351366
Ccdc12	0.317294	0.00158163	0.0170191
Ccdc141	0.637964	0.00719665	0.0498275
Ccdc38	-0.656469	0.00282754	0.0259634
Ccdc45	-0.231748	0.00601931	0.0439389
Ccdc47	-0.290022	0.000339173	0.00520075
Ccdc50	-0.375946	2.08256e-05	0.00055703
Ccdc56	0.254559	0.00078416	0.00992023
Ccdc73	-0.600115	0.00155963	0.0168128
Ccdc88a	-1.08823	5.66766e-05	0.00125231
Ccdc88b	1.36714	0.00012866	0.00243974
Ccdc91	0.281555	0.000360285	0.0054679
Ccm2	0.360812	0.00180229	0.0187871
Ccna1	1.26145	1.16117e-05	0.000351853
Ccnb2	0.278217	0.00704014	0.0491456
Ccnd1	0.867044	6.69046e-05	0.00143665
Ccne1	0.480892	6.84931e-05	0.00145728
Ccng2	-0.4334	0.00422477	0.0341728
Ccnl1	-0.402591	1.19246e-08	1.07667e-06
Ccnl2	-0.26599	8.38994e-05	0.00172722
Ccnt1	-0.272003	2.57723e-05	0.000668238
Ccnt2	-0.345487	4.4086e-08	3.20064e-06
Ccr2	3.36603	3.11443e-15	1.04522e-12
Ccrl1	-0.620487	0.000483096	0.00692679
Ccrl2	0.683054	0.00523483	0.0397744
Cct3	0.291159	0.00211771	0.0210082
Cct5	0.311354	0.000560758	0.00778627
Cd14	1.07693	8.1449e-07	3.884e-05
Cd177	2.11692	2.05228e-09	2.15999e-07
Cd200	-0.379842	0.0066618	0.0471566
Cd274	0.803599	0.00707012	0.0492893
Cd3eap	0.39922	0.00138165	0.01535
Cd4	1.27619	0.0069773	0.0488005
Cd5	1.85623	0.00162209	0.0173286
Cd74	2.68527	1.11691e-14	3.36719e-12
Cdadc1	-0.612998	0.00250912	0.0237428
Cdc20	0.392335	9.08962e-05	0.00185836
Cdc34	0.502633	5.52345e-09	5.48859e-07
Cdc34-ps	0.530904	0.00132108	0.0148816
Cdc37l1	-0.287289	0.000835514	0.0104217
Cdc40	-0.360818	0.00407219	0.0331952
Cdc42bpa	-0.293739	3.9861e-05	0.00094914
Cdc42ep3	-0.816531	0.000644009	0.00857537
Cdc42ep4	0.268821	0.000132955	0.00251049
Cdc42se1	0.3146	5.32214e-08	3.739e-06
Cdc73	-0.346967	0.000267082	0.00430307
Cdca4	0.302518	0.00327251	0.0284875
Cdk14	-1.15174	5.63207e-05	0.00124599
Cdk16	0.211714	0.0012118	0.013951
Cdk2ap2	0.283063	0.000318524	0.00496546
Cdkl2	-0.569361	0.00489838	0.037964
Cdkn1c	-0.70084	0.00254788	0.0239921
Cdkn2aipnl	0.295472	0.000141301	0.00262351
Cdkn2c	0.259057	0.00255475	0.0240377
Cds2	-0.191755	0.00599421	0.0438401
Ceacam1	0.77685	1.66391e-10	2.24212e-08
Ceacam10	3.42361	8.7779e-57	3.90331e-53
Ceacam12	5.0911	1.8101e-05	0.000504644
Cela1	1.41533	5.56194e-16	2.3007e-13
Celf5	-1.71687	1.01207e-08	9.40261e-07
Celsr1	0.652525	0.000629049	0.00843172
Cenpb	0.3004	5.33276e-06	0.000186353
Cenpm	0.437736	0.00257476	0.0241802
Cenpv	0.331515	9.12563e-06	0.000288308
Cep164	0.319496	0.00413504	0.0335998
Cep350	-0.291066	3.97076e-05	0.000948026
Cep70	-0.241713	0.00399006	0.0328419
Cep97	-0.38137	0.000215517	0.00361642
Cfl1	0.342914	2.50523e-06	0.000101274
Cftr	-0.312122	4.18347e-08	3.0676e-06
Chaf1b	0.471206	0.000517583	0.00732545
Chchd10	0.406748	5.59467e-05	0.0012406
Chchd7	-0.444477	0.0013208	0.0148816
Chd2	-0.191747	0.00199457	0.0201576
Chic1	-0.306068	0.00200545	0.0202331
Chmp2a	0.298777	1.49094e-05	0.000429117
Chmp6	0.271287	0.00425083	0.0342447
Chordc1	-0.286532	0.00110323	0.0130127
Chrac1	0.260485	0.00262605	0.024571
Chrnb4	1.13085	0.000480488	0.00690342
Chst11	-0.777412	0.000453031	0.00657265
Chtf8	0.255825	0.00178667	0.0186828
Ciapin1	0.303275	0.000232048	0.00383235
Cib1	0.269799	0.00210728	0.0209414
Ciita	2.51143	1.06365e-25	9.95743e-23
Cir1	-0.631776	0.00333003	0.0288511
Cirh1a	0.289939	0.00283562	0.0259986
Cisd2	-0.241496	0.000341556	0.00522827
Ckap2l	0.303479	0.00699036	0.0488364
Ckap4	1.16718	1.04968e-06	4.86217e-05
Cks2	0.41729	0.00203998	0.0204538
Clca3	-0.413955	0.000413582	0.00612521
Clca5	-0.892332	0.00666773	0.0471566
Clcn3	-0.252973	0.000154709	0.00281083
Cldn8	-1.37039	1.7344e-08	1.46904e-06
Clic1	0.251092	0.00470747	0.0368537
Clic3	-0.570341	0.00352955	0.0301537
Clic6	-0.287811	0.00387826	0.032265
Clk1	-0.432718	2.83495e-06	0.000112306
Clk4	-0.369574	5.52964e-05	0.00123099
Clmn	-0.2395	0.00229149	0.0222184
Cln8	-0.426846	0.000103422	0.00203268
Clpb	0.282574	0.00132699	0.0148916
Clpp	0.358316	0.000103042	0.00202969
Clstn1	0.294047	5.9485e-05	0.00130143
Cltb	0.334002	9.95185e-05	0.00198668
Cnksr3	-0.445709	9.3608e-05	0.00189636
Cnn3	0.509697	0.000634217	0.00847043
Cnot4	-0.270863	0.000382365	0.00572004
Cnot6	-0.268493	0.000579075	0.00795982
Cnot6l	-0.414953	1.60468e-10	2.19558e-08
Cnot7	-0.294174	6.99282e-05	0.00148426
Cnp	0.561564	2.01957e-05	0.000544273
Cnpy1	1.10197	5.89975e-05	0.00129554
Cnpy3	0.274364	0.000144409	0.00265774
Cntln	-2.70314	0.000206325	0.00349514
Coasy	0.210706	0.00393981	0.0326093
Cog1	0.215574	0.00254799	0.0239921
Cog7	0.260284	0.00234544	0.0225966
Col18a1	0.584531	0.00513814	0.0392746
Col1a1	-1.47701	2.49512e-07	1.42246e-05
Col3a1	-1.16996	9.16874e-05	0.00187023
Col4a1	-1.05635	0.000144639	0.00265774
Col4a3bp	-0.446821	4.1611e-11	6.60834e-09
Col6a3	-0.933946	0.000183985	0.00321656
Commd9	0.380842	7.74802e-05	0.00161564
Comt	0.5275	2.32391e-14	6.66701e-12
Cops7a	0.233126	0.000134782	0.00253254
Coq5	0.374488	1.31781e-05	0.000389513
Cotl1	0.467191	0.000126622	0.00241138
Cox10	0.399721	4.38471e-06	0.000159165
Cox18	0.309786	0.00618344	0.0448186
Cox5b	0.258264	0.00498223	0.0383798
Cox8a	0.331699	0.000607114	0.00824331
Cpeb2	-0.674596	1.96579e-08	1.6263e-06
Cpm	-0.94169	7.22568e-07	3.53086e-05
Cpsf3l	0.369972	2.33574e-06	9.52884e-05
Cpsf6	-0.237311	1.84578e-05	0.000509038
Crcp	0.414008	0.000113495	0.00218952
Creb1	-0.354643	2.80022e-07	1.58119e-05
Crebl2	-0.462954	3.09327e-06	0.000119869
Crebzf	-0.367405	4.82419e-06	0.000170932
Creg1	0.237377	0.00100292	0.0120696
Creld2	0.526973	1.71339e-08	1.45819e-06
Crim1	-0.531999	0.000134457	0.00253254
Cs	0.259445	0.00369366	0.0313002
Csda	0.283216	0.000520893	0.00735327
Csnk1g2	0.227697	0.000568605	0.00786452
Csnk2a1	-0.198212	0.00414159	0.0336377
Cspp1	-0.410598	2.70219e-05	0.000690574
Csrp1	0.383668	0.000805418	0.0101244
Cstf2t	-0.665277	2.17309e-12	4.39237e-10
Cstf3	-0.415049	1.2655e-05	0.000378094
Ctbp1	0.228962	0.00194374	0.0198241
Ctdspl2	-0.378527	1.89881e-06	7.89322e-05
Ctnnbl1	0.363942	0.000127821	0.00242641
Ctsl	-0.40715	0.000844768	0.0105076
Ctsz	0.389379	4.40313e-06	0.000159508
Ctu2	0.357393	0.000704887	0.00920546
Cul7	-0.701068	6.69582e-05	0.00143665
Cuta	0.32703	0.000224934	0.0037501
Cux2	-0.823188	0.00013626	0.0025539
Cxadr	-0.428374	2.59575e-05	0.00067206
Cxxc4	-0.97817	0.000704587	0.00920546
Cyb561	0.23276	0.000105671	0.00205193
Cyba	0.422498	0.000441443	0.00643602
Cyp2j9	-1.13538	1.39243e-05	0.000405893
Cyp2w1	-0.985264	0.00331671	0.0287637
Cyp4a32	1.88458	0.00112488	0.0131374
Cyp4f39	1.32483	0.00641982	0.046007
Cyyr1	2.97819	1.50901e-09	1.64667e-07
D0H4S114	-0.769347	3.45451e-05	0.000848692
D10Jhu81e	0.311967	0.0013237	0.0148916
D10Wsu52e	0.254172	0.000632792	0.00846913
D14Abb1e	-0.474019	5.85615e-12	1.07385e-09
D14Ertd668e	0.723033	0.00310463	0.0276248
D15Ertd621e	-0.146696	0.00517736	0.0394389
D16H22S680E	-0.334285	0.000615811	0.00832328
D17H6S56E-5	0.344399	0.000724871	0.00940429
D17Wsu104e	0.352121	1.59044e-06	6.76775e-05
D630013G24Rik	-0.290402	0.00109412	0.012925
D730040F13Rik	-0.172874	0.00303189	0.0272477
D8Ertd738e	0.250425	0.0024262	0.0232165
Dab1	-0.670825	2.77612e-05	0.000706421
Dach2	-1.34851	0.00254362	0.0239764
Dad1	0.379908	3.27239e-07	1.78696e-05
Dapk1	-1.76435	3.70811e-08	2.74817e-06
Dapk2	0.422157	0.00514913	0.0393226
Dazap1	0.2153	0.000585261	0.00802625
Dcaf12l1	-1.86818	3.61477e-05	0.000880765
Dcbld2	-0.558238	0.0016389	0.0174767
Dctn3	0.250952	0.00685253	0.0482335
Dcun1d1	-0.456271	2.00863e-07	1.17139e-05
Dcun1d3	-0.446732	0.000134348	0.00253254
Dcun1d4	0.535537	0.00327433	0.0284875
Dda1	0.232957	0.00664368	0.0470778
Ddah1	0.589623	0.00477151	0.0372388
Ddo	2.21317	3.47896e-23	2.81274e-20
Ddost	0.280787	1.29225e-05	0.000383726
Ddr2	3.38463	1.12137e-19	7.38733e-17
Ddx17	-0.198802	0.000933479	0.0113414
Ddx24	0.238483	0.000847807	0.010538
Ddx26b	-1.26891	5.86042e-21	4.34331e-18
Ddx27	0.244985	0.00314256	0.0277679
Ddx39	0.297366	0.00205581	0.0205546
Ddx41	0.234163	0.00626819	0.0452118
Ddx49	0.229027	0.000787947	0.00995399
Ddx5	-0.260061	1.84249e-08	1.55319e-06
Ddx56	0.261763	0.000894255	0.0109925
Ddx6	-0.234782	0.0019664	0.0199125
Defa-rs1	0.659578	0.00535152	0.0403351
Dennd4c	-0.165643	0.00151903	0.0164945
Dennd5b	-0.400301	0.00402617	0.0330321
Depdc1a	-0.702137	2.88114e-05	0.000726906
Deptor	-0.236601	0.00718433	0.0497617
Dexi	0.418928	0.00491303	0.0380113
Dhdh	-0.852298	0.000248335	0.00404871
Dhps	0.362	0.000647915	0.00860034
Dhrs3	-0.429378	0.00313406	0.0277455
Dhx35	0.265257	0.00228883	0.0222184
Dhx38	0.248973	0.000253774	0.00411475
Dixdc1	-0.40279	0.00537508	0.0404427
Dkk3	-1.52308	2.45539e-06	9.97124e-05
Dlgap1	1.11541	9.31388e-05	0.00188901
Dll3	-1.17489	0.00322646	0.0282196
Dmbt1	0.622377	4.16995e-06	0.000152615
Dmrta2	2.48997	9.74139e-10	1.13994e-07
Dmxl1	-0.374975	1.31243e-06	5.83307e-05
Dnahc7b	1.13685	0.00109192	0.0129136
Dnaja1	-0.263074	0.000634421	0.00847043
Dnaja3	0.245445	0.000170157	0.00302658
Dnajb11	0.244233	0.00277447	0.0256347
Dnajb7	-0.634822	0.00207998	0.0207263
Dnajb9	-0.497553	9.44327e-06	0.000296456
Dnajc10	0.255789	0.00443056	0.035355
Dnajc11	0.25778	0.00051635	0.00732545
Dnajc13	-0.173514	0.00230725	0.022316
Dnajc17	0.52643	0.000747986	0.00965286
Dnajc6	3.06717	5.20391e-05	0.00117614
Dnajc8	0.257063	0.000337925	0.00519057
Dnalc4	0.421115	0.000344486	0.00526599
Dnmt3a	-0.272928	0.00530166	0.0400938
Dnpep	0.29687	0.00491107	0.0380113
Dohh	0.234709	0.00371918	0.0313948
Dok4	0.303003	0.0031499	0.0277913
Dph1	0.264424	0.006646	0.0470778
Dpy19l4	-0.416192	4.8017e-07	2.47559e-05
Drg2	0.328569	8.46463e-06	0.000272261
Dtd1	0.426068	5.18629e-05	0.00117514
Duox2	1.1525	0.00245929	0.0233922
Duoxa2	1.75819	0.000194448	0.00333846
Dus1l	0.235759	0.000453995	0.00658126
Dusp12	-0.401772	0.00640161	0.0459135
Dusp8	0.714771	5.3193e-05	0.00119765
Dynlrb1	0.418476	3.07512e-07	1.70929e-05
E230025N22Rik	1.0065	0.00659706	0.0468946
E2f3	0.246513	0.00612279	0.0444878
Ebna1bp2	0.347254	4.01481e-05	0.000953425
Ebp	0.220395	0.00605334	0.0441274
Ecd	0.253823	0.00103624	0.0124118
Ece2	0.37539	0.0034337	0.0295764
Ecscr	1.42316	0.000121491	0.00232361
Ecsit	0.429999	1.0695e-06	4.94108e-05
Edem3	-0.264629	0.000634432	0.00847043
Edn2	-0.459732	0.00218865	0.0215081
Edn3	0.653047	9.11127e-06	0.000288308
Eef1a1	0.255532	0.00248191	0.0235318
Eef1d	0.236937	0.00478064	0.0372389
Eef2	0.182199	0.00152216	0.0165089
Eefsec	0.487129	2.48174e-08	1.97065e-06
Efhb	2.11293	4.04368e-11	6.47972e-09
Efhd2	0.321915	0.00371106	0.0313729
Egf	-0.520057	0.00422976	0.034182
Ehbp1	-0.318252	0.00509236	0.0390759
Eid2	-2.77378	0.000197685	0.00338749
Eif2b1	0.355866	8.39023e-06	0.000270848
Eif2b4	0.242761	0.00656808	0.0468081
Eif2b5	0.303625	4.31301e-05	0.00101208
Eif2c3	-0.253862	0.000604924	0.00822531
Eif2s1	0.307717	0.00380137	0.0318938
Eif3d	0.31826	6.13683e-06	0.000208313
Eif3g	0.37293	1.46211e-05	0.00042287
Eif3i	0.347406	3.79889e-05	0.000915595
Eif3k	0.36633	1.47978e-06	6.37307e-05
Eif3l	0.196495	0.00172931	0.0182223
Eif4a2	-0.303771	0.000115198	0.00221277
Eif4a3	0.363383	5.38618e-06	0.000187851
Eif4e2	0.211449	0.00132522	0.0148916
Eif4g1	0.240565	3.02262e-05	0.000760443
Eif4h	0.215673	0.00552849	0.0412826
Eif5a	0.274959	0.00462805	0.036344
Eif6	0.418651	1.33809e-08	1.17825e-06
Elac2	0.432025	2.85797e-07	1.60362e-05
Ell2	-0.243883	0.00721285	0.0498671
Elmo1	0.369726	0.00123158	0.0141057
Elmod2	-0.350475	0.0001053	0.00205068
Elof1	0.372008	0.00012626	0.00240706
Elovl1	0.32659	0.00108136	0.0128228
Elovl5	0.39613	0.00136932	0.0152511
Emg1	0.283845	0.00192106	0.0196265
Eml1	1.67833	1.71078e-13	4.22634e-11
Entpd6	0.285482	0.00079235	0.00999542
Epb4.1l2	0.426913	0.00135376	0.0151062
Epb4.1l4a	-0.656601	0.00154409	0.0166857
Epc1	-0.167709	0.00707181	0.0492893
Epdr1	-0.588944	0.00714951	0.0496945
Epha7	-1.22134	0.000362816	0.00548515
Ephb2	0.390774	0.000124888	0.00238345
Epm2aip1	-0.362149	7.52755e-05	0.00157557
Epsti1	0.496044	1.37882e-05	0.000404038
Erbb2ip	-0.362013	1.89931e-06	7.89322e-05
Ercc1	0.322698	0.00576973	0.0425482
Ercc5	-0.263381	0.00326775	0.0284875
Ereg	-1.31457	1.2076e-09	1.38579e-07
Erf	0.341254	0.00118383	0.013691
Ergic1	0.236581	0.00444617	0.0354242
Erlec1	-0.344959	0.00139802	0.0154846
Erlin1	-0.456348	0.000585712	0.00802625
Erlin2	-0.209565	0.00627932	0.0452737
Esco1	-0.289806	0.000394506	0.00587695
Esyt1	0.368111	0.00287416	0.0262166
Etfa	-0.302521	0.0053517	0.0403351
Ethe1	0.49549	1.70942e-05	0.000481861
Exosc10	0.250512	0.000876517	0.0108081
Exosc2	0.342955	0.00148291	0.0161621
Exosc4	0.313893	0.00397896	0.0328264
Exosc5	0.351687	0.00122879	0.0140828
Exosc7	0.255939	0.000610297	0.0082739
Extl1	0.396329	0.00451367	0.0357465
Faah	-0.500905	0.00207932	0.0207263
Fads1	0.62389	1.6599e-06	7.04644e-05
Fads2	0.452897	3.08431e-06	0.000119842
Fads3	-0.729637	1.44039e-09	1.59132e-07
Faim2	1.28832	0.00388155	0.0322773
Fam103a1	-0.394135	0.00209221	0.0208366
Fam105b	0.303219	0.00394727	0.0326138
Fam123b	-0.271534	0.00582889	0.0428778
Fam125a	0.341928	0.000736024	0.00952121
Fam126a	0.31347	0.00449392	0.0357183
Fam126b	-0.387029	0.000438764	0.00640221
Fam134b	-0.524461	0.000166417	0.00296598
Fam135a	-0.278252	2.33262e-05	0.000617416
Fam13b	-0.397416	0.00119822	0.0138215
Fam151a	-1.26651	0.00717154	0.0497617
Fam169a	-0.964326	0.000166383	0.00296598
Fam172a	-0.366838	0.000359099	0.00545457
Fam195a	0.474082	1.57031e-05	0.000449053
Fam20a	0.871711	1.8325e-07	1.07573e-05
Fam23a	-0.599988	0.00062201	0.00837819
Fam40a	0.241779	0.00248994	0.0235954
Fam40b	-0.427428	0.0016876	0.0178976
Fam46a	-0.440852	0.0015953	0.0171144
Fam48a	-0.231921	0.00372247	0.0313948
Fam49a	-0.644169	0.000698532	0.0091426
Fam57a	0.604898	1.58915e-05	0.000453711
Fam76b	-0.285851	0.000445599	0.00648067
Fam82a1	-1.08812	0.00022333	0.00372993
Fam83e	0.294196	0.000721742	0.00939109
Fam83h	0.25007	0.00232903	0.0224655
Far1	-0.840671	1.62143e-08	1.40685e-06
Fars2	0.213296	0.00174244	0.0183172
Fasn	0.384911	0.00132562	0.0148916
Fastk	0.186705	0.00718262	0.0497617
Fbxl20	-0.376091	1.76335e-07	1.03857e-05
Fbxl21	-0.630159	0.0031355	0.0277455
Fbxl3	-0.468184	1.1678e-05	0.00035326
Fbxl5	-0.403446	0.00019082	0.00328251
Fbxo11	-0.280508	0.000314137	0.00492296
Fbxo48	-0.481644	0.00217985	0.0214663
Fbxo6	0.509077	0.00025182	0.00408678
Fbxw5	0.226258	0.00180298	0.0187871
Fbxw8	0.24201	0.00031056	0.00487549
Fcamr	0.804916	1.97569e-06	8.17247e-05
Fcer2a	-0.815685	0.00459665	0.0361773
Fcho2	-0.586027	7.03914e-15	2.19658e-12
Fchsd2	-0.482197	0.00338692	0.0292584
Fdft1	0.860749	2.9772e-08	2.28257e-06
Fdps	0.663821	2.63687e-05	0.000676522
Fdx1l	0.328552	0.00721109	0.0498671
Fdxr	0.412913	0.000363157	0.00548515
Fem1a	0.269918	0.000911359	0.0111411
Fem1b	-0.186065	0.00308726	0.0275391
Fen1	0.48984	0.0046263	0.036344
Fes	0.819451	0.00629991	0.0454038
Fetub	3.94314	6.55491e-05	0.00141667
Fgf14	-2.43998	1.15528e-06	5.2825e-05
Fgf15	-1.45023	0.000334015	0.00515722
Fgf9	-0.681517	0.000162751	0.00292115
Fgl2	-0.501917	0.00075528	0.00969976
Fhl1	-0.751862	0.00245251	0.0233402
Fig4	0.250394	0.00257135	0.0241609
Fis1	0.294817	0.000137773	0.00257684
Fkbp11	0.612037	0.000654672	0.00866248
Fkbp4	0.436864	3.144e-06	0.000121307
Fkbp9	-1.16578	7.54213e-20	5.15968e-17
Flad1	0.363301	7.40076e-07	3.58685e-05
Flrt2	1.09204	0.00427159	0.0343818
Flywch2	0.557408	0.00407075	0.0331952
Fmn1	-0.342776	7.52538e-05	0.00157557
Fmn2	-1.72072	0.00142337	0.0156941
Fmo1	1.40408	1.01268e-08	9.40261e-07
Fmr1	-0.276778	8.69632e-05	0.00178204
Fnbp1l	-0.256683	7.8878e-05	0.00164094
Fndc3a	-0.1796	0.0048488	0.0376618
Fnip1	-0.31009	0.000820803	0.0102675
Foxj3	-0.272165	0.00428851	0.0344534
Foxk2	0.284222	0.00191675	0.019605
Foxn3	-0.301378	0.000692342	0.00908163
Foxo1	-0.368167	0.00147659	0.0161328
Fpgs	0.488937	2.7975e-05	0.000710845
Fras1	-2.19508	0.000294474	0.00467245
Frem2	-2.07227	5.92237e-13	1.36807e-10
Frmd3	-1.79671	0.00381703	0.0319372
Fsd1l	-0.441794	3.15102e-06	0.000121314
Ftl1	0.438762	2.14284e-08	1.7404e-06
Ftsj1	0.398385	0.000614558	0.00831266
Ftsj3	0.314915	0.000757185	0.00970308
Fubp1	-0.26737	0.000178728	0.00313515
Fuca1	0.24104	0.000344932	0.00526636
Fxn	0.445798	0.00238453	0.0229015
Fyn	-0.747517	0.000293235	0.00465693
Fyttd1	-0.296153	0.000158253	0.00285481
Fzd2	0.878279	4.43609e-05	0.00103143
Fzd4	-0.678477	0.000272712	0.00438268
G2e3	-0.323493	1.33637e-05	0.000393544
G6pdx	0.474338	1.76151e-07	1.03857e-05
Gab2	0.27099	0.00566063	0.0419874
Gabarap	0.287514	0.000575596	0.00793038
Gabbr2	1.33769	0.000157048	0.00284172
Gabpa	-0.223436	0.00153045	0.0165685
Gad1	1.45413	0.00424136	0.0342447
Gad2	2.68107	2.90874e-12	5.68547e-10
Gadd45g	0.677329	0.000378821	0.00567179
Gadd45gip1	0.400993	4.59622e-06	0.000164824
Gadl1	0.577365	1.39043e-06	6.10656e-05
Gale	0.528169	1.20311e-12	2.57828e-10
Galnt12	0.469189	0.000630895	0.00845009
Galnt4	0.246861	3.63067e-06	0.000136242
Galnt7	-0.235082	0.00038487	0.00575267
Gars	0.344031	0.00325658	0.0284224
Gart	0.302677	0.000900182	0.0110501
Gas7	1.9953	4.10612e-13	9.73807e-11
Gatm	-1.93222	0.000358909	0.00545457
Gbas	0.292736	0.00043144	0.00632127
Gbgt1	0.924204	8.00101e-05	0.00166255
Gbp8	1.02499	0.000544759	0.0075997
Gcfc1	-0.272368	0.000274087	0.00439602
Gcg	-0.402698	3.18665e-05	0.000794105
Gcom1	-0.381129	0.00680346	0.048002
Gemin5	0.352524	0.000591557	0.00807523
Gemin6	0.518593	0.000423757	0.00623439
Gfer	0.224003	0.00581516	0.0428122
Gfm1	0.239342	0.00223859	0.02189
Ggh	-0.403477	0.00610886	0.0444229
Ghr	-0.537396	2.47668e-05	0.000646883
Ghrl	-0.945366	4.4604e-07	2.3266e-05
Gif	-2.23942	0.000174882	0.00307983
Gigyf2	-0.203811	0.00125777	0.014341
Gin1	-0.356144	0.00170461	0.0180261
Gipc1	0.386232	5.28225e-06	0.000185316
Gjb2	0.47735	0.0039972	0.0328854
Gjb3	0.566414	1.20238e-11	2.11751e-09
Gls	-0.756757	7.49507e-11	1.11096e-08
Gm10053	0.60753	8.48567e-05	0.00174289
Gm10073	0.362903	0.000438552	0.00640221
Gm10288	0.270431	0.00451314	0.0357465
Gm10384	0.721757	0.00599012	0.0438401
Gm10430	-1.85354	0.000757026	0.00970308
Gm10451	1.28076	5.68953e-33	1.012e-29
Gm10567	-2.33955	0.00204925	0.0205019
Gm10615	-0.520022	0.00718246	0.0497617
Gm11808	0.497513	0.00437856	0.0350186
Gm12184	0.475035	0.00319267	0.0280573
Gm12185	1.78599	0.00312207	0.027706
Gm13139	-1.038	0.00228174	0.0221899
Gm13154	-2.97859	4.83103e-05	0.00110877
Gm13251	-1.44518	2.42437e-06	9.8678e-05
Gm14403	-0.617408	0.000368813	0.00555278
Gm14420	-0.453525	0.00309538	0.0275978
Gm15315	0.878711	0.00449563	0.0357183
Gm15401	1.62151	1.85061e-05	0.000509038
Gm4353	0.440417	0.00609397	0.0443827
Gm4799	0.486621	6.75599e-05	0.00144316
Gm4950	0.480673	0.00144156	0.0158474
Gm52	1.09671	3.85485e-05	0.000924074
Gm527	-0.976237	0.00596532	0.0437006
Gm53	1.29518	0.00111284	0.0130741
Gm5576	0.437333	0.0011313	0.0132037
Gm5805	0.358884	0.00243818	0.0232785
Gm608	-0.245239	0.000207314	0.00350855
Gm6086	1.0333	0.00225384	0.0220027
Gm6180	0.350945	8.67932e-05	0.00178061
Gm6792	2.45707	0.00106474	0.0126594
Gm6907	-0.433099	0.00266227	0.0248316
Gm7173	0.654152	0.00196577	0.0199125
Gm7676	2.06008	6.45467e-07	3.21595e-05
Gm8730	0.420008	4.36443e-06	0.000158753
Gm8759	0.358496	0.00260611	0.024423
Gm8894	0.329753	0.00584039	0.0429446
Gm9755	0.278599	0.000212709	0.00357942
Gm9833	0.50434	0.00688748	0.0483837
Gm9843	0.22388	0.00697	0.04879
Gm9853	-0.282436	0.00186427	0.0191897
Gm9900	-0.528365	5.59773e-06	0.00019371
Gm9958	-0.571632	0.00614069	0.0445814
Gmcl1	-0.334153	0.000114721	0.00220599
Gmppa	0.319042	2.47297e-05	0.000646862
Gmppb	0.249427	0.000322398	0.00501705
Gnai2	0.273044	1.43001e-05	0.000414259
Gnas	0.302421	0.000591526	0.00807523
Gnb2l1	0.281185	0.00311598	0.0276866
Gnl1	0.299986	0.00110609	0.0130295
Gnptg	0.228106	0.00558671	0.0415604
Golga1	-0.239304	0.00160631	0.0172014
Golga3	-0.218759	0.00122135	0.0140363
Golm1	0.359942	0.000169019	0.00300936
Gorasp2	0.281791	0.000103343	0.00203268
Gosr2	0.223246	0.00634419	0.0456489
Got1	0.626704	5.29091e-11	8.25522e-09
Got2	0.352132	0.00177193	0.0185505
Gp1bb	0.486421	0.00216084	0.021329
Gpbp1	-0.195047	0.00345682	0.0297323
Gpc2	-1.77219	1.32876e-07	8.23507e-06
Gpn2	0.343886	0.000301738	0.00477068
Gpr126	1.93559	2.05545e-26	2.1506e-23
Gpr137c	-1.25881	0.00720027	0.0498331
Gpr179	0.874472	0.00576106	0.0425018
Gpr182	-0.482791	0.00645972	0.0461442
Gpr20	1.2665	0.000824909	0.0103111
Gpr4	-0.439609	0.00538455	0.0404658
Gpr55	0.486863	0.00529546	0.040071
Gpr82	-0.467739	0.00587673	0.0431583
Gprasp1	-0.340358	0.00192091	0.0196265
Gps1	0.259268	0.00428717	0.0344534
Gpx2	0.984345	3.3178e-06	0.000127185
Grb10	-2.55062	5.7892e-11	8.87694e-09
Grb14	-0.70376	0.0071632	0.0497508
Greb1l	-0.422778	0.00231312	0.0223606
Grin1	-0.481222	0.0052862	0.040045
Grin3a	-0.69958	0.00335599	0.0290594
Grk6	0.379078	6.43071e-06	0.000216225
Grwd1	0.347815	0.000595911	0.0081222
Gsdma2	-0.74253	0.000140647	0.00261956
Gspt2	-2.98817	0.000104846	0.00205068
Gsta3	-0.818963	0.00111737	0.01311
Gstp2	0.88138	2.83612e-08	2.19331e-06
Gstt2	0.350544	0.000289946	0.00461294
Gtf2e2	-0.247245	0.00547582	0.0410444
Gtf2f1	0.29439	8.03537e-06	0.000260812
Gtf2h3	0.250573	0.00636485	0.045742
Gtf2h4	0.39337	7.52931e-05	0.00157557
Gtf2h5	0.236346	0.00211146	0.0209579
Gtf2ird1	0.18367	0.0069656	0.0487784
Gtpbp1	0.295227	7.41477e-05	0.00155894
Gtse1	0.370285	0.00181797	0.0188798
Guk1	0.436589	3.08476e-08	2.33483e-06
H13	0.175604	0.00621756	0.0450292
H2-Aa	3.61301	3.27727e-66	5.82927e-62
H2-Ab1	2.45967	4.48938e-29	6.14251e-26
H2-D1	0.614728	1.45157e-07	8.84218e-06
H2-DMa	2.10932	3.94038e-18	2.19023e-15
H2-DMb1	3.14208	2.05072e-45	5.21087e-42
H2-Eb1	2.84109	1.54658e-16	6.70954e-14
H2-Gs10	0.696449	1.32628e-06	5.86831e-05
H2-K1	0.519985	4.72955e-08	3.37849e-06
H2-Ke2	0.357174	0.000239598	0.00393149
H2-M3	1.01948	1.99906e-08	1.64617e-06
H2-Q6	2.32338	1.45723e-09	1.59999e-07
H2-Q7	2.25252	1.9649e-09	2.08034e-07
H2-T10	0.89702	0.000415218	0.00613577
H2-T22	0.320039	0.00167828	0.0178218
H2-T23	0.381923	0.000415329	0.00613577
H2afx	0.49534	0.000553524	0.00770386
H2afz	0.542735	1.11179e-07	7.16499e-06
H6pd	0.353832	0.00148122	0.0161535
Hal	-1.66829	0.00130214	0.0147458
Hao2	-1.20183	3.81241e-06	0.000141569
Hars	0.286792	0.00154784	0.0167161
Hddc2	0.516583	5.50897e-05	0.00122946
Hdgfrp2	0.303083	0.00351821	0.0301113
Heatr2	0.347044	0.000335656	0.00516911
Heatr8	-0.879525	0.00183099	0.0189678
Heca	-0.396602	4.24376e-07	2.23987e-05
Heg1	0.664245	0.00025892	0.00418294
Helb	0.279632	0.00310796	0.0276406
Herc3	-0.245533	0.00479778	0.0373145
Hiatl1	-0.214423	0.00318839	0.0280474
Hif1an	-0.301856	0.00110759	0.0130382
Hipk3	-0.201791	0.00327672	0.0284875
Hist1h1c	0.354548	0.00110866	0.0130422
Hist1h1d	0.396756	0.000162577	0.00292097
Hist1h1e	0.596012	1.17393e-08	1.07081e-06
Hist1h2ab	0.548379	2.31739e-07	1.34265e-05
Hist1h2ac	0.577823	7.47043e-07	3.61077e-05
Hist1h2ad	0.543079	7.30707e-05	0.00154177
Hist1h2ae	0.670349	1.76775e-06	7.41577e-05
Hist1h2af	0.719987	5.18188e-12	9.70212e-10
Hist1h2ag	0.808511	3.39129e-10	4.21824e-08
Hist1h2ah	0.722679	3.23606e-08	2.43351e-06
Hist1h2ai	0.563805	8.1041e-06	0.000262564
Hist1h2ak	0.69985	2.28598e-05	0.000607784
Hist1h2an	0.658258	0.000873893	0.0107869
Hist1h2bb	0.5255	5.9315e-06	0.000202502
Hist1h2be	0.771436	7.96571e-11	1.14263e-08
Hist1h2bf	0.691382	1.90826e-11	3.29535e-09
Hist1h2bg	0.752595	7.73864e-09	7.48082e-07
Hist1h2bh	0.729702	2.99741e-06	0.000117122
Hist1h2bj	0.70238	4.38331e-07	2.29988e-05
Hist1h2bk	0.580492	1.68982e-07	1.01544e-05
Hist1h2bl	0.811101	1.6512e-10	2.24198e-08
Hist1h2bm	0.673118	2.63952e-08	2.05018e-06
Hist1h2bn	0.765235	4.94593e-12	9.35885e-10
Hist1h2bp	0.63458	0.00148893	0.0162078
Hist1h3a	0.608772	3.65816e-08	2.7225e-06
Hist1h3b	0.706027	1.72247e-07	1.02467e-05
Hist1h3c	0.596282	2.38568e-07	1.37327e-05
Hist1h3e	0.53011	2.61387e-05	0.000674787
Hist1h3f	0.628136	2.67138e-06	0.000107017
Hist1h3h	0.684102	9.60204e-08	6.2791e-06
Hist1h3i	0.738745	1.34337e-07	8.268e-06
Hist1h4a	0.520379	1.84366e-05	0.000509038
Hist1h4b	0.512919	0.00188135	0.0193294
Hist1h4c	0.36258	5.43291e-05	0.00122168
Hist1h4d	0.554028	2.22229e-08	1.78053e-06
Hist1h4f	0.460254	1.39428e-05	0.000405893
Hist1h4h	0.388143	1.59232e-05	0.000453887
Hist1h4j	0.399301	0.00370602	0.0313648
Hist1h4k	0.366862	0.00176765	0.0185166
Hist1h4m	0.409236	0.000840797	0.0104729
Hist1h4n	0.435777	0.000663462	0.00876094
Hist2h2ac	0.548613	1.03902e-06	4.82532e-05
Hist2h2bb	0.502918	0.000192232	0.00330361
Hist2h3b	0.748814	1.74216e-07	1.03293e-05
Hist3h2ba	1.79786	6.93991e-07	3.41939e-05
Hk2	0.580718	0.00159416	0.0171124
Hmbs	0.473559	5.85544e-08	4.03685e-06
Hmgb1	-0.255458	0.0030865	0.0275391
Hmgcr	0.391235	0.00173353	0.0182451
Hmgn3	-1.20531	1.83378e-05	0.000509038
Hn1	0.314714	8.25479e-06	0.00026696
Hnf4a	0.253456	3.029e-08	2.30243e-06
Hnf4g	-0.634389	0.00183348	0.0189747
Hnrnpd	-0.284821	0.00404897	0.0331382
Hnrnph1	-0.341419	5.46984e-08	3.80047e-06
Hnrpdl	-0.293046	1.95175e-05	0.000526794
Hnrpll	-0.26527	0.000650245	0.00862484
Hoga1	1.46192	4.84537e-05	0.00111063
Homer1	-0.371178	5.14645e-05	0.0011676
Homer2	-0.333229	1.05175e-05	0.000323729
Hook3	-0.508177	1.25553e-09	1.42243e-07
Hoxa2	1.53033	0.00381731	0.0319372
Hoxa3	1.33254	3.66012e-05	0.000887486
Hoxa4	1.49691	0.00503302	0.0386803
Hoxb3	1.65072	0.00133576	0.0149652
Hoxb7	1.06027	0.00686945	0.0483082
Hoxb9	1.52135	3.44269e-05	0.000848131
Hpdl	0.528274	0.000370604	0.00557221
Hpn	-1.04078	0.00203166	0.0204049
Hps1	0.339614	0.00100879	0.0121238
Hras1	0.360252	1.02786e-06	4.78603e-05
Hsd17b2	-0.526992	0.00611494	0.0444489
Hsd17b7	0.419067	0.00032634	0.00506069
Hsd3b2	-1.56344	0.000150357	0.00274862
Hsd3b3	-1.4519	7.52918e-07	3.62274e-05
Hsd3b7	0.629577	5.43486e-10	6.57618e-08
Hsf1	0.263074	0.00443962	0.0354072
Hspa2	0.93976	0.00295813	0.026804
Hspa8	0.283824	0.00389915	0.0323776
Hspbp1	0.550389	1.95677e-06	8.11309e-05
Hyou1	0.246288	0.00463758	0.0363867
Ica1	0.364874	0.00723221	0.0499764
Ict1	0.320754	5.48138e-05	0.00122793
Id1	0.618913	2.81953e-07	1.58706e-05
Id3	0.378885	1.76382e-05	0.000494065
Id4	-0.611397	0.00350444	0.0300402
Idh2	0.237403	0.000163292	0.00292571
Idh3g	0.311536	2.52795e-05	0.000658341
Ifi47	0.90261	1.31786e-07	8.19609e-06
Ifitm2	0.531235	2.25536e-05	0.00060054
Ifitm3	2.27795	1.61252e-19	1.02436e-16
Ifrd2	0.259417	0.000897567	0.0110256
Ift27	0.837803	7.78581e-07	3.73278e-05
Igf2bp3	-0.541215	0.00624596	0.0451562
Igfbp3	-1.27922	0.000310303	0.00487549
Igfbp4	0.624168	0.000227344	0.00376514
Igj	1.52672	7.53591e-07	3.62274e-05
Igsf9	-0.572471	0.00268493	0.0249905
Ikzf5	-0.440915	1.24076e-06	5.60139e-05
Il11ra1	-0.543951	0.000280874	0.00449676
Il15ra	0.26927	0.00455336	0.0359639
Il3ra	-1.23797	0.00269021	0.0250004
Il4ra	0.360515	0.00188327	0.0193294
Il7	1.33707	5.33932e-08	3.739e-06
Imp4	0.302632	0.000760059	0.00971204
Impa2	0.31343	0.000487889	0.00697596
Impad1	-0.32594	3.25679e-07	1.78696e-05
Impg2	-0.949293	0.000139108	0.00259906
Inha	-3.13286	0.000198158	0.00338908
Ino80d	-0.401469	2.09467e-06	8.60458e-05
Inpp5f	0.31446	0.00454994	0.0359639
Insig1	0.669785	4.97508e-07	2.54287e-05
Insr	-0.423967	2.51266e-05	0.000655317
Ints5	0.305664	0.000227742	0.00376823
Ints8	-0.363139	0.000101031	0.00200563
Ireb2	-0.351763	0.00018655	0.00323408
Irf1	0.408339	0.000876825	0.0108081
Irf8	0.553508	0.000227102	0.00376514
Irgm1	0.490643	0.00201668	0.0203118
Irgm2	0.995788	4.3276e-05	0.00101416
Irx2	2.47354	0.00568538	0.0421182
Iscu	0.355053	0.000841742	0.0104773
Isy1	0.292432	0.00354204	0.0302314
Isyna1	0.391499	1.52152e-09	1.6502e-07
Itga5	1.03551	0.00194786	0.0198547
Itga9	1.13214	0.000251593	0.00408678
Itgae	0.413981	0.00345303	0.0297141
Itgal	1.37448	0.000698318	0.0091426
Itgam	1.05675	4.74166e-10	5.85694e-08
Itih5	-0.505233	0.00231868	0.0223942
Itpk1	0.283298	0.00100668	0.0121067
Itpka	0.286554	0.00509727	0.0390798
Itpr2	-0.269781	0.00278926	0.0257193
Itpripl2	-1.33047	3.22748e-10	4.04276e-08
Ivns1abp	-0.458636	2.57053e-08	2.01419e-06
Jagn1	0.241673	0.00429408	0.0344825
Jak3	0.533517	0.000293151	0.00465693
Jazf1	-0.604246	0.0045123	0.0357465
Jdp2	2.34621	9.64108e-14	2.4498e-11
Jhdm1d	-0.358154	7.84803e-06	0.000256176
Jmjd1c	-0.210371	0.00657437	0.0468315
Jmy	-0.412552	0.00332658	0.0288352
Jun	0.559175	3.49155e-05	0.000854253
Jund	0.484219	0.000218938	0.00366345
Kars	0.339503	0.000325018	0.00504458
Kazn	0.48781	0.000521907	0.00736174
Kbtbd11	-0.427847	0.00307141	0.0274391
Kbtbd7	-0.522703	3.20231e-07	1.77181e-05
Kcnb2	-1.08638	4.31973e-06	0.000157449
Kcne3	0.511399	6.64398e-05	0.00143244
Kcnh7	-0.415048	0.0024395	0.0232786
Kcnip4	-0.573706	0.00374688	0.0315408
Kcnk10	0.316482	0.00387748	0.032265
Kcnn4	0.477116	1.75292e-10	2.32681e-08
Kcnrg	-0.922719	0.00244524	0.0233084
Kctd18	-0.290446	0.00624779	0.0451562
Kctd6	-0.321285	0.0055133	0.0412211
Kctd9	-0.258694	0.00637158	0.0457534
Kdm3a	-0.23185	0.00130239	0.0147458
Kdm5a	-0.233389	5.29376e-05	0.00119341
Kdm5b	-0.325418	0.00135036	0.0150777
Kdm6a	-0.314994	3.87815e-06	0.00014371
Kdsr	-0.341531	0.00147618	0.0161328
Keap1	0.290413	5.03985e-05	0.00114488
Khdrbs3	1.02155	2.00473e-10	2.62193e-08
Khnyn	-0.309487	0.000320484	0.00499163
Kif1b	-0.244763	0.000225079	0.0037501
Kif3a	-0.45852	0.000671263	0.00882465
Kif3c	-0.484698	0.0051234	0.0392248
Klhdc4	0.322693	0.00260294	0.0244062
Klhl10	-0.331964	0.00266086	0.0248314
Klhl13	-3.42134	1.75662e-09	1.87096e-07
Klhl15	-0.543411	1.70841e-07	1.02246e-05
Klhl24	-0.462766	0.00162707	0.0173609
Klhl28	-0.291016	0.00554536	0.0413219
Klhl5	0.307653	0.00555496	0.0413588
Klk1b27	4.21535	0.000164044	0.00293547
Kpna4	-0.288194	1.03308e-05	0.000319571
Kras	-0.248951	0.00182666	0.0189341
Krba1	-0.632287	0.0018069	0.0187952
Kremen2	-0.73582	0.000202622	0.00345214
Krit1	-0.250165	0.00160528	0.0172007
Krt15	-0.897777	0.00394932	0.0326138
Krt222	-1.22901	1.99832e-06	8.24689e-05
Krt83	1.12209	0.000911248	0.0111411
Krtcap2	0.419356	1.67402e-07	1.00935e-05
Krtcap3	0.352975	8.76757e-06	0.000281496
L3mbtl2	0.388041	6.16061e-05	0.00134288
Lama4	0.854469	0.000387745	0.00579078
Lamc1	-1.05338	3.77424e-09	3.83613e-07
Larp4	-0.319555	0.000140584	0.00261956
Lars	0.258326	0.00382053	0.0319491
Lass6	-0.305344	1.94774e-05	0.000526511
Lats1	-0.194686	0.00046164	0.00668119
Lcn2	1.61588	0.00306995	0.0274391
Lcor	-0.510258	1.92446e-08	1.60706e-06
Lcorl	-0.342408	4.5874e-05	0.00106107
Ldb3	0.469193	4.70981e-07	2.44237e-05
Ldlr	0.592366	0.000144602	0.00265774
Ldoc1l	-1.60959	0.0014054	0.0155267
Lgals2	0.458648	5.94499e-07	2.98711e-05
Lgals3	0.658605	6.37653e-07	3.18594e-05
Lgals4	0.328962	0.00112286	0.0131286
Lgals9	0.556697	1.08773e-05	0.000331917
Lgmn	0.87019	1.02465e-08	9.44322e-07
Lgr4	-0.318561	0.000699529	0.00914892
Lgr5	-0.6996	0.000767747	0.00978165
Lhfpl4	2.53265	4.12906e-05	0.000977945
Lifr	-1.46688	1.68924e-05	0.00047693
Limch1	1.25823	9.58992e-08	6.2791e-06
Lin28b	3.94069	1.62082e-12	3.35226e-10
Lipg	0.420067	0.00369959	0.0313356
Lipo1	-0.891112	1.63202e-08	1.40916e-06
Lipt2	0.446693	0.000838241	0.0104483
Litaf	0.305103	0.000473119	0.00682511
Lman2	0.262351	1.6065e-05	0.0004559
Lmbr1l	-0.347351	0.00517378	0.0394284
Lmna	0.341814	0.00696099	0.0487784
Lnpep	-0.333975	3.18767e-05	0.000794105
Lnx1	0.265647	0.00296123	0.0268048
Lonp1	0.193354	0.000172474	0.0030481
Loxl2	-0.652632	0.00115683	0.0134279
Lpcat2	2.22937	2.62321e-08	2.04645e-06
Lphn2	0.370284	0.0028771	0.0262166
Lrch1	0.29111	0.000752943	0.00967673
Lrch3	-0.221893	0.00379221	0.0318595
Lrfn4	0.391631	0.000495569	0.00706872
Lrg1	2.43243	0.00137887	0.0153345
Lrp12	-0.639797	9.78697e-05	0.00196702
Lrp6	-0.455421	1.29176e-10	1.78112e-08
Lrrc39	-0.675077	0.00182036	0.0188798
Lrrc58	-0.345872	3.57763e-06	0.000134535
Lrrc59	0.254991	0.00449726	0.0357183
Lrrc68	0.33411	1.11615e-07	7.1671e-06
Lrrtm2	-0.41482	4.12194e-05	0.00097756
Lrwd1	0.407795	3.24341e-05	0.000806861
Lsm3	0.332069	0.00171512	0.0180942
Lss	0.567174	0.000101635	0.00201087
Luc7l	-0.220548	0.000731642	0.00947141
Luc7l2	-0.237168	0.000240857	0.00394851
Luc7l3	-0.35387	1.70895e-08	1.45819e-06
Ly6a	1.52971	7.84933e-06	0.000256176
Ly6e	1.64304	4.6392e-31	6.87646e-28
Lyar	0.477089	0.000498654	0.00710133
Lyn	0.581424	9.35805e-09	8.80696e-07
Lypla1	-0.287699	0.00388737	0.0323106
Lzic	-0.340204	0.000622229	0.00837819
Lztfl1	-0.560806	1.31406e-09	1.47931e-07
M6pr	0.218564	0.00439786	0.0351366
Maged2	-0.414534	0.00183636	0.0189747
Mageh1	-1.95467	9.75236e-13	2.14154e-10
Magoh	0.393242	2.63017e-05	0.000676522
Man1a	-0.304024	0.00298268	0.0269712
Manea	-0.328951	0.000902263	0.011068
Maneal	-0.84051	0.00718436	0.0497617
Manf	0.391561	3.05381e-05	0.000766122
Map2k2	0.281392	0.00717767	0.0497617
Map3k11	0.313572	0.00188808	0.0193676
Map3k2	-0.438814	0.000916156	0.0111691
Map4k3	-0.182894	0.00549289	0.0411031
Mapk8ip2	-0.910858	0.0014781	0.0161393
Mapkapk3	0.419517	1.215e-05	0.000365055
Mars	0.607067	5.45339e-07	2.76352e-05
Mbd4	-0.37917	0.00708816	0.0493839
Mbl2	1.84014	1.1212e-06	5.16651e-05
Mbtd1	-0.343083	0.00170774	0.0180413
Mbtps2	-0.288827	0.00143195	0.0157612
Mcat	0.406158	1.05262e-05	0.000323729
Mcm2	0.353046	0.0071088	0.0494566
Mcm5	0.410729	0.000748914	0.00965286
Mcoln3	-1.62441	0.00473766	0.0370412
Mcrs1	0.344783	0.00189163	0.0193862
Mcts2	0.366772	0.00684376	0.0481908
Mdm2	-0.286675	0.00228701	0.0222169
Mdm4	-0.217548	0.00374276	0.031521
Me3	-0.836786	0.00542896	0.0407275
Med11	0.282228	0.00403073	0.033039
Med12l	1.63334	0.000272864	0.00438268
Med13	-0.38515	2.24698e-05	0.000599206
Med16	0.327255	0.00582381	0.0428582
Med22	0.221197	0.00180834	0.018799
Med27	0.358777	0.00126549	0.0144105
Med9	0.314698	0.00331419	0.0287637
Men1	0.37238	0.000534876	0.00749121
Mep1a	-1.02151	0.00683872	0.0481744
Mfap3l	-1.52743	0.00132054	0.0148816
Mfge8	0.322358	0.000156252	0.00283308
Mfsd2a	0.619072	0.000878156	0.010817
Mfsd7c	-0.736428	0.000391887	0.00584283
Mga	-0.256333	7.81727e-05	0.00162817
Mgmt	1.17136	4.93271e-06	0.00017443
Mib1	-0.265365	3.78353e-06	0.00014079
Mier1	-0.292038	4.16247e-05	0.000983238
Mier3	-0.311674	0.00440837	0.0351938
Mif	0.651042	1.17125e-06	5.34178e-05
Mipep	0.282361	0.000305665	0.00481564
Mkln1	-0.298577	0.000197256	0.00338341
Mlkl	1.08046	1.08738e-15	4.20461e-13
Mll3	-0.207527	0.00189208	0.0193862
Mlx	0.272134	0.00148404	0.0161645
Mmab	0.477531	5.91266e-05	0.00129678
Mmel1	-0.671156	0.000826368	0.0103148
Mmp14	0.88984	2.64327e-16	1.11942e-13
Mmp16	-1.83331	0.00477549	0.0372388
Mmp28	0.557102	3.08848e-05	0.00077373
Mobkl1a	-0.248208	0.000437738	0.00640221
Mogs	0.162006	0.00622121	0.0450373
Mpi	0.271679	9.0046e-05	0.00184309
Mpp7	-0.216868	0.00651123	0.0464607
Mrpl10	0.217763	0.00342988	0.029567
Mrpl16	0.295777	0.00130099	0.0147458
Mrpl17	0.244276	0.00563116	0.0418211
Mrpl18	0.340752	0.000624289	0.00838438
Mrpl2	0.324862	3.86681e-05	0.000925693
Mrpl20	0.263018	0.00592843	0.0434841
Mrpl28	0.308337	0.000186941	0.0032377
Mrpl30	0.341721	0.000295918	0.004687
Mrpl34	0.260303	0.00315532	0.0278253
Mrpl35	0.313018	0.00221084	0.0216901
Mrpl36	0.40973	5.78445e-06	0.00019901
Mrpl38	0.474484	1.53448e-11	2.67586e-09
Mrpl40	0.473837	0.000102785	0.00202708
Mrpl42	0.260552	0.00370657	0.0313648
Mrpl43	0.263201	0.00180692	0.0187952
Mrpl45	0.283946	0.000759045	0.00970606
Mrpl49	0.231535	0.0021216	0.021035
Mrpl52	0.333745	0.000104931	0.00205068
Mrpl54	0.391623	0.000140958	0.00261988
Mrpl55	0.343395	0.000352766	0.005375
Mrpl9	0.278656	0.0015314	0.0165687
Mrps11	0.440621	0.000134861	0.00253254
Mrps12	0.405173	1.56479e-05	0.000448194
Mrps15	0.359086	6.61771e-07	3.28797e-05
Mrps16	0.356839	0.000914994	0.0111691
Mrps18a	0.272507	0.000801371	0.0100877
Mrps18b	0.275423	0.00456855	0.0360518
Mrps24	0.282172	0.00155705	0.0167952
Mrps26	0.285244	0.000763025	0.00973596
Mrps35	0.258603	0.000596435	0.00812312
Mrps5	0.401512	1.13459e-06	5.21474e-05
Mrps7	0.293003	5.54559e-05	0.00123299
Mrto4	0.348232	0.00122879	0.0140828
Msl2	-0.255887	0.00540185	0.0405755
Msto1	0.366654	0.00269638	0.0250447
Mtch1	0.212729	0.00319001	0.0280478
Mtcp1	-0.499364	2.77089e-05	0.0007061
Mtfp1	0.280856	0.00538062	0.0404658
Mthfd1l	0.413867	0.00580523	0.0427568
Mthfd2	0.491627	0.00666757	0.0471566
Mtm1	-0.372607	0.000729983	0.00946371
Mtrf1l	-0.285029	0.00076087	0.00971543
Mtx1	0.241388	0.00132212	0.0148838
Mtx3	-0.388722	0.000350848	0.00535209
Muc4	0.823544	8.43793e-11	1.19115e-08
Mvd	0.697147	4.49174e-06	0.000162387
Mvk	0.708992	1.76e-06	7.40074e-05
Mvp	0.318514	0.00311624	0.0276866
Mybl1	-0.484219	0.00140727	0.0155377
Mybpc2	1.49172	0.000134692	0.00253254
Mycbpap	0.519748	0.00550746	0.0411947
Myd88	0.293506	0.00266571	0.0248507
Myg1	0.284847	0.00072436	0.00940429
Myl7	0.877041	1.89172e-05	0.000516868
Mylk3	-1.87853	5.70071e-09	5.63325e-07
Myo19	0.253297	0.00267438	0.0249184
Myo3a	-1.52907	0.00450018	0.0357183
Myo9a	-0.34142	0.000778055	0.00987108
Mzt1	-0.321045	0.000903844	0.0110706
Mzt2	0.406919	5.95691e-05	0.00130166
N4bp2	-0.412544	4.19085e-08	3.0676e-06
N4bp2l2	-0.252669	0.00616853	0.044747
N6amt2	0.313932	0.00553622	0.0412954
Naa15	-0.262072	0.000872403	0.010776
Naa16	-0.366838	0.00145354	0.0159201
Naa30	-0.351362	8.52286e-07	4.05337e-05
Nacc1	0.270178	8.10086e-05	0.00167547
Nadk	0.199811	0.00437545	0.0350095
Naip1	-0.42795	0.000317931	0.00496057
Naip5	-0.619314	3.77293e-07	2.01529e-05
Naip6	-0.485235	1.2669e-05	0.000378094
Nans	0.428196	1.06144e-08	9.73188e-07
Napa	0.300578	2.85239e-06	0.000112746
Nbeal1	-0.491913	0.000149159	0.00272951
Ncrna00086	-2.23528	0.00196696	0.0199125
Ndfip1	-0.271186	0.00381174	0.0319372
Ndfip2	-0.319808	0.00447614	0.0356196
Ndufa10	0.265682	0.000930477	0.0113204
Ndufa11	0.346397	5.56676e-05	0.00123615
Ndufa13	0.275017	0.00173034	0.0182224
Ndufa2	0.279466	0.0021106	0.0209579
Ndufa3	0.264312	0.0066199	0.0470052
Ndufab1	-0.237308	0.00218079	0.0214663
Ndufaf3	0.344135	0.00545371	0.0408959
Ndufs6	0.256829	0.00324072	0.0283117
Ndufs7	0.318161	4.15063e-05	0.000981745
Ndufs8	0.394631	1.39584e-06	6.11521e-05
Ndufv3	0.292621	0.00360465	0.0306775
Nebl	-0.7456	0.000710805	0.00927593
Nelf	0.283427	0.00243644	0.0232744
Nenf	0.451324	0.00660168	0.0468946
Neu3	-0.917787	0.000403401	0.00599439
Neurod1	-0.628635	0.00378067	0.0317802
Nfasc	1.43836	0.00124002	0.014175
Nfat5	-0.290109	0.00431339	0.0345907
Nfatc3	-0.228339	0.00155611	0.0167952
Nfe2l3	-0.51217	1.00836e-05	0.000313014
Nhp2	0.601722	1.67853e-08	1.44232e-06
Nin	0.64033	6.88382e-05	0.00146287
Ninj1	0.568504	3.47342e-05	0.000850989
Nipa2	-0.286626	6.66804e-05	0.00143415
Nipal2	0.400555	0.00488959	0.037929
Nipbl	-0.236472	0.00105177	0.0125492
Nkain1	0.844612	6.43283e-05	0.00139198
Nlrx1	1.07808	5.67994e-12	1.05239e-09
Nme1	0.357733	0.000540691	0.00755481
Nme2	0.58681	4.53796e-05	0.001051
Nme6	0.430035	4.22718e-05	0.000997199
Nmi	0.303113	0.00258684	0.024268
Nmt1	0.24295	0.000148025	0.00271155
Noc4l	0.566394	1.7541e-06	7.39341e-05
Nod1	0.603775	0.000862348	0.0106815
Nod2	0.903576	1.93256e-05	0.000524
Nol6	0.310616	0.00642845	0.0460317
Nolc1	0.313789	0.00216483	0.0213566
Nop16	0.467985	4.68552e-05	0.00108235
Nop2	0.287304	0.00450421	0.0357343
Nos1ap	-0.414443	0.00264104	0.0246854
Nos2	0.986274	0.00246675	0.0234256
Noxa1	0.926409	1.85679e-13	4.52421e-11
Npepps	-0.26683	0.00047631	0.00686003
Npnt	-1.13585	0.00395907	0.0326775
Npr1	0.948486	0.00180638	0.0187952
Nr2e3	-0.749377	2.82595e-05	0.000716029
Nr3c1	-0.338193	7.36547e-07	3.5795e-05
Nr5a2	-0.310778	0.000315518	0.00493156
Nr6a1	-0.257137	0.00287123	0.0262166
Nrn1	-1.96776	9.82365e-26	9.7074e-23
Nrp1	-0.623713	0.000977253	0.0118007
Nrp2	-1.14951	8.58034e-08	5.75919e-06
Nsd1	-0.409963	7.32363e-14	1.94426e-11
Nsmce1	0.316799	0.00116161	0.0134691
Nt5c	0.262874	0.000335464	0.00516911
Ntpcr	0.384622	0.00144981	0.0158988
Nubp1	0.451129	6.21291e-08	4.25034e-06
Nudt22	0.711787	1.24367e-12	2.63347e-10
Nudt3	0.235333	0.000250092	0.00406617
Nudt4	-0.365426	0.000589951	0.00806569
Nudt5	0.273069	0.00287592	0.0262166
Nudt9	0.327958	2.63987e-05	0.000676522
Nufip1	0.29528	0.00258476	0.0242613
Nufip2	-0.26438	0.000188262	0.00324794
Nup210	0.361729	0.00231911	0.0223942
Nup37	0.305839	0.00459453	0.0361773
Nup62	0.244424	0.00697973	0.0488005
Nxf7	0.679121	0.00252082	0.0237961
Nxt1	0.394282	0.00313691	0.0277455
Oasl1	0.647184	0.0025095	0.0237428
Obfc2b	0.401883	1.41812e-05	0.000411486
Obscn	1.46566	4.19734e-09	4.21797e-07
Odf2l	-0.306124	0.000242408	0.00396298
Ogdhl	-0.744275	0.000414887	0.00613577
Ogn	-0.428242	0.00644868	0.0461216
Ogt	-0.346913	1.08325e-07	7.00645e-06
Oit1	0.947119	1.17944e-22	9.12115e-20
Olfr165	-1.72768	0.000105121	0.00205068
Oma1	0.304835	0.00232159	0.0224059
Opa3	0.217312	0.00392703	0.0325338
Orai2	0.506531	2.43562e-05	0.000639916
Orai2-ps	1.11709	0.00386162	0.0321783
Orc3	-0.213319	0.00541735	0.0406747
Orc4	-0.274049	0.00458333	0.0361204
Ost4	0.368428	0.00013679	0.00256114
Otub1	0.326612	5.08046e-07	2.58929e-05
Otx1	3.98266	0.00152991	0.0165685
Ovgp1	-0.713527	0.00373166	0.0314425
Oxa1l	0.218295	0.000556476	0.00773284
P2rx4	0.236985	0.000487382	0.00697431
P2rx7	3.05176	4.79989e-59	2.84586e-55
P2ry1	-0.434088	4.26011e-05	0.00100364
P2ry4	-0.708969	0.000204419	0.00347375
Pafah1b1	-0.277327	0.000501863	0.00713561
Pag1	-0.36599	0.00308395	0.0275373
Pak3	-0.800376	0.00485218	0.0376716
Pan3	-0.29777	4.54546e-06	0.000163711
Papolg	-0.331882	8.05044e-05	0.00166892
Paqr4	0.550199	3.84469e-12	7.43321e-10
Pard3b	-0.252989	0.00295139	0.0267702
Park7	0.248311	0.00159218	0.0171015
Parp10	0.244355	0.00320287	0.0280879
Parp3	2.09432	1.39946e-53	4.14871e-50
Pbrm1	-0.208676	0.00337551	0.0291882
Pbx3	-0.415017	0.0001878	0.0032431
Pccb	-0.345616	0.00139687	0.0154846
Pcdh20	-4.24587	7.52223e-14	1.96761e-11
Pcdh8	-0.768387	0.00542252	0.0406963
Pcdhb16	2.69548	8.04698e-09	7.73685e-07
Pcdhb17	2.72665	1.38656e-07	8.50438e-06
Pcdhb18	2.68733	0.000105376	0.00205068
Pcdhb19	1.62032	0.000131519	0.002486
Pcdhb4	1.99099	0.00210744	0.0209414
Pcf11	-0.262304	4.72636e-05	0.00109037
Pcgf2	-0.353731	0.00573604	0.0423876
Pclo	-0.71618	0.00264056	0.0246854
Pcm1	-0.295356	1.60707e-05	0.0004559
Pcmtd1	-0.263413	0.00316913	0.0279128
Pcmtd2	-0.685497	1.23546e-14	3.66253e-12
Pcnx	-0.336349	0.000949761	0.0114921
Pcolce	-0.462494	0.000246327	0.00402335
Pdap1	0.276367	0.0035385	0.0302157
Pdcd2l	0.33098	0.00115129	0.0133786
Pdcd4	-0.424975	0.000161139	0.00290393
Pde11a	1.35964	1.4731e-17	6.92008e-15
Pde3a	-0.419598	0.000651546	0.00863565
Pde7a	-0.344425	4.04771e-06	0.000149061
Pde8b	0.450049	0.000229316	0.00379074
Pdgfrb	0.467967	0.00693964	0.0486732
Pdia2	-1.62246	5.32939e-14	1.45837e-11
Pdlim1	0.245079	0.00109434	0.012925
Pdxdc1	0.300852	4.76195e-06	0.000169401
Pdzrn3	-0.92212	6.63399e-06	0.00022222
Pef1	0.247842	0.00658001	0.0468463
Peg3	-2.29311	5.8182e-28	7.39203e-25
Peli1	-0.559635	1.17731e-07	7.45222e-06
Pemt	0.658855	0.00398288	0.0328337
Pex1	-0.234036	0.0060585	0.0441469
Pex5l	-3.58225	8.14828e-28	9.05834e-25
Pfdn5	0.317779	0.00490084	0.0379666
Pfkfb2	-0.406505	0.0016681	0.0177456
Pfkl	0.34628	0.00010461	0.00205068
Pfn1	0.283958	0.000371421	0.00557978
Pfn2	-0.849471	0.00138381	0.0153644
Pgap1	-0.561735	0.000237721	0.00390857
Pgc	1.68778	0.000241737	0.00395564
Pgls	0.413697	2.55133e-07	1.44524e-05
Pgm2l1	-0.348661	0.00501727	0.0386163
Pgr	-3.6039	4.27711e-05	0.00100498
Pgs1	0.340534	0.00195854	0.0199125
Phactr2	-0.412467	0.00436315	0.0349426
Phb	0.401689	0.000172395	0.0030481
Phb2	0.252491	3.12895e-06	0.000120988
Phc3	-0.342942	8.11035e-07	3.87792e-05
Phf17	-0.240962	0.000225171	0.0037501
Phf3	-0.201031	0.00265009	0.0247569
Phf5a	0.254129	0.00151773	0.0164911
Phip	-0.34065	6.74438e-07	3.34157e-05
Phkb	-0.199131	0.00291194	0.0264799
Phldb2	-0.49218	0.000605326	0.00822531
Picalm	-0.237192	0.00103856	0.0124313
Pigm	-0.489166	4.83276e-10	5.92829e-08
Pik3ap1	-0.496175	0.00452967	0.0358563
Pik3r1	-0.273113	0.000202376	0.00345126
Pinx1	0.333939	0.00710971	0.0494566
Pirt	0.888809	8.83379e-07	4.17504e-05
Pja2	-0.311781	0.000421268	0.00620803
Pkd2l2	-0.652107	4.54677e-06	0.000163711
Pkia	2.03242	1.42623e-06	6.20251e-05
Pkp1	0.361747	8.04029e-05	0.00166876
Pla2g16	0.609997	6.26004e-07	3.13654e-05
Pla2g5	3.10765	7.06408e-34	1.57061e-30
Plag1	-1.70057	1.22383e-15	4.63154e-13
Plagl1	-2.41023	0.00056289	0.00780368
Plcb4	0.57536	0.00242017	0.0231938
Plcg2	0.402273	0.000931733	0.0113279
Plcxd2	-0.274531	0.000684563	0.00898621
Plek2	0.311217	0.00623336	0.0450885
Plekha1	-0.301855	0.00226761	0.022113
Plekha2	0.365487	9.76576e-06	0.000303678
Plk3	0.623142	0.00107366	0.0127485
Plod2	-1.82869	0.000311264	0.00488224
Plrg1	0.248855	0.00335735	0.0290594
Pls3	-0.546889	0.000781164	0.00989641
Plscr2	1.69703	0.00563405	0.0418251
Plxnc1	-0.64334	0.000976902	0.0118007
Plxnd1	1.13265	3.50929e-06	0.000132808
Pmf1	0.351401	3.66131e-05	0.000887486
Pmm2	0.155644	0.00320509	0.0280879
Pnliprp1	-1.14648	2.52382e-08	1.98634e-06
Pnliprp2	-0.638911	4.99364e-05	0.00113882
Pnmal2	-0.851923	0.00642732	0.0460317
Pnn	-0.24803	0.00291844	0.0265254
Poc1a	0.366918	0.00398896	0.0328419
Pofut1	-0.193939	0.00321971	0.0281874
Pogz	-0.223167	0.00683012	0.0481329
Pold1	0.37466	5.07366e-06	0.00017835
Pold2	0.423432	1.34447e-06	5.93401e-05
Poldip2	0.217727	0.00364304	0.0309598
Pole	0.295222	0.00277221	0.0256347
Polg2	-0.292353	0.00497414	0.0383507
Polk	-0.373395	3.43645e-05	0.000847768
Polr1a	0.29267	0.000853556	0.0105873
Polr1d	0.254905	0.00372842	0.0314301
Polr2i	0.429128	0.00303861	0.0272693
Polr2j	0.366575	0.000802951	0.0101005
Polr3h	0.440603	0.000172566	0.0030481
Pomp	0.23685	0.0038322	0.03203
Pon3	0.374058	1.86144e-05	0.000510433
Pop7	0.349225	0.0022364	0.0218806
Ppan	0.325894	0.00424575	0.0342447
Ppef1	1.44833	0.00405215	0.0331382
Ppic	1.50604	9.40882e-16	3.71899e-13
Ppif	0.388492	5.9573e-06	0.000202993
Ppig	-0.41482	2.72493e-06	0.000108673
Ppm1b	-0.266124	0.000667187	0.00879056
Ppm1g	0.297666	0.00317268	0.027923
Ppm1l	-0.381718	0.00366285	0.0310687
Ppp1ca	0.332508	1.59981e-05	0.000455294
Ppp1r11	0.338095	0.000205785	0.00348932
Ppp1r14b	0.436789	0.000329783	0.00510074
Ppp1r14d	0.281753	0.00612545	0.0444889
Ppp1r15a	0.518013	0.00407405	0.0331952
Ppp1r16b	0.682259	0.0049383	0.0381074
Ppp1r1b	0.235986	0.00277865	0.0256347
Ppp1r8	0.265499	0.00645795	0.0461442
Ppp2r1a	0.356206	2.12274e-08	1.73198e-06
Ppp3ca	-0.226016	0.000476784	0.00686129
Ppp3cb	-0.245255	0.00133881	0.014977
Ppp4c	0.259815	0.00394826	0.0326138
Ppp4r2	-0.333239	9.09828e-06	0.000288308
Ppp4r4	-1.52987	1.38199e-09	1.546e-07
Ppp6r1	0.232249	9.92976e-05	0.00198508
Pqbp1	0.246022	0.00619378	0.0448752
Prdx2	0.220889	0.00300324	0.0270829
Prdx6	0.328509	0.000211787	0.00357068
Prelid1	0.430464	9.71927e-07	4.54938e-05
Prelid2	0.41282	0.000752282	0.00967673
Prep	0.311518	0.00721358	0.0498671
Prg4	-0.977888	0.000281768	0.00450702
Prkab2	-0.424354	0.00187843	0.0193131
Prkag1	0.226303	0.00292941	0.0266115
Prkd3	-0.588894	2.77932e-11	4.70816e-09
Prmt7	0.234401	0.00575402	0.0425008
Prodh	0.354349	0.000980278	0.0118292
Prom1	0.535277	1.30479e-06	5.8166e-05
Prosapip1	0.339281	1.79753e-05	0.000501925
Prpf31	0.317632	0.00455136	0.0359639
Prpf38b	-0.308544	1.49444e-06	6.42068e-05
Prpf39	-0.408039	5.47864e-05	0.00122793
Prpf4b	-0.23985	0.000140875	0.00261988
Prr5l	-1.14643	0.00493734	0.0381074
Prss23	-0.732813	9.96384e-05	0.00198685
Prss27	1.46331	0.000172008	0.00304732
Prss32	0.7638	8.21012e-19	5.03563e-16
Prss8	0.270708	0.00390271	0.0323776
Prune2	0.938873	0.000409203	0.00607554
Psat1	0.703084	0.000939858	0.0113955
Psd4	0.464404	1.65809e-09	1.77666e-07
Psip1	-0.265864	0.000780659	0.00989641
Psma2	0.266317	0.0032679	0.0284875
Psma4	0.278649	0.00131165	0.0148129
Psma7	0.342777	0.000190699	0.00328251
Psmb1	0.242941	0.00289879	0.0263873
Psmb10	0.566924	4.9596e-08	3.51169e-06
Psmb2	0.43266	2.49541e-08	1.97271e-06
Psmb3	0.417726	5.60075e-05	0.0012406
Psmb4	0.297376	0.00015228	0.00277805
Psmb6	0.337126	0.000185573	0.00322675
Psmb7	0.231954	0.00492705	0.0380805
Psmb8	1.94201	1.44614e-17	6.92008e-15
Psmc3	0.334394	6.65624e-05	0.00143335
Psmc4	0.318911	7.3649e-05	0.00155213
Psmd13	0.252651	0.00168844	0.0178976
Psmd2	0.269988	0.00562537	0.0417955
Psmd4	0.324247	1.08792e-05	0.000331917
Psmd8	0.305126	1.36576e-05	0.000401533
Psmd9	0.325662	0.00241348	0.0231421
Psme1	0.427192	3.51163e-05	0.000857235
Psme2b-ps	0.356411	0.00114065	0.0132954
Psmg4	0.430894	0.00139844	0.0154846
Ptbp1	0.410885	7.45554e-10	8.78223e-08
Ptbp2	-0.26176	0.00379369	0.0318595
Ptges2	0.323286	0.000556072	0.00773284
Ptk6	0.623884	0.000665084	0.00876935
Ptp4a1	-0.412324	0.000326783	0.00506314
Ptpmt1	0.264264	0.0034728	0.0298265
Ptpn18	0.259904	0.000300024	0.00474781
Ptpn6	0.390254	0.00237367	0.0228219
Ptprn	-1.48513	8.88414e-06	0.000283194
Ptprt	1.28557	0.00010054	0.00200034
Pttg1	0.483812	0.000184454	0.00321656
Puf60	0.245704	9.83538e-05	0.00197229
Pum2	-0.218342	0.000146986	0.0026953
Pura	-0.470366	7.42707e-12	1.32105e-09
Pus1	0.247188	0.00175505	0.0184172
Pwp2	0.331517	0.000113374	0.00218952
Pxdn	1.17636	9.99437e-13	2.16793e-10
Pycard	0.256554	0.00521493	0.0396402
Pycr2	0.380716	0.00126456	0.0144091
Qdpr	-0.262101	0.00207218	0.0206742
Qk	-1.09444	0.0059625	0.043698
Qtrt1	0.381415	0.00126877	0.0144387
R3hcc1	0.322021	0.00146525	0.0160384
R3hdm1	-0.25061	0.00490857	0.0380099
RP23-123G8.16	1.95053	0.00196211	0.0199125
RP23-3M10.7	-1.7476	0.00407308	0.0331952
Rab14	-0.212367	0.00123319	0.0141059
Rab18	-0.307176	0.000777116	0.00986622
Rab1b	0.311942	0.000124756	0.00238345
Rab27b	-0.368053	0.000143994	0.00265533
Rab3c	-0.558817	0.000304002	0.00479369
Rab5c	0.360648	1.82547e-06	7.622e-05
Rab8a	0.258861	0.00247976	0.023524
Rab8b	-0.402451	0.00167622	0.0178105
Rabl5	0.707541	5.06662e-06	0.00017835
Rad21l	-1.64051	0.0001893	0.00326268
Rad23a	0.205652	0.0052381	0.0397823
Rad23b	0.256118	0.00255779	0.0240462
Rae1	0.242533	0.00186691	0.0192057
Rai14	-0.340777	0.005342	0.0402961
Ralb	0.261077	0.000561482	0.00779023
Ralgds	0.390468	8.58275e-09	8.13092e-07
Ran	0.296361	0.00340749	0.0294076
Ranbp1	0.500133	9.41195e-06	0.000296302
Ranbp3	0.276153	1.90098e-05	0.000518601
Rangap1	0.331811	0.0022807	0.0221899
Rap1a	-0.339639	0.000286606	0.00457617
Rap2c	-0.420354	5.46059e-05	0.00122636
Rars	0.268857	0.00477866	0.0372389
Rasa1	-0.388199	2.07283e-06	8.53457e-05
Rasa2	-0.269476	0.000861977	0.0106815
Rasa3	0.692285	6.95556e-13	1.58614e-10
Rasef	-0.229615	0.00279558	0.0257509
Rb1	-0.279285	0.00137044	0.015254
Rb1cc1	-0.401658	6.72603e-06	0.000224667
Rbck1	0.236589	5.82871e-05	0.00128311
Rbfa	0.335904	5.50051e-05	0.00122911
Rbm10	0.242822	0.00371106	0.0313729
Rbm12	-0.310661	0.000443386	0.00645377
Rbm12b	-0.527234	9.22444e-05	0.00187729
Rbm19	0.39969	5.00678e-05	0.00113882
Rbm25	-0.236545	0.000302569	0.00477533
Rbm26	-0.313339	1.61271e-07	9.75691e-06
Rbm33	-0.308254	0.00222079	0.0217637
Rbm39	-0.302783	0.000144941	0.00266055
Rbm43	0.481693	0.00217406	0.0214238
Rbms1	-1.28455	7.7993e-11	1.12786e-08
Rc3h1	-0.303183	9.74882e-06	0.000303678
Rc3h2	-0.271049	0.000288662	0.00459663
Rcc1	0.318581	0.000466626	0.00674239
Rdh16	-0.764603	0.00469303	0.0367893
Reep1	-1.00469	5.3839e-07	2.7361e-05
Reg4	-0.719274	1.47016e-06	6.34703e-05
Rep15	-0.520856	0.00133608	0.0149652
Resp18	-1.19562	0.000517161	0.00732545
Rest	-0.218848	0.0015906	0.0170948
Retnlb	1.81671	0.00470357	0.0368478
Rev3l	-0.209659	0.000182214	0.00319314
Rfc2	0.287473	0.00233578	0.0225184
Rfx3	-0.304385	0.000819369	0.0102675
Rgmb	-0.380366	0.00578328	0.0426128
Rgs12	0.512623	6.09182e-05	0.00132951
Rhbdl2	0.766905	6.66704e-11	9.96526e-09
Rhobtb1	-1.56101	1.77483e-14	5.17524e-12
Rhof	0.580408	0.000652675	0.00864417
Rhoj	3.5081	8.89663e-07	4.18636e-05
Ric3	-2.80696	2.5487e-18	1.46238e-15
Rictor	-0.184793	0.00635009	0.0456729
Rilpl2	0.470001	0.000107269	0.00207842
Rims4	-1.55346	0.0070533	0.0492181
Rlim	-0.154741	0.00224966	0.021974
Rmnd5a	-0.531437	2.26853e-11	3.87984e-09
Rmnd5b	0.24626	0.00682575	0.0481211
Rnaseh2a	0.331422	3.30721e-05	0.00082013
Rnf103	-0.552232	2.03197e-05	0.000546788
Rnf130	0.876273	6.61557e-17	2.94178e-14
Rnf152	-0.354367	0.000869101	0.0107427
Rnf166	0.266136	0.00437383	0.0350095
Rnf169	-0.20661	0.00349842	0.0300199
Rnf17	-2.99343	0.000185583	0.00322675
Rnf180	1.04403	0.000602677	0.00820184
Rnf186	0.273191	0.00261181	0.0244635
Rnf187	0.517988	1.23594e-10	1.71748e-08
Rnf19b	0.265533	0.00709565	0.0494167
Rnf2	-0.398206	0.00048537	0.00695111
Rnf20	-0.173904	0.0046748	0.0366626
Rnft1	-0.292337	0.000368999	0.00555278
Rnh1	0.229353	0.00409068	0.0333002
Rnpc3	-0.297719	0.003227	0.0282196
Rnpep	0.279186	8.48231e-05	0.00174289
Rock1	-0.294073	1.52913e-06	6.53815e-05
Rod1	-0.272486	0.000237608	0.00390857
Rogdi	-0.625624	1.3394e-07	8.268e-06
Rora	-0.777615	0.00179896	0.0187782
Ros1	-1.2473	0.000752785	0.00967673
Rp2h	-0.267537	0.00617931	0.0448069
Rpap3	0.350363	0.0037599	0.0316205
Rpia	0.23094	0.00110986	0.0130476
Rpl13a	0.32679	0.000565922	0.00783666
Rpl13a-ps1	0.305458	0.00666658	0.0471566
Rpl18	0.254222	0.0012437	0.0141988
Rpl18a	0.385303	0.000216572	0.00363069
Rpl26	0.42048	0.000258826	0.00418294
Rpl3	0.228798	0.0026879	0.0249919
Rpl31	0.813841	0.00218311	0.0214773
Rpl32	0.319259	0.00247099	0.0234533
Rpl34	0.305154	0.00170447	0.0180261
Rpl36al	0.368382	0.000634794	0.00847043
Rpl4	0.226227	0.00663355	0.0470484
Rpl6	0.355493	4.93543e-05	0.00112836
Rpl7a	0.34652	3.99437e-05	0.000949839
Rpl8	0.298436	1.83845e-05	0.000509038
Rplp0	0.371959	1.32861e-05	0.000391907
Rplp1	0.261408	0.00672749	0.0475226
Rplp2	0.354918	3.34603e-06	0.000127991
Rpn1	0.236181	0.0045716	0.0360599
Rpp25	0.702169	0.0071018	0.0494402
Rpp38	0.356607	0.00460609	0.0362195
Rprd2	-0.260086	0.00055317	0.00770386
Rps11	0.290369	0.000593134	0.00809054
Rps14	0.316755	0.00203585	0.0204239
Rps15	0.313009	0.000208077	0.00351478
Rps18	0.320951	0.000103548	0.00203291
Rps20	0.272258	0.00604217	0.0440821
Rps23	0.706549	0.00255553	0.0240377
Rps26	0.4083	2.34449e-05	0.000618717
Rps26-ps1	0.402753	0.000374003	0.0056091
Rps4y2	-4.56393	8.13608e-61	7.23582e-57
Rps5	0.283093	0.00531832	0.0401588
Rps6ka1	0.226057	0.00135524	0.0151067
Rps6kb1	-0.222203	0.00320562	0.0280879
Rpsa	0.335958	0.0015199	0.0164945
Rpsa-ps10	0.357176	0.00362815	0.030848
Rragb	-1.91769	0.00649122	0.0463506
Rrn3	0.212172	0.00209727	0.0208753
Rrnad1	-0.266632	0.0012011	0.0138368
Rrp1	0.209578	0.000740398	0.00957083
Rrp12	0.350771	0.00179076	0.0187146
Rrp9	0.383813	0.000116525	0.00223585
Rsad1	0.816141	1.41085e-07	8.62366e-06
Rsbn1	-0.220149	0.00418762	0.0339186
Rsbn1l	-0.346369	0.000204476	0.00347375
Rsf1	-0.350333	1.93147e-05	0.000524
Rsrc2	-0.246004	9.52961e-05	0.00192399
Rtel1	0.244926	0.00444108	0.0354072
Rusc1	0.342472	0.00134258	0.0150068
Ruvbl2	0.4351	7.56181e-06	0.000248617
Rwdd1	0.380743	0.00229401	0.0222184
S100a16	0.574559	4.89246e-07	2.50785e-05
S100a6	-0.616618	0.00295294	0.0267706
S100pbp	-0.520197	4.1104e-06	0.000151057
Sacm1l	-0.379275	4.77344e-05	0.00109839
Sacs	-0.719256	0.00183698	0.0189747
Sars	0.397606	1.29803e-06	5.80103e-05
Sat2	-5.77543	1.8204e-06	7.61869e-05
Sbno1	-0.157326	0.0014386	0.0158246
Sbno2	0.341771	0.00190504	0.0194965
Sc4mol	0.580089	0.0005707	0.00788125
Scai	-0.557395	4.63698e-06	0.000165951
Scamp1	-0.214192	0.00305871	0.0273804
Scamp2	0.235386	0.000935692	0.0113528
Scand1	0.341778	0.00109067	0.0129074
Scg2	-1.0473	3.78588e-05	0.000913698
Scg3	-1.71908	1.72373e-06	7.28267e-05
Scin	-1.04971	0.00302275	0.0272093
Scly	0.399406	7.2542e-07	3.53508e-05
Scnn1a	0.44226	0.000523972	0.00737332
Scyl1	0.396292	3.83143e-05	0.000919697
Sdf2l1	0.468672	6.73819e-05	0.00144293
Sdr16c5	-1.90693	1.37626e-05	0.000403954
Sec13	0.397269	5.72341e-05	0.00126305
Sec23b	0.194403	0.00554215	0.0413153
Sec24a	-0.380068	0.00284899	0.026054
Sec61a2	-0.265893	0.00644385	0.0461216
Sec62	-0.250937	1.86243e-05	0.000510433
Sema7a	-0.47252	0.00447773	0.0356196
Senp7	-0.318739	0.00164862	0.0175515
Serinc1	-0.305227	1.85162e-05	0.000509038
Serinc2	0.43214	9.5557e-06	0.000299238
Serpina1b	-1.26043	1.15542e-07	7.34437e-06
Serpina1f	-1.21416	0.000288102	0.00459181
Serpina3g	1.27216	0.00567246	0.04204
Serpinb5	3.20716	6.26481e-24	5.3063e-21
Sertad1	0.405982	0.00355713	0.0303445
Setd2	-0.17298	0.00251942	0.0237961
Sf3a3	0.237015	0.00610045	0.0443827
Sf3b2	0.174571	0.00519638	0.0395498
Sf3b5	0.287012	0.00630934	0.0454349
Sfn	0.479408	4.86365e-07	2.50028e-05
Sfrp5	-0.66426	0.000166225	0.00296598
Sfrs18	-0.377831	1.54562e-06	6.5928e-05
Sgk3	-0.869568	5.67715e-10	6.82293e-08
Sgms2	-0.464576	1.3183e-05	0.000389513
Sgsh	0.26439	0.00345854	0.0297328
Sgsm1	0.752046	7.15326e-07	3.5051e-05
Sgta	0.306291	9.28476e-05	0.00188525
Sh3bgrl3	0.761974	4.6793e-08	3.35607e-06
Sh3rf1	-0.268287	0.000246775	0.00402696
Shc2	-0.996194	0.00113904	0.0132853
Shf	0.509459	0.0030465	0.0273126
Shisa2	-0.605123	4.63609e-08	3.35212e-06
Shisa5	0.342546	5.50547e-06	0.000191261
Shisa7	1.17992	5.9253e-06	0.000202502
Shmt1	0.277487	0.0055337	0.0412954
Shmt2	0.569425	0.000184279	0.00321656
Shprh	-0.325671	8.58035e-07	4.06983e-05
Shroom1	-0.522471	0.00526232	0.0398981
Sil1	0.323021	3.91138e-05	0.000935104
Sirt1	-0.296537	0.000184959	0.0032222
Siva1	0.425349	0.0063858	0.045836
Skap2	0.924834	7.70478e-11	1.12477e-08
Slc10a1	-0.564176	0.00261979	0.0245253
Slc10a3	0.396369	4.39191e-05	0.00102384
Slc10a5	-0.586366	0.00300566	0.0270829
Slc12a2	-0.350531	0.00171198	0.0180718
Slc12a6	-0.33762	0.000791485	0.00999158
Slc16a12	-1.39009	5.63417e-15	1.78955e-12
Slc16a4	-0.709657	3.63511e-11	5.87797e-09
Slc17a1	-0.93827	3.10761e-05	0.000777426
Slc17a4	-0.62697	1.90445e-05	0.00051875
Slc18a2	-0.502334	5.54151e-06	0.000192138
Slc1a3	1.37237	3.32715e-55	1.1836e-51
Slc20a2	0.217374	0.0035212	0.0301113
Slc25a1	0.368007	2.1683e-08	1.75307e-06
Slc25a10	0.3398	0.000186393	0.00323408
Slc25a25	0.338189	0.000517687	0.00732545
Slc25a28	0.237213	0.00280027	0.0257808
Slc25a30	0.586719	0.000421629	0.00620821
Slc25a36	-0.619022	0.000127299	0.00241909
Slc25a37	-0.623067	3.32562e-05	0.000822709
Slc25a39	0.316685	1.9147e-05	0.000520744
Slc25a40	-0.460822	0.000113857	0.00219412
Slc26a2	-0.306604	0.00503429	0.0386803
Slc29a3	0.401453	0.00411873	0.0334826
Slc2a13	0.561318	0.000984002	0.011858
Slc34a1	1.62681	0.0013555	0.0151067
Slc34a2	-0.462214	0.00157207	0.0169264
Slc35a4	0.285963	0.00303429	0.0272477
Slc35f4	-1.93859	0.000101943	0.00201473
Slc35f5	-0.52477	0.000117906	0.00225992
Slc37a1	0.230772	0.00312641	0.0277216
Slc38a4	-1.1205	0.00111477	0.013088
Slc38a7	0.270224	0.00625951	0.045169
Slc39a2	-0.594954	0.0070677	0.0492893
Slc39a8	0.369827	0.000749655	0.0096554
Slc44a4	0.315696	0.00218759	0.0215081
Slc45a3	1.22193	0.000237938	0.00390857
Slc4a10	-0.803614	0.00689423	0.048412
Slc5a3	-0.438767	1.15614e-07	7.34437e-06
Slc6a1	2.35409	8.40672e-06	0.000270888
Slc6a14	2.79003	1.09618e-05	0.000333296
Slc7a2	-0.859106	2.19305e-10	2.82666e-08
Slc7a5	0.751753	0.000412163	0.00610928
Slc9a9	0.991743	0.000522494	0.00736418
Slco4a1	0.317293	0.00502231	0.0386268
Slco5a1	1.78123	9.65194e-06	0.000301721
Slfn2	0.714774	0.000748832	0.00965286
Slfn4	-0.673557	2.87162e-06	0.000113254
Slmo2	0.357882	8.03376e-06	0.000260812
Slpi	2.15356	0.00196508	0.0199125
Smagp	0.315873	0.000202143	0.00345059
Smarcd2	0.228141	0.00372184	0.0313948
Smg1	-0.215287	6.27271e-05	0.00136564
Smg5	0.28222	1.09385e-05	0.000333157
Smox	0.513024	0.000525384	0.00738736
Smpd3	0.283081	5.31279e-06	0.000186021
Smpd4	0.234728	0.0068713	0.0483082
Smpdl3b	1.11566	3.81137e-14	1.07608e-11
Smurf1	0.277504	0.000800266	0.010081
Smyd2	0.263482	0.00201266	0.0202943
Snapc3	-0.286847	0.00183916	0.0189862
Snd1	0.224123	0.00110612	0.0130295
Sned1	0.472978	0.00164121	0.0174908
Snrnp48	-0.235542	0.00298416	0.0269712
Snrpb	0.309589	4.49287e-05	0.00104191
Snrpd2	0.377134	0.00130518	0.014768
Snx13	-0.311421	0.0048972	0.037964
Snx24	0.422653	0.00531129	0.0401325
Snx33	-0.349968	0.00170807	0.0180413
Socs3	1.07341	1.22386e-07	7.66508e-06
Socs4	-0.341375	1.02411e-05	0.000317348
Sos1	-0.383603	2.71237e-06	0.000108416
Sp100	0.991315	0.0005338	0.00748679
Sp110	1.55792	3.24249e-08	2.43351e-06
Sp140	2.04164	4.39225e-09	4.38905e-07
Spag1	-0.391114	0.00505418	0.0388164
Spag7	0.254257	0.00427187	0.0343818
Spata13	0.314998	0.000101264	0.00200577
Spef2	2.34247	0.000864683	0.0107029
Sphkap	-0.565213	0.00351182	0.0300745
Spin4	-2.47211	0.00046246	0.00668763
Spo11	1.63674	4.99773e-05	0.00113882
Spopl	-0.445812	2.47387e-06	0.000100234
Spred1	-0.279327	0.000518346	0.00732896
Sqle	0.669891	1.50291e-05	0.000431862
Sra1	0.248299	0.00142409	0.0156941
Srek1	-0.239089	0.00114688	0.013358
Srf	0.373408	0.000396722	0.00590501
Srl	0.655088	1.38646e-05	0.000405607
Srm	0.572738	0.000438588	0.00640221
Srrt	0.200594	0.00151272	0.0164467
Srsf10	-0.246735	0.000944526	0.0114365
Srsf11	-0.244822	7.3903e-06	0.000243428
Srsf5	-0.258911	0.00201442	0.0203005
Ssbp4	0.688495	2.66127e-09	2.7521e-07
Ssh3	0.285487	0.00022556	0.00375307
Ssr2	0.247147	0.000645606	0.0085825
Ssr4	0.188274	0.00228651	0.0222169
Sst	-0.860912	0.000197955	0.00338886
Sstr3	-1.0665	4.46539e-05	0.00103689
St3gal3	-0.424419	0.00472973	0.0369955
St6gal1	-0.848742	0.00184034	0.0189874
St7l	-0.260002	6.75861e-05	0.00144316
Stag1	-0.169414	0.00169072	0.0179111
Stag2	-0.264916	0.00195349	0.0198893
Stag3	-3.9802	7.03412e-05	0.00148948
Star	-0.384459	0.00315943	0.0278478
Stard10	0.354246	4.79593e-07	2.47559e-05
Stard3	0.210461	0.00133789	0.0149762
Stard3nl	-0.20805	0.00497776	0.038362
Stat1	0.417969	0.00122393	0.0140452
Stat3	0.327074	0.00020303	0.00345579
Stat6	0.259537	0.000143379	0.0026536
Steap1	0.730472	0.000787812	0.00995399
Stip1	0.345813	0.00402576	0.0330321
Stk17b	-0.463527	0.00659289	0.0468883
Stk40	0.469433	2.14033e-06	8.77191e-05
Stom	0.46573	9.64066e-05	0.001942
Stoml2	0.315282	9.42848e-05	0.0019079
Ston2	-0.512207	0.000520352	0.00735147
Strc	0.629519	0.00104457	0.0124864
Strn	-0.203001	0.00716033	0.0497503
Strn3	-0.202102	0.00381447	0.0319372
Stx17	-0.233362	0.00331556	0.0287637
Stx19	-0.920898	0.00205942	0.0205792
Stx1b	1.34028	0.000619573	0.00835507
Stx8	0.290106	0.00194916	0.0198567
Stxbp5l	-0.699474	0.00106749	0.0126837
Styx	-0.866662	0.000659458	0.00871454
Sumo2	-0.456387	0.00609805	0.0443827
Supv3l1	0.262072	0.0015275	0.0165567
Suv420h1	-0.201214	0.00300526	0.0270829
Suz12	-0.22347	0.00271445	0.02516
Svep1	0.871103	5.00059e-05	0.00113882
Svip	-0.637673	2.83155e-06	0.000112306
Svopl	-1.3969	0.00513065	0.0392503
Syce2	0.381752	0.00404325	0.0331111
Syncrip	-0.223285	0.00303293	0.0272477
Syngr1	0.677615	4.27475e-05	0.00100498
Syngr2	0.372005	9.21264e-05	0.00187703
Synj1	-0.288495	0.00111972	0.0131224
Sypl	-0.41199	4.36429e-07	2.29668e-05
Taf10	0.297958	0.00350961	0.0300701
Taf6l	0.40568	0.00515326	0.0393226
Tagln2	0.232546	0.00478382	0.0372389
Tap1	1.12167	4.1773e-09	4.21797e-07
Tap2	0.886991	1.87862e-08	1.57618e-06
Tapbp	0.264584	0.00638823	0.045836
Tapbpl	0.385928	0.0033958	0.0293209
Tardbp	-0.257108	0.00276239	0.0255644
Tars	0.336581	0.000139996	0.00261291
Tars2	0.220361	0.00173648	0.0182654
Tat	1.81458	0.00114828	0.013358
Tbc1d12	-0.357965	0.00313296	0.0277455
Tbc1d15	-0.412913	5.7674e-06	0.000198808
Tbc1d16	-0.541166	0.00431143	0.0345906
Tbc1d8b	-0.416023	2.54925e-06	0.00010282
Tbcd	0.198108	0.00359788	0.0306345
Tbl3	0.327491	7.37504e-06	0.000243376
Tbrg1	0.310555	2.80308e-06	0.00011154
Tceal8	-1.14824	3.66231e-05	0.000887486
Tceb2	0.421988	1.23626e-05	0.000370814
Tcf19	0.410987	0.000655031	0.00866248
Tcf4	-0.340657	0.0020421	0.0204636
Tchh	-3.24218	7.65574e-05	0.00159827
Tcirg1	0.270582	0.00161554	0.0172793
Tctn3	-0.269821	0.00564245	0.04187
Tdrd1	-0.739176	0.000614481	0.00831266
Tecr	0.222953	0.00344856	0.02969
Tert	-0.831037	1.81607e-10	2.39277e-08
Tex15	-2.59893	1.13784e-18	6.74628e-16
Tex264	0.270117	0.000322754	0.0050182
Tgfbr1	-0.198715	0.00251215	0.0237552
Tgfbr2	0.344233	0.0012946	0.0146856
Tgm2	0.379257	1.5989e-08	1.3941e-06
Tgs1	-0.262685	0.0062303	0.0450848
Tgtp2	1.74742	0.00327846	0.0284875
Th1l	0.252699	0.00134316	0.0150068
[truncated: 320 more rows]

## Sheet: Crypt male 18m
Gene id	log2 Fold Change (18m/2m)	pvalue	padj
0610007L01Rik	0.287482	0.0022026	0.0231355
0610007P14Rik	0.221738	0.00557429	0.0438888
1110002N22Rik	0.396642	0.00241783	0.0246698
1110003E01Rik	0.289916	0.00337633	0.0311678
1110004F10Rik	0.31881	7.94673e-05	0.00200664
1110008L16Rik	0.313522	0.000859555	0.0117629
1110021L09Rik	-0.358281	0.000137763	0.00306295
1110067D22Rik	0.394818	0.000887229	0.0120433
1190003J15Rik	0.616708	1.56591e-06	9.37532e-05
1200011I18Rik	0.273053	0.00230157	0.0238759
1200016B10Rik	-0.319616	3.78802e-05	0.00111997
1520402A15Rik	-0.505912	0.00147785	0.0173614
1600029D21Rik	3.14904	0.00282232	0.0273014
1700011H14Rik	-1.5175	8.94091e-08	8.76523e-06
1700019G17Rik	0.450763	1.36271e-05	0.000516843
1700025G04Rik	0.421952	5.79324e-05	0.00155638
1700034H15Rik	-1.09051	0.00631634	0.0478262
1700034J05Rik	-1.11923	0.00226786	0.0236433
1700066B19Rik	0.827746	1.25146e-06	7.62888e-05
1700081L11Rik	-0.201989	0.00238806	0.0245002
1700106N22Rik	-0.413134	0.00429171	0.0364656
1810027O10Rik	0.356287	0.00028444	0.00525148
1810030J14Rik	-0.852083	0.000266648	0.00497229
1810074P20Rik	0.210598	0.00597021	0.0461007
2010002M12Rik	-0.741181	2.12073e-06	0.000118903
2010003K11Rik	0.576169	0.000392008	0.00675399
2010016I18Rik	-0.520644	0.000963455	0.0127881
2200002J24Rik	1.02985	0.00122641	0.015291
2210010C17Rik	0.25325	0.00438781	0.0370935
2210018M11Rik	-0.344036	0.000241389	0.00459846
2210407C18Rik	-1.11804	2.25534e-11	7.41344e-09
2210415F13Rik	-0.306149	8.4944e-08	8.42605e-06
2310006M14Rik	-0.955742	1.53085e-08	2.11461e-06
2310039H08Rik	0.473845	1.52802e-05	0.000562981
2310047B19Rik	0.423848	0.0052619	0.0422732
2310057J16Rik	-0.313961	0.000301689	0.00550555
2410002F23Rik	0.203994	0.00370395	0.0332048
2410016O06Rik	0.297438	0.00130821	0.0159174
2410022L05Rik	0.452766	0.00177109	0.019837
2610018G03Rik	-2.11706	4.60179e-08	5.09138e-06
2610020H08Rik	-0.433892	0.00181979	0.0202569
2610034B18Rik	0.24725	0.000303672	0.00552743
2700049A03Rik	-0.374969	2.17674e-05	0.000729542
2700081O15Rik	-0.854332	6.99902e-08	7.15437e-06
2810046L04Rik	-0.527933	0.00130044	0.0159012
2810408A11Rik	0.643882	0.000364627	0.00641407
2900026A02Rik	-0.31369	0.00067833	0.00994884
4632411B12Rik	-0.231129	0.00111172	0.0142049
4831426I19Rik	-1.22573	2.91111e-11	9.38498e-09
4921513D23Rik	-0.294913	2.02052e-05	0.000692678
4930402H24Rik	-0.661319	4.38727e-06	0.000211955
4930534B04Rik	-0.656971	1.55858e-05	0.000571946
4930539E08Rik	-0.53137	2.18027e-05	0.000729542
4932411E22Rik	2.65429	1.30145e-05	0.00050155
4932438A13Rik	-0.409118	1.90537e-08	2.55533e-06
4933403G14Rik	-1.05148	2.70913e-06	0.000147468
4933407C03Rik	-0.473604	4.13029e-09	7.21252e-07
4933430H15Rik	-0.84067	0.000150084	0.00328032
5031425E22Rik	-0.370791	0.000109912	0.00257341
5031434C07Rik	-0.831896	0.00337825	0.0311684
5730559C18Rik	-0.330653	6.71021e-05	0.00174946
6430548M08Rik	0.662161	0.000159299	0.00340623
6530409C15Rik	-0.498516	0.00638599	0.0480745
8430408G22Rik	-1.40097	4.68568e-05	0.00132687
8430427H17Rik	-0.429192	3.28611e-05	0.000992582
9130011E15Rik	-0.339876	0.000388003	0.00671258
9230112E08Rik	-0.412051	0.00672903	0.0497545
A130010J15Rik	0.383306	0.00228327	0.0237596
A1cf	-0.576585	4.35781e-13	2.14866e-10
A430005L14Rik	0.382679	0.000509317	0.00813161
A430105I19Rik	0.586274	0.00409811	0.0356332
AA467197	0.707672	0.000385842	0.00668208
AI118078	1.34217	6.71389e-06	0.000295411
AI427809	1.29721	2.24492e-15	1.71063e-12
AI467606	-3.06688	3.77347e-10	9.73206e-08
AI661453	-0.634097	3.59697e-06	0.000184402
AI747448	0.392971	0.000263507	0.00491919
AW112010	0.694007	1.2975e-07	1.21351e-05
Abca1	1.19586	0.000446713	0.00741456
Abca12	2.26302	0.000138153	0.00306754
Abcb1a	1.27058	2.28278e-07	1.8577e-05
Abcc10	-0.422951	1.1678e-06	7.18536e-05
Abcc2	0.508124	0.0011719	0.0147602
Abcd3	0.268641	0.00146677	0.0172554
Abce1	0.353058	0.00146151	0.0172056
Abcf2	0.305303	0.000750831	0.0107039
Abcf3	0.225832	0.00196679	0.0213814
Abhd11	0.282271	0.000130485	0.00293408
Abhd2	0.180706	0.00418083	0.0360283
Abhd3	-0.425091	9.13808e-07	5.96073e-05
Abhd6	0.5892	1.73383e-06	0.000101986
Acaa1a	0.354037	0.00280554	0.0271861
Acaa2	0.397545	0.00127495	0.0156658
Acacb	0.869484	0.00634005	0.0479088
Acadl	0.403658	0.00124742	0.0154229
Acadsb	0.378106	0.00139704	0.0166454
Acadvl	0.292506	0.000625798	0.00944011
Acat2	0.322493	0.00220469	0.023143
Acot12	0.793199	1.02511e-05	0.000412108
Acrbp	-0.463248	0.006107	0.0467417
Acsl5	0.281254	1.84185e-05	0.000644611
Acsm5	1.27333	3.01939e-05	0.000925356
Actb	0.230023	0.00119595	0.0150067
Actg1	0.267989	0.00190254	0.0209181
Actn4	-0.348726	2.287e-05	0.00075175
Actr1b	0.232644	0.000310273	0.00562924
Acy3	0.487464	0.000609304	0.00927393
Adam4	-1.01011	9.69354e-09	1.48311e-06
Adcy3	-0.735668	0.000533012	0.00840918
Adcy6	-0.289202	0.00136094	0.0163547
Adcy8	-0.461719	0.000322482	0.00580675
Adcy9	-0.406948	1.05779e-06	6.66901e-05
Adh1	0.528213	5.56301e-05	0.00150904
Adh6a	-0.537091	4.67027e-07	3.38928e-05
Adh7	1.14165	0.00209581	0.0223216
Adnp	-0.79883	0.00586341	0.0454142
Adora1	0.749981	0.00538557	0.0429344
Adpgk	0.36713	0.00251176	0.0253352
Adss	0.274942	0.000230309	0.00445742
Afp	-0.623314	0.000646171	0.0095947
Agpat6	0.288098	0.00115271	0.0145403
Agr2	0.375821	0.00194348	0.0211837
Agrn	-0.253582	0.00621157	0.0471932
Ahnak	0.259665	0.00297168	0.028402
Aig1	-0.206226	0.00568583	0.0443955
Aim2	1.72683	3.16168e-20	5.30024e-17
Aimp1	0.236567	0.00384401	0.0341217
Aimp2	0.404673	1.70115e-05	0.00060936
Ak2	0.151808	0.00461113	0.0383438
Akap13	-0.240243	0.000590589	0.00904167
Akap8l	-0.302221	0.000403437	0.00686145
Akp3	-1.50091	0.0026079	0.0259613
Akr1b10	-0.601123	1.55917e-05	0.000571946
Akr1b8	0.979247	1.58574e-05	0.000576954
Akr1c12	0.522466	1.97909e-11	6.63548e-09
Akr1c13	0.536027	1.0091e-05	0.0004096
Akr1c14	0.89621	0.00339154	0.0312132
Akr1c19	0.640221	0.000198895	0.00401237
Alad	0.232893	0.0036214	0.0326569
Aldh18a1	-0.306279	4.79937e-05	0.00135221
Aldh1a1	1.05648	2.10062e-05	0.000709976
Aldh1b1	0.304597	0.000928397	0.0124013
Aldh2	0.397748	2.18823e-05	0.000729763
Aldh4a1	0.57648	0.000412464	0.00696329
Alg5	0.404166	2.22096e-05	0.000735463
Alms1	-0.285445	0.000916673	0.0123123
Alpi	-0.39485	0.00137763	0.0164726
Als2cr4	1.0247	5.25968e-05	0.00145303
Ambra1	-0.299454	0.000268516	0.00500157
Amd1	0.530611	4.36739e-08	4.88099e-06
Ammecr1l	-0.35023	0.00103117	0.013508
Amotl1	-2.5262	4.1246e-15	2.98549e-12
Amt	-1.17197	7.19234e-13	3.25871e-10
Anapc2	-0.464792	1.53891e-08	2.11461e-06
Angptl2	-0.539221	0.00198129	0.0214651
Angptl3	-0.638368	0.000695986	0.0101435
Ankfn1	2.64036	5.1509e-08	5.53524e-06
Ankrd11	-0.196296	0.000889602	0.012056
Ankrd22	1.07454	0.000496507	0.00801101
Ankrd52	-0.549321	9.31151e-06	0.000386382
Ano7	-0.393497	1.64353e-06	9.73574e-05
Antxr2	-0.409238	6.52407e-05	0.0017089
Anxa13	0.456283	5.48009e-05	0.00149927
Anxa2	0.375254	2.52564e-05	0.000808978
Anxa4	0.270316	0.000288996	0.00532974
Anxa7	0.446375	4.43025e-06	0.000212804
Aoc2	-0.588635	8.26249e-07	5.45325e-05
Apbb2	-0.308616	0.00305933	0.0289428
Apc2	-0.604703	0.00166778	0.0189038
Apob	0.241284	0.00544474	0.0432176
Apobec1	-0.327275	0.0033953	0.0312132
Apol7e	1.69136	0.00666613	0.0494912
Aqp1	0.599065	0.000236275	0.00452815
Arcn1	0.237344	0.000743963	0.0106526
Arfgef1	-0.221108	0.00103798	0.013533
Arhgap10	-1.44842	6.09218e-08	6.34344e-06
Arhgap17	-0.44315	0.000469612	0.0077182
Arhgap19	-0.363052	9.83911e-05	0.00238357
Arhgap21	-0.225097	0.000204333	0.00409825
Arhgap24	-0.820192	7.46429e-07	5.02535e-05
Arhgap26	-0.495941	3.32962e-06	0.000174114
Arhgap29	-0.360857	0.00108177	0.0139183
Arhgap33	-1.03961	0.000459459	0.00758107
Arhgap39	-0.300595	0.00346463	0.0315718
Arhgap4	-0.936434	1.43533e-05	0.000536001
Arhgap9	-1.37141	1.06962e-05	0.000427951
Arhgef1	-0.399006	0.00273141	0.0267774
Arhgef11	-0.268523	0.000154017	0.00332296
Arhgef19	-0.498132	0.00531968	0.0425473
Arhgef26	-0.392463	0.000139527	0.00308578
Arhgef7	-0.223418	0.00216664	0.0229014
Arid1a	-0.563431	1.52781e-07	1.35514e-05
Arid3a	-0.809385	0.00150999	0.0176155
Arid4b	-0.236131	0.00154549	0.0178804
Arl1	0.343817	2.14498e-06	0.000119463
Armc2	-1.09264	0.00122811	0.0152957
Arpc2	0.224802	0.000547139	0.00856417
Arrb1	-0.331778	0.000531435	0.00840469
Arsb	-0.466629	0.00221571	0.0232441
Asap2	-0.456176	2.17647e-06	0.000120816
Ascc2	-0.256424	0.000637895	0.00951394
Asns	0.243845	0.00361097	0.0325889
Aspa	0.666934	0.000157883	0.00338026
Aspg	-0.301636	0.00513325	0.0413521
Aspm	-0.245673	0.0018063	0.0201603
Aspn	-0.839124	0.0013045	0.0159045
Asxl1	-0.273629	0.00621792	0.0471932
Asxl3	-2.8597	7.32328e-09	1.16921e-06
Atad2b	-0.291211	0.000230529	0.00445742
Atad3a	0.195257	0.00462612	0.0384097
Atat1	-0.527338	1.8927e-05	0.000655898
Atf4	0.331987	2.35354e-08	3.08964e-06
Atf7	-0.500125	0.0016345	0.0186273
Atf7ip	-0.3285	1.97352e-06	0.000113691
Atg13	-0.297234	0.00257747	0.0257654
Atg4c	-0.304986	0.00529522	0.0424326
Atic	0.28348	0.00126913	0.015621
Atn1	-0.766183	7.77642e-06	0.000334266
Atoh1	0.294979	0.0059834	0.0461176
Atp13a2	-0.321007	0.00152567	0.0177121
Atp6v1h	0.285089	0.000130248	0.00293408
Atxn2	-0.5102	1.49239e-05	0.000551068
Atxn2l	-0.389329	0.000571518	0.0088141
Atxn7l1	-0.489473	2.00811e-05	0.000689833
Auts2	-0.365195	0.00449285	0.0376762
Avpi1	0.627271	0.000845473	0.0116176
Azin1	0.351952	7.93332e-07	5.31976e-05
B4galnt1	-0.288266	5.50195e-06	0.000253392
B4galnt4	0.698524	4.95904e-08	5.41271e-06
B4galt6	0.205696	0.00655382	0.0489173
B930041F14Rik	0.655309	0.000145513	0.0031971
BC004004	0.243143	0.00202509	0.0217898
BC024479	-0.34813	0.00425541	0.0363445
BC046331	-0.393785	0.00134782	0.016218
Bach2	-0.778891	0.00019675	0.00398348
Bag1	0.299839	0.000294108	0.0054121
Bag2	1.01877	0.00154179	0.0178622
Bag5	0.332077	0.000722589	0.0103978
Bahcc1	-0.787559	8.59252e-09	1.34622e-06
Baiap2l1	-0.504121	2.48459e-07	1.9929e-05
Bard1	-0.311217	0.00192736	0.0210628
Barx2	0.413839	0.0042206	0.0361914
Baz2a	-0.458207	7.6488e-06	0.000329626
Baz2b	-0.356924	1.2308e-05	0.000480516
Bcas2	0.191923	0.0049357	0.0402834
Bcat2	0.288499	0.0057143	0.0445349
Bcl11a	-0.513858	0.000802169	0.0112586
Bcl2l11	-0.546074	5.8045e-05	0.00155691
Bcl3	-0.507326	0.00539645	0.0429564
Bcl9	-0.605454	9.36452e-06	0.000386962
Bcl9l	-0.694686	0.00075088	0.0107039
Bco2	-0.513509	0.00145341	0.0171584
Bcorl1	-0.506144	0.00312956	0.0294741
Bet1	0.310827	0.000704116	0.0102197
Bglap-rs1	1.48365	0.00191164	0.0209456
Bmf	-0.579897	0.0029963	0.0285398
Bmi1	0.28592	0.00372028	0.0333156
Bmp3	-0.371585	0.00346718	0.0315718
Bptf	-0.248267	0.00388333	0.0343423
Brd1	-0.227317	0.00161936	0.0185051
Brd3	-0.247977	0.000909414	0.0122257
Brd4	-0.538099	8.25771e-05	0.00207213
Brpf3	-0.469569	9.02914e-05	0.00222923
Brsk2	-1.03411	0.00010887	0.00255725
Brwd3	-0.264508	0.00538966	0.0429344
Btf3	0.326703	6.89917e-05	0.00179314
Bysl	0.4485	0.00487726	0.039923
Bzw2	0.281001	0.000655824	0.00968655
C130026I21Rik	2.28726	0.00440133	0.0371641
C130050O18Rik	-1.17469	0.00122606	0.015291
C1galt1c1	0.309577	0.00111859	0.0142492
C1qtnf1	-1.40498	1.88127e-05	0.000655898
C1ra	1.65773	3.66303e-11	1.15862e-08
C2	0.66247	4.10313e-06	0.000201715
C2cd3	-0.381063	2.55368e-05	0.000813875
C330006K01Rik	-0.413624	8.7306e-05	0.00216508
C630004H02Rik	0.42501	0.000477568	0.00779547
C77080	-0.312268	0.000654365	0.00968206
C87977	2.22451	0.000170158	0.00357459
Cab39	0.233165	0.000248017	0.00469274
Cables1	-0.381346	0.00249306	0.0252106
Cachd1	-0.419963	0.000357011	0.00631989
Cacna1b	-0.979068	0.00163752	0.0186364
Cacybp	0.359704	0.00482447	0.0396264
Cadps	-0.737739	0.00588155	0.0455209
Calcoco1	-0.482477	0.00473824	0.0390712
Calm1	0.220898	3.42843e-05	0.00103
Camk4	-1.38958	4.0948e-05	0.00119591
Camta2	-0.587728	2.07996e-06	0.000118581
Cap1	0.21303	0.00154967	0.0178917
Cap2	0.908775	2.35954e-08	3.08964e-06
Car12	0.543846	0.0019733	0.0214112
Car15	-1.18814	0.000564277	0.00876013
Car4	0.808009	1.48469e-09	3.11117e-07
Card10	-0.568025	0.000903382	0.0122033
Card6	0.620505	5.14108e-05	0.00142726
Casc3	-0.313128	0.000423699	0.00711
Casc4	-0.613163	0.000377451	0.00659199
Casc5	-0.249152	0.000297446	0.00545835
Caskin2	-0.2682	0.000210305	0.00418712
Casp12	1.41584	7.9084e-13	3.48885e-10
Casp6	-0.512567	8.3468e-06	0.000352875
Cast	0.357643	3.97269e-06	0.000196455
Casz1	-0.421207	2.36684e-05	0.000767461
Cbfa2t2	-0.260543	0.00161768	0.0184984
Cbfb	0.215897	0.00546682	0.0432904
Cbl	-0.393099	0.00190607	0.0209256
Cblb	-0.417848	0.000565405	0.00876013
Cblc	-0.234266	0.000496342	0.00801101
Ccdc106	-0.695899	0.00270353	0.0265662
Ccdc115	0.447403	0.000164048	0.0035033
Ccdc116	0.603869	0.0035267	0.0320269
Ccdc120	0.472484	0.00168406	0.0190497
Ccdc123	-0.445347	1.46496e-05	0.000543331
Ccdc127	0.265761	0.000382403	0.00662936
Ccdc18	-0.452014	0.000218243	0.0042992
Ccdc45	-0.302236	0.00158461	0.0181948
Ccdc88c	-0.242742	0.00148157	0.0173808
Ccdc97	-0.569737	0.000108538	0.00255553
Cchcr1	-0.290786	0.00617401	0.0470459
Ccm2	0.309285	0.00541389	0.0430605
Ccnd1	0.529799	6.15735e-06	0.000278226
Ccnd2	0.498414	7.2426e-09	1.16745e-06
Ccne1	0.423165	0.000166993	0.00353086
Ccne2	0.393255	1.58552e-05	0.000576954
Ccnt2	-0.298677	1.08802e-05	0.000433246
Ccr2	3.527	1.40708e-09	2.98586e-07
Cct4	0.219611	0.0045987	0.0382916
Cct6a	0.275305	0.00103712	0.013533
Cd177	1.1161	0.00160091	0.0183192
Cd24a	0.364717	0.00127763	0.0156795
Cd36	0.597822	0.00381318	0.0339121
Cd3eap	0.566012	0.00031555	0.00570646
Cd47	-0.220741	0.0016279	0.0185774
Cd74	1.89207	9.21524e-09	1.43041e-06
Cd9	0.670632	1.12837e-12	4.814e-10
Cd97	-0.63886	2.2588e-14	1.40247e-11
Cdc14a	-0.259737	0.00503307	0.0407409
Cdc14b	-0.339697	0.000884783	0.0120199
Cdc42bpb	-0.276247	0.00063403	0.00947316
Cdc42bpg	-0.316198	0.000972559	0.0128783
Cdc42se2	0.324113	3.51905e-05	0.00105345
Cdca7	0.30051	0.00328912	0.0306497
Cdk5rap2	-0.303155	0.000228636	0.00443105
Cdkal1	-0.276822	0.000725115	0.0104252
Cds2	-0.219162	0.000657853	0.00969943
Cdsn	1.37558	0.00633649	0.0479088
Cdx2	0.27721	2.99234e-05	0.000919505
Ceacam10	2.63629	5.32725e-77	8.9306e-73
Ceacam20	-0.692449	1.14865e-12	4.814e-10
Cela1	1.50516	5.74369e-18	6.41914e-15
Celf5	-1.62064	3.89698e-08	4.47458e-06
Celsr3	-0.905936	6.63111e-09	1.07926e-06
Cenpb	0.268555	5.10557e-05	0.00142176
Cenpe	-0.276085	0.00569946	0.0444707
Cenpf	-0.220398	0.00208062	0.0222162
Cenpl	-0.396073	0.00158575	0.0181954
Cenpm	0.442981	0.00345294	0.0315126
Cep110	-0.262378	0.000125753	0.00286819
Cep350	-0.246964	0.000633677	0.00947316
Cep72	-0.368135	0.000940066	0.0125173
Cerk	-0.277362	0.000222151	0.00434983
Ces1d	0.755881	1.02467e-05	0.000412108
Ces1e	0.360021	0.00212073	0.0225118
Ces1f	0.66751	7.53535e-05	0.00192439
Ces2a	1.09882	3.59067e-05	0.00107107
Ces2c	0.466931	8.97565e-06	0.000374298
Ces2e	0.373528	0.000415387	0.00699854
Ces2g	0.366719	0.000272237	0.00505403
Cetn3	0.257598	0.00253626	0.0255195
Cfb	0.340476	0.00215797	0.0228385
Cfi	-0.75636	0.00010509	0.00249183
Cfl1	0.205823	0.00278443	0.0270788
Cgn	-0.298526	0.000154879	0.00333298
Cgref1	0.369942	0.00036317	0.00639515
Chd2	-0.299831	0.00111432	0.0142103
Chd3	-0.561632	5.14248e-13	2.4631e-10
Chd6	-0.269619	0.00634154	0.0479088
Chd9	-0.302059	0.000109069	0.00255725
Chdh	-0.214987	0.000226764	0.00439985
Cherp	-0.461331	0.00132414	0.0160621
Chga	0.489705	3.93497e-06	0.00019603
Chgb	0.455028	1.83873e-06	0.000107778
Chka	-0.249438	0.000118361	0.00272931
Chmp2a	0.25699	0.000841489	0.0115768
Chn2	-0.268508	0.00559086	0.0439199
Chrnb4	1.00611	0.00609567	0.0467037
Cic	-0.557345	2.75678e-08	3.34888e-06
Ciita	1.60894	7.02094e-05	0.00181915
Cirbp	0.474321	0.00184786	0.0204473
Cirh1a	0.427503	0.000536423	0.00843584
Cisd3	0.313342	0.000923121	0.0123505
Cish	-0.83985	1.11677e-05	0.000443637
Cit	-0.461609	0.000506625	0.00810948
Ciz1	-0.250967	0.00579119	0.0449669
Clasp1	-0.194098	0.00672035	0.0497176
Clca2	-0.488537	0.000718138	0.0103605
Clca6	0.724722	2.71543e-05	0.000851337
Clec11a	1.33882	0.000758186	0.0107897
Clec2j	-2.99817	2.7446e-05	0.000855214
Clint1	-0.250015	0.000254064	0.00476947
Clns1a	0.321812	0.00056361	0.00876013
Clp1	0.297401	0.00564076	0.0441465
Clpx	0.203448	0.00426662	0.0363631
Cltb	0.479542	6.15669e-11	1.81071e-08
Clybl	0.421913	0.00033166	0.00595921
Cmbl	0.396099	0.00410572	0.0356623
Cml5	1.67955	3.02302e-10	8.10809e-08
Cmpk1	0.217271	0.00478444	0.0393747
Cnbp	0.40209	1.63492e-08	2.22827e-06
Cnn3	0.366483	7.62051e-08	7.64971e-06
Cnnm3	-0.291612	0.00285674	0.0275232
Cnot3	-0.440351	0.0025282	0.0254704
Cnot4	-0.253612	0.00218613	0.0230203
Cnpy1	1.17747	1.16072e-22	2.43228e-19
Cog6	0.235951	0.000943723	0.012556
Col10a1	-0.773997	0.000373508	0.00654967
Col17a1	-0.895408	0.000442402	0.00736454
Col18a1	0.708315	0.00226327	0.0236101
Col1a1	-0.990357	0.00229415	0.0238361
Col3a1	-1.18712	4.88473e-07	3.51449e-05
Col7a1	-1.09136	3.21595e-06	0.000169535
Commd10	0.435021	0.00367903	0.0330698
Comt	0.465203	8.10178e-11	2.30201e-08
Copb2	0.22411	7.54906e-05	0.00192439
Cops3	0.226059	0.00275228	0.02689
Coq10b	0.602185	1.08624e-06	6.8201e-05
Cotl1	0.276567	0.00329677	0.0307039
Cox18	0.408258	0.000965082	0.0127996
Cox7a2l	0.268037	0.00561402	0.04404
Cpe	0.414274	0.000657408	0.00969943
Cpeb2	-0.59636	1.05302e-08	1.57615e-06
Cpm	-0.941797	3.9524e-06	0.00019603
Cpn1	0.920959	2.19384e-05	0.000729763
Cpne2	-0.499523	0.000151506	0.00329422
Cpsf4l	-0.985496	0.00357849	0.0323745
Cramp1l	-0.318035	0.000566365	0.00876689
Creb3l3	0.480353	5.66035e-07	3.95375e-05
Crebbp	-0.353552	1.83962e-05	0.000644611
Crip1	0.379175	0.000172776	0.0036115
Crybb3	-1.38503	0.00242662	0.0247143
Cryl1	0.246897	0.00230766	0.0239243
Csad	0.308034	0.00130355	0.0159045
Csde1	0.231539	0.000907308	0.012217
Cspp1	-0.400336	4.1919e-05	0.0012179
Csrp1	0.536272	1.47394e-08	2.07639e-06
Ctdnep1	-0.432344	0.000134279	0.00300142
Ctdsp2	-0.193901	0.0063976	0.0480745
Ctnnd1	-0.227161	0.000778265	0.0109729
Ctps	0.324836	0.00481384	0.0395585
Ctsh	0.558995	4.60063e-06	0.000217867
Ctsw	-0.703935	0.000608598	0.00927393
Ctsz	0.322255	0.000394188	0.00676373
Cuedc2	0.275433	0.00613655	0.0468884
Cul7	-0.62389	0.00249686	0.0252153
Cux1	-0.230081	0.00601993	0.046314
Cux2	-0.919933	2.40089e-05	0.000776975
Cyb5	0.335487	0.000448478	0.00743648
Cyb561	0.244139	0.000111335	0.00259585
Cyb5b	0.218721	0.00248708	0.0251772
Cyp2c29	2.54808	0.000405274	0.00687653
Cyp2c55	1.12585	2.6939e-08	3.33616e-06
Cyp2c65	0.670868	1.16559e-08	1.68448e-06
Cyp2c66	0.74926	0.000252958	0.00475401
Cyp3a11	1.27964	0.000700821	0.0101807
Cyp3a25	0.767327	0.00150891	0.0176151
Cyp4a32	1.60383	0.00292516	0.0280671
Cyp4b1	0.852188	4.61638e-08	5.09138e-06
Cyp4v3	0.532689	0.000168737	0.00355369
Cyp51	0.493763	4.24749e-08	4.77885e-06
Cytip	0.790186	0.00198652	0.0214919
Cyyr1	2.3873	3.28723e-08	3.82688e-06
D10Wsu102e	0.235949	0.00614133	0.0469035
D10Wsu52e	0.363752	2.37749e-08	3.08964e-06
D130062J21Rik	-1.09805	0.00412794	0.0358182
D14Ertd668e	0.761599	0.00398806	0.0349847
D19Bwg1357e	0.305812	0.0026736	0.026427
D630013G24Rik	-0.323197	2.43953e-05	0.000784957
D730040F13Rik	-0.349929	0.000371335	0.00651839
D8Ertd82e	-0.336479	0.000209111	0.00417326
Dab1	-0.605072	7.45427e-11	2.15454e-08
Dach1	-0.378546	0.00662081	0.0491983
Dapk1	-1.86692	2.56042e-06	0.000140731
Dars	0.256853	0.00418559	0.0360283
Dbp	3.29141	0.000543704	0.00853432
Dbr1	0.269283	0.00562116	0.0440547
Dcaf12l1	-1.94297	0.000270435	0.00502614
Dcbld2	-0.84442	2.2695e-07	1.8577e-05
Dclre1c	-0.293054	0.00541467	0.0430605
Dctn1	-0.315825	0.00016468	0.00350788
Ddah1	1.16991	8.49109e-07	5.58214e-05
Ddo	1.44436	6.81762e-10	1.57079e-07
Ddr2	2.57679	3.28016e-16	3.05492e-13
Ddx1	0.221448	0.00260672	0.0259613
Ddx21	0.438825	0.00140611	0.0167415
Ddx24	0.238047	0.00501351	0.0406611
Ddx26b	-0.968978	4.19976e-07	3.11526e-05
Ddx27	0.282302	0.00111461	0.0142103
Ddx3x	0.265003	0.00314026	0.0295252
Ddx42	0.235401	0.000841812	0.0115768
Ddx49	0.231216	0.00332143	0.0307967
Ddx50	0.244302	0.00429836	0.0365034
Ddx56	0.27822	0.000205095	0.00410779
Def8	0.456173	9.08272e-05	0.00223916
Defa20	1.07373	0.00210999	0.0224441
Defa21	1.22897	0.000282085	0.0052195
Defa22	0.897546	0.00246414	0.0250205
Defa5	1.17303	0.000452046	0.00748824
Denr	0.302724	0.00294776	0.0282095
Depdc5	-0.258612	0.0047825	0.0393747
Dhx33	0.30031	0.000232579	0.00448318
Diap1	-0.406413	1.719e-07	1.47781e-05
Diap3	-0.297418	0.00192164	0.021014
Dirc2	-0.304056	0.00151619	0.017651
Dkc1	0.316764	0.00427574	0.0364035
Dkk3	-1.00779	0.00570076	0.0444707
Dlg5	-0.709001	2.03824e-08	2.71183e-06
Dmd	-0.221477	0.00475395	0.0391815
Dmrta2	1.5102	0.00466412	0.038612
Dnahc8	-0.418502	1.39342e-06	8.37248e-05
Dnaja2	0.236962	0.00239816	0.0245438
Dnajb3	-0.637336	0.00290363	0.0279268
Dnajb4	0.514235	0.000194387	0.00394517
Dnajb9	0.719696	1.08675e-08	1.61224e-06
Dnajc10	0.233512	0.000802557	0.0112586
Dnajc2	0.273058	0.00378704	0.0337333
Dnajc28	-0.46615	0.00581569	0.0450945
Dnase1l2	-0.768262	0.000722254	0.0103978
Dnlz	0.375802	1.39169e-05	0.000524275
Dnm1	-0.433214	0.000151284	0.00329422
Dnmt3a	-0.365459	3.39409e-07	2.56299e-05
Dnttip2	0.368177	1.76628e-05	0.000622058
Dock8	-0.444422	0.000157681	0.00338026
Dok7	0.860728	0.00245941	0.0250027
Dopey2	-0.243203	0.00151736	0.0176524
Dot1l	-0.516792	0.00023593	0.00452815
Dpagt1	0.318985	6.20916e-05	0.00164233
Dpf3	-1.04496	0.00103251	0.0135122
Dpp9	-0.299738	0.00369727	0.0331804
Dpysl3	0.881691	5.91533e-05	0.00157905
Drap1	0.269562	0.00232823	0.0240632
Dstn	0.322315	2.07161e-05	0.000703005
Dtd1	0.365633	0.00181129	0.0202026
Dtwd1	0.525461	0.00466884	0.038632
Dtx3l	-0.258212	0.0034089	0.0312503
Dtymk	0.198847	0.00649157	0.0486042
Duox1	-2.00944	2.97392e-05	0.000916449
Duoxa1	-1.14687	0.000577713	0.00887698
Dut	0.282027	0.00459003	0.0382632
Dvl3	-0.456269	5.51329e-05	0.00150529
Dyrk1b	-0.733576	1.61326e-05	0.000585381
Dyrk2	-0.26388	0.00157821	0.0181563
Dzip3	-0.669528	4.57213e-10	1.16132e-07
E130306D19Rik	-0.310199	0.000340119	0.00605281
E130308A19Rik	-0.35751	0.00397486	0.0349283
E2f2	-0.416028	0.000173802	0.00362391
E330016A19Rik	0.452318	0.00418442	0.0360283
E4f1	-0.325015	0.00105725	0.0137287
Ecd	0.289382	0.00270105	0.0265662
Ech1	0.347401	0.000102651	0.00244786
Ecm2	-0.743104	0.00121687	0.0152235
Ecscr	1.18802	0.000655442	0.00968655
Edc3	-0.419393	0.000128948	0.0029212
Edn1	-1.25134	0.00414348	0.0358974
Edn3	0.939882	1.27843e-08	1.81623e-06
Eef1a1	0.290267	0.00311396	0.0293668
Eef1b2	0.350576	7.99265e-06	0.000340938
Eef2k	0.249924	0.00426883	0.0363631
Efcab5	-0.471218	0.00124752	0.0154229
Efhb	1.28455	7.15755e-05	0.00184315
Efr3b	0.430827	0.00559627	0.0439213
Egfl7	-0.571569	0.000234738	0.00451797
Egln3	0.959127	0.000104418	0.00248644
Ehbp1	-0.43266	0.000100194	0.00241677
Ehbp1l1	-0.314609	0.00153148	0.017755
Ehf	0.288639	0.000696084	0.0101435
Eif1a	0.443372	2.55336e-08	3.26752e-06
Eif1ad	0.274046	0.00167054	0.0189223
Eif2b1	0.44658	5.6607e-08	5.9683e-06
Eif2b3	0.415332	0.00494409	0.0403322
Eif2c2	-0.479952	3.33176e-05	0.00100456
Eif2c3	-0.315733	0.000686237	0.0100472
Eif2s1	0.402876	0.000165361	0.00351023
Eif3d	0.309223	0.00274974	0.02689
Eif3e	0.385634	4.80084e-06	0.000226071
Eif3h	0.261848	0.000533725	0.00840918
Eif3i	0.239709	0.00359282	0.032469
Eif3k	0.252844	0.0033338	0.0308852
Eif3m	0.393426	1.33152e-05	0.000510712
Eif4e3	-0.515167	0.000705631	0.0102329
Eif4ebp2	-0.594464	3.63566e-05	0.00108256
Eif6	0.353357	1.56446e-07	1.38035e-05
Elac2	0.288389	0.00245421	0.0249802
Elf4	-0.346793	0.00248607	0.0251772
Elk1	-0.460329	0.00386	0.0342014
Elovl1	0.352094	6.17187e-07	4.25783e-05
Elovl5	0.300279	0.00231279	0.0239479
Eml1	1.52593	3.52785e-07	2.65205e-05
Eml5	-0.586189	2.58561e-05	0.00082093
Emp2	0.774635	0.000322025	0.00580476
Enpep	0.431269	0.00366914	0.0330164
Entpd5	0.233053	0.000108081	0.00254834
Entpd6	0.272939	9.21496e-05	0.0022651
Ep300	-0.401787	3.7937e-06	0.00019272
Ep400	-0.358583	7.34314e-05	0.00188515
Epb4.1l1	-0.30997	0.00108474	0.0139345
Eprs	0.198351	0.00336075	0.0310582
Eps15l1	-0.27246	0.00057361	0.00883824
Eps8l1	-0.645424	0.0023927	0.0245235
Eps8l2	-0.265692	0.00114442	0.0144985
Erbb2	-0.333311	3.49278e-06	0.00017961
Erbb3	-0.350005	6.63324e-06	0.000293403
Ern1	-0.492746	2.75741e-06	0.000149596
Esam	0.592397	0.0016416	0.0186702
Espl1	-0.347372	0.00131819	0.0160132
Esrrg	-0.520675	2.73146e-07	2.14977e-05
Esyt1	0.334836	0.0063548	0.0479139
Etf1	0.322918	0.000567469	0.00877588
Etfb	0.303861	0.000259146	0.00485523
Etl4	-0.46234	1.4631e-07	1.31163e-05
Evl	-0.470451	0.000629237	0.00944011
Exoc4	-0.208259	0.00346655	0.0315718
Exosc1	0.45446	0.00441447	0.0372067
Exosc2	0.400377	0.00350324	0.0318483
Exosc4	0.301031	0.00443581	0.0373447
Extl2	0.43539	0.000378852	0.00659509
Ezh1	-0.220784	0.00402079	0.0351431
Ezh2	-0.255597	0.000918059	0.0123123
Ezr	0.258608	0.000149622	0.00327448
Fabp2	0.749746	3.54137e-09	6.453e-07
Fabp6	1.18628	0.00418868	0.0360283
Fads2	0.270432	0.000144814	0.0031859
Fads3	-0.547967	2.33435e-05	0.000760961
Fam107b	0.424381	0.00218185	0.0230041
Fam111a	0.298727	0.000564864	0.00876013
Fam118a	0.492297	0.00409309	0.0356265
Fam125b	-0.931957	0.00022237	0.00434983
Fam126a	0.523575	0.000208249	0.00416597
Fam13b	-0.336138	3.94318e-06	0.00019603
Fam160b2	-0.648765	1.34092e-05	0.000510892
Fam174b	0.387532	0.0039459	0.0347604
Fam187b	-0.436197	0.00485103	0.0397666
Fam193a	-0.343177	0.000225753	0.00438655
Fam193b	-0.300367	0.00188454	0.0207708
Fam198a	-1.59894	0.00278638	0.0270788
Fam199x	0.379611	1.6789e-05	0.000603971
Fam20a	0.71219	6.13347e-12	2.33685e-09
Fam50a	0.422059	0.00415168	0.0359127
Fam53b	-0.435787	2.56325e-09	4.77449e-07
Fam57a	0.546668	2.52866e-05	0.000808978
Fam65a	-0.994475	3.93661e-06	0.00019603
Fam73a	0.270799	0.0038449	0.0341217
Fam82a1	-1.13849	0.00103486	0.0135322
Fam92a	0.448153	0.00190414	0.0209181
Fancc	-0.251735	0.0050507	0.0408441
Far1	-0.432669	0.00633047	0.0478899
Farp1	-0.334572	1.6127e-06	9.62113e-05
Farp2	-0.556619	1.74258e-07	1.49044e-05
Fbp1	0.623988	3.85699e-08	4.45922e-06
Fbrs	-0.455306	0.00102306	0.0134408
Fbxl12	-0.442965	0.00303393	0.0288014
Fbxl18	-0.281708	0.00209364	0.0223216
Fbxl20	-0.441848	0.000830795	0.0115008
Fbxl22	-0.659294	0.000180133	0.0037327
Fcho2	-0.403873	0.000249525	0.00471593
Fdft1	0.537219	7.1771e-06	0.000314143
Fem1a	0.169859	0.0060022	0.0462412
Fgd6	-0.437116	0.00021912	0.00431142
Fggy	0.787125	0.000403885	0.00686145
Fhod1	-0.607152	5.10618e-08	5.52258e-06
Ficd	0.460787	0.00675713	0.0499016
Fitm2	0.335112	0.00115266	0.0145403
Fkbp11	0.470847	0.00597934	0.0461075
Flrt1	-1.17056	2.77017e-05	0.000858394
Flrt2	1.22918	0.00224241	0.0234389
Fmo1	1.08314	8.25191e-07	5.45325e-05
Foxn3	-0.364708	0.00317889	0.0297813
Foxp1	-0.385923	2.70793e-08	3.33616e-06
Foxp4	-0.382352	0.000482182	0.00784963
Foxq1	-0.922029	0.0037796	0.0336848
Foxred1	0.273541	0.000629976	0.00944011
Fpgs	0.57966	9.50488e-08	9.26394e-06
Frem2	-1.5395	1.37767e-05	0.000520162
Frs2	-0.304579	0.00345239	0.0315126
Fryl	-0.438156	3.04215e-07	2.33938e-05
Fth1	-0.483323	2.22429e-05	0.000735463
Ftsj3	0.421189	0.000101622	0.00243023
Furin	-0.361591	0.00223	0.0233502
Fus	-0.617582	4.82771e-05	0.00135791
Fut11	-0.384276	0.00255076	0.0255876
Fyco1	-0.254887	0.00553745	0.0436846
Fzd2	0.608234	0.00187982	0.020746
Fzd4	-0.60132	0.000714182	0.0103301
Fzr1	-0.412112	1.27546e-05	0.000492667
G6pc	-1.34521	0.00397114	0.0349277
G6pdx	0.247025	0.00465129	0.0385361
Gabpb1	-0.289797	0.00129146	0.0158145
Gad1	2.46266	3.12273e-05	0.00095008
Gad2	2.91769	1.05819e-06	6.66901e-05
Gadd45g	0.633122	0.000152776	0.00331119
Gadl1	0.334386	0.00374244	0.0334604
Gale	0.240717	0.00635253	0.0479139
Galnt12	0.277699	0.00348107	0.0316811
Galnt4	0.321596	1.98607e-07	1.65644e-05
Gart	0.306062	0.0024783	0.0251338
Gas6	0.614001	0.000360088	0.00636093
Gas7	1.47315	1.08515e-11	3.87051e-09
Gatad2b	-0.415911	0.00253764	0.0255195
Gba2	-0.382591	0.00148131	0.0173808
Gbas	0.384249	0.00124434	0.0154229
Gbp2	1.02565	0.00449625	0.0376762
Gbp8	1.26468	0.000142988	0.00315401
Gchfr	0.657604	0.00432605	0.0366866
Gcnt3	0.554256	5.05114e-05	0.00141129
Gcom1	-0.296989	0.00184297	0.0204471
Gcsh	0.250353	0.00197288	0.0214112
Gdf3	-2.0601	0.00204636	0.0219318
Gdi1	-0.262641	0.00137225	0.0164434
Gdi2	0.17014	0.00234655	0.0242226
Gdpd1	0.234226	0.000864258	0.0117984
Gdpd3	-0.635557	0.00119821	0.0150237
Gdpd5	-0.626422	0.000544376	0.00853688
Gga1	-0.291455	0.00155328	0.017921
Ggct	0.436938	0.00237288	0.0243893
Ggt1	0.333919	0.00278512	0.0270788
Ghrl	-0.409698	0.00187089	0.0206651
Gif	-1.96516	0.000937881	0.0125173
Gigyf1	-0.488389	1.89072e-05	0.000655898
Gimap9	0.468438	0.00143045	0.016947
Gip	0.410851	0.000236888	0.00452815
Gjb3	0.787667	4.24642e-08	4.77885e-06
Glg1	-0.233953	0.00136448	0.0163855
Glod4	0.216938	0.00497159	0.0404189
Glt1d1	0.412321	0.0054626	0.0432774
Gltscr1	-0.623902	0.000528015	0.00837038
Gm10073	0.317622	0.000420881	0.00706978
Gm10104	1.39735	5.81434e-05	0.00155706
Gm10119	0.402839	0.0018331	0.0203781
Gm10159	0.452968	1.24789e-08	1.788e-06
Gm10277	-0.694028	0.000184518	0.00380943
Gm10288	0.351256	4.07933e-05	0.00119347
Gm10305	-0.764575	0.00549205	0.0434697
Gm10451	1.15821	2.77016e-18	3.57223e-15
Gm10564	-1.1333	0.000197034	0.00398442
Gm10717	1.36583	0.000417494	0.00702698
Gm10718	1.56918	5.95843e-05	0.00158551
Gm10722	1.52733	0.000355351	0.00630381
Gm10800	1.5757	0.00168205	0.0190398
Gm10801	1.45357	0.00417323	0.0360283
Gm10916	-2.08186	0.00258684	0.0258437
Gm1123	0.606192	4.22037e-08	4.77885e-06
Gm11437	-0.320797	0.001934	0.0211077
Gm12216	-0.683084	0.00043866	0.00732045
Gm12355	0.381851	0.00109915	0.0140873
Gm13139	-0.945578	0.00397793	0.0349324
Gm13251	-1.36773	2.33772e-05	0.000760961
Gm14446	-0.910871	5.23202e-06	0.000243003
Gm14850	0.920411	0.000991247	0.0130639
Gm15308	1.34291	2.00624e-06	0.00011518
Gm15315	1.10221	1.98757e-18	2.77664e-15
Gm15401	1.18476	0.00531419	0.042544
Gm15800	-0.525747	3.7741e-09	6.73075e-07
Gm16286	0.238129	0.00067556	0.00992557
Gm17227	-1.3185	0.000102228	0.00244123
Gm2000	0.387902	0.00104246	0.0135787
Gm2a	0.406837	0.00048519	0.00788917
Gm4540	0.475981	7.40739e-05	0.00189874
Gm4787	-0.809995	0.000174102	0.00362564
Gm53	1.26055	0.0019031	0.0209181
Gm5805	0.289756	0.00129898	0.0158949
Gm5900	0.403014	0.00654505	0.0488954
Gm6457	0.452166	0.00114508	0.0144985
Gm6543	0.898643	0.00227702	0.023724
Gm6583	-0.756009	0.00616658	0.0470107
Gm6907	-0.495602	0.00597638	0.0461059
Gm7120	0.433191	0.00433904	0.0367558
Gm7204	0.251218	0.000533111	0.00840918
Gm7964	0.267436	1.40172e-05	0.000525693
Gm9000	0.342955	0.00226059	0.0235968
Gm962	-0.32124	0.00259169	0.0258613
Gm98	-0.417188	0.000186714	0.00384058
Gm9843	0.292255	0.00108287	0.0139212
Gm9846	0.381285	0.00150857	0.0176151
Gmip	-0.403625	0.000403976	0.00686145
Gmppa	0.252662	0.00338639	0.031192
Gmppb	0.399578	5.8915e-06	0.000269115
Gmps	0.305722	0.000189843	0.00388113
Gnai2	0.233145	0.00115198	0.0145403
Gnai3	0.261907	0.000104675	0.00248904
Gnb2l1	0.298414	0.000828405	0.0114962
Gng11	0.753744	9.30848e-05	0.00228473
Gnl2	0.300031	0.000651278	0.00965342
Gnl3	0.600039	5.13654e-07	3.67987e-05
Gnl3l	0.26947	0.000119449	0.00273933
Gnpnat1	0.269369	0.00440471	0.0371641
Golt1b	0.304976	0.000225817	0.00438655
Gorab	0.331197	0.00499905	0.0405634
Gorasp2	0.248395	0.00112771	0.0143436
Gosr2	0.283803	2.85565e-05	0.00088325
Got1	0.332629	0.00298245	0.0284725
Gp1ba	-0.691353	0.000477161	0.00779547
Gpatch8	-0.461311	5.90164e-08	6.18344e-06
Gpc2	-1.52061	0.000149505	0.00327448
Gpc4	-0.346717	0.00083017	0.0115008
Gpd1	0.267602	0.00388945	0.0343715
Gpr107	-0.198678	0.000605236	0.00924903
Gpr126	0.949307	6.33536e-07	4.35271e-05
Gpr133	0.604852	1.46006e-05	0.000542714
Gpr17	-1.32024	0.00240438	0.0245925
Gpr182	-0.679049	0.00420938	0.0361321
Gpr21	-0.587762	0.000939843	0.0125173
Gpr22	-0.367128	0.00204312	0.0219318
Gpr35	-0.388133	5.93102e-05	0.00158072
Gpr4	-0.640385	0.000428171	0.00717786
Gpr55	-0.671791	1.70162e-07	1.47712e-05
Gpt	0.332675	0.000837601	0.0115568
Grb14	-1.27756	0.000130605	0.00293408
Grb7	-0.288614	0.00315304	0.0296121
Greb1l	-0.696798	0.00123019	0.0153102
Grip2	-0.90582	0.00552333	0.0435937
Grwd1	0.434295	0.00206765	0.0220918
Gse1	-0.522544	1.23495e-05	0.000480516
Gsr	0.240182	0.00670918	0.0496568
Gsta3	0.855168	4.46491e-05	0.00128387
Gstm1	0.637766	0.000300696	0.00550314
Gstm2-ps1	0.787343	0.000151846	0.00329733
Gstm6	0.568788	0.000549227	0.00858885
Gstt1	0.429118	0.00277908	0.0270788
Gstt2	0.267728	0.00151406	0.0176385
Gtf2f1	0.237486	0.00239684	0.0245438
Gtf2ird1	-0.333573	0.000640239	0.00952348
Gtpbp2	-0.267532	0.00658757	0.0490789
Gtpbp4	0.340645	0.000616259	0.00935775
Gucy2c	0.215181	0.000780692	0.0109979
Guk1	0.393469	2.08694e-06	0.000118581
H2-Aa	2.74963	3.04706e-10	8.10809e-08
H2-Ab1	1.89736	1.68877e-06	9.9685e-05
H2-D1	0.437731	0.000863017	0.0117984
H2-DMa	1.55841	1.12406e-08	1.65296e-06
H2-DMb1	2.5038	1.61883e-09	3.26965e-07
H2-Eb1	2.12344	5.38646e-07	3.82621e-05
H2-K1	0.494688	0.000193345	0.00393058
H2-M3	0.865306	1.41918e-07	1.28263e-05
H2-Q6	1.86513	7.99085e-07	5.33699e-05
H2-Q7	1.71619	2.19224e-06	0.00012129
H2-T22	0.352623	0.000608043	0.00927393
H2-T23	0.410593	4.97231e-08	5.41271e-06
H2-T24	-0.581215	0.000130234	0.00293408
H2afj	0.336998	5.02811e-05	0.0014072
H3f3b	0.408847	1.00656e-13	5.62467e-11
H47	0.468563	1.8148e-09	3.62182e-07
Hars	0.241995	0.00304017	0.0288102
Haus2	0.347774	0.00375489	0.0335359
Hcn2	-0.800062	0.00278431	0.0270788
Hdac4	-0.310582	8.28284e-05	0.00207213
Hddc2	0.462996	8.41057e-05	0.00209502
Heatr3	0.427714	0.000630692	0.00944011
Heatr5a	-0.219741	0.0012731	0.0156583
Heatr7b1	-0.445037	1.35875e-05	0.00051651
Helz	-0.402559	3.1161e-05	0.000949786
Hfe	0.557786	0.00209554	0.0223216
Hgfac	0.269264	0.00634979	0.0479139
Hibch	0.317493	0.000796876	0.0112071
Hif1a	0.397366	4.39038e-05	0.00126461
Hif1an	-0.339433	4.449e-06	0.000213094
Hipk2	-0.538248	1.04944e-13	5.6751e-11
Hist3h2ba	1.06041	0.00573605	0.0446836
Hivep1	-0.340551	6.74689e-05	0.00175629
Hk2	0.334594	0.00655945	0.048929
Hmbox1	-0.388692	0.000107906	0.00254781
Hmgcl	0.394927	5.99918e-07	4.1558e-05
Hmgn3	-1.09957	0.000431748	0.00721725
Hn1l	0.271158	0.000240169	0.00458565
Hnf1b	-0.597517	1.13693e-05	0.000449517
Hnf4a	0.192583	0.000696442	0.0101435
Hnrnpab	0.238801	0.00437604	0.0370288
Hnrnpf	0.257605	0.00171272	0.0193347
Hnrnpk	0.227544	0.00072912	0.0104738
Hnrnpul2	-0.240337	0.0024087	0.0246066
Hoga1	1.8551	4.85081e-05	0.00136213
Hook3	-0.285925	0.000165419	0.00351023
Hopx	0.325966	0.000235459	0.00452664
Hoxb7	2.42641	1.00732e-06	6.39647e-05
Hoxb9	1.97093	1.4231e-07	1.28263e-05
Hpd	0.44986	0.00423752	0.0362623
Hpdl	0.412062	0.00470098	0.0388404
Hpn	-1.56599	0.000335951	0.00602263
Hprt	0.318102	1.23827e-05	0.000480516
Hrsp12	0.343373	0.00418865	0.0360283
Hs3st3b1	0.678436	0.00154759	0.0178917
Hs6st1	-0.250474	0.00110891	0.0142015
Hsd17b10	0.363362	0.000110463	0.00258272
Hsd17b13	0.699627	5.48055e-07	3.86726e-05
Hsd17b6	0.600645	0.000511327	0.00815593
Hsd17b7	0.421909	0.00024068	0.00459017
Hsd3b7	0.414843	8.80653e-08	8.68428e-06
Hsdl2	0.397933	0.00492005	0.0401948
Hspa13	0.47777	3.10476e-08	3.63973e-06
Hspg2	-0.693597	7.35945e-06	0.000320451
Htatip2	0.389927	0.00256049	0.0256263
Htatsf1	0.212831	0.00383896	0.0341051
Id1	0.373269	9.91755e-07	6.32159e-05
Idh1	0.431266	6.30429e-06	0.000283338
Idh2	0.298743	0.000506963	0.00810948
Idi1	0.486618	0.00627034	0.0475638
Ifi47	0.596094	0.000280702	0.00519965
Ifit1	-0.784616	0.000259212	0.00485523
Ifitm2	0.36145	0.0034039	0.0312358
Ifitm3	0.753947	5.8416e-05	0.00156186
Ifnk	-0.864027	0.00202421	0.0217898
Ifrd1	0.326724	0.00108721	0.0139555
Ift122	-0.543788	0.00254445	0.0255573
Ift20	0.22238	0.0061018	0.0467294
Igf1r	-0.459755	5.22918e-06	0.000243003
Igfbp4	0.79262	2.62057e-08	3.3031e-06
Igj	1.23626	0.00533909	0.0426821
Igsf3	-0.370084	0.00192004	0.0210101
Igsf9	-0.503491	1.8418e-07	1.55939e-05
Iigp1	2.5376	0.000730714	0.0104877
Il11ra1	-0.524456	0.00652935	0.0487999
Il1rn	2.17036	0.00240624	0.0245964
Il22ra1	-0.342043	0.000101383	0.00242798
Il3ra	-2.17783	0.000377576	0.00659199
Il7r	1.84852	0.00284259	0.0274549
Incenp	-0.34235	0.00242523	0.0247143
Ino80d	-0.39606	9.62685e-07	6.18332e-05
Inpp4a	-0.462667	9.5726e-06	0.000394288
Inpp4b	0.716644	2.11339e-05	0.000712854
Inpp5e	-0.302094	0.00182814	0.0203364
Inpp5f	0.432496	3.91328e-05	0.00115294
Inpp5j	-0.479503	2.03701e-05	0.000695489
Inppl1	-0.268857	2.25972e-05	0.000744243
Insr	-0.296979	0.000607233	0.00927109
Ip6k2	-0.465306	4.5208e-06	0.000215303
Ippk	0.328344	0.000132556	0.00296685
Iqsec1	-0.41149	0.00503986	0.0407762
Iqsec2	-0.415369	0.00154366	0.0178715
Irs1	-0.857687	0.00100716	0.0132528
Isg20l2	0.348495	0.000262267	0.0049015
Isy1	0.248141	0.00340048	0.0312358
Itga10	-1.02957	7.5431e-06	0.000325909
Itga3	-0.218123	0.000488801	0.00793249
Itgb2l	-0.495002	4.57385e-05	0.0013107
Itgb5	-0.672993	2.35124e-07	1.90416e-05
Itpr2	-0.389222	0.000627142	0.00944011
Itpripl1	0.430814	0.000230976	0.00446092
Itsn2	-0.224653	0.000530711	0.00840117
Iyd	1.12327	2.09378e-06	0.000118581
Jam3	-0.86858	0.00356699	0.0322878
Jdp2	1.61521	0.000166263	0.00352369
Jhdm1d	-0.260483	0.00255422	0.0255876
Jmjd1c	-0.259909	0.000193434	0.00393058
Kbtbd11	-0.533254	5.06357e-10	1.21092e-07
Kcne3	0.389323	5.26797e-07	3.75797e-05
Kcnh7	-0.604333	0.00148669	0.0174043
Kcnk10	0.354686	0.000380091	0.00659772
Kcnn4	0.237678	0.00425542	0.0363445
Kctd9	-0.372536	9.82341e-05	0.00238321
Kdelr2	0.229137	0.000308442	0.00560208
Kdm3b	-0.311706	0.000168739	0.00355369
Kdm5b	-0.232373	0.00274298	0.0268594
Kdm6b	-0.775926	1.17634e-07	1.12687e-05
Khdrbs3	0.583591	0.000463796	0.00764511
Khnyn	-0.443325	5.9316e-09	9.74876e-07
Kif13b	-0.274319	2.10832e-06	0.000118604
Kif14	-0.281087	0.00212173	0.0225118
Kif21b	-0.657442	5.12856e-10	1.21092e-07
Kif23	-0.311305	0.000246819	0.00468046
Kif5b	0.160726	0.00325452	0.0304177
Kifc1	-0.351691	0.00368549	0.0331016
Kifc5b	-0.502874	0.00355853	0.0322287
Klhdc5	0.272277	0.00526271	0.0422732
Klhdc7a	0.787503	0.00112651	0.0143392
Klhl13	-3.44275	0.000244755	0.00464674
Klhl24	-0.39228	0.00116355	0.014666
Klhl7	0.332558	0.0050954	0.0411262
Kremen2	-0.802005	0.000374586	0.0065596
Krt18	0.594913	3.6214e-06	0.000184526
Krt23	0.589612	0.00188136	0.0207494
Krt8	0.337275	0.000317757	0.00574017
Ksr1	-0.293474	0.00058225	0.0089385
Ky	0.593556	0.000304401	0.00553468
Lama5	-0.303528	0.0037751	0.0336626
Lamc1	-0.61113	3.39218e-06	0.000176057
Lap3	0.301226	1.25808e-05	0.000487076
Laptm4a	0.242942	0.000170826	0.00357966
Lass2	0.22478	0.000454015	0.00750603
Lbr	0.230079	0.00539113	0.0429344
Lcp1	0.508247	6.68317e-05	0.00174512
Ldb3	0.483471	1.57667e-07	1.38384e-05
Ldoc1l	-1.76563	0.00303502	0.0288014
Leng1	-0.507908	1.39585e-05	0.000524665
Leng8	-0.419111	0.000100906	0.00242492
Lgals2	0.319049	0.00284473	0.0274549
Lgals3	0.497264	6.24844e-08	6.46597e-06
Lgals4	0.273201	0.00176954	0.019837
Lgals9	-0.1952	0.00106198	0.0137688
Lima1	0.172416	0.00647932	0.0485558
Limch1	0.988548	3.33396e-06	0.000174114
Lin28b	3.3216	4.77976e-06	0.000225712
Lipo1	-1.06132	2.12381e-07	1.76255e-05
Lipt2	0.61818	4.12977e-06	0.000202431
Llgl2	-0.163317	0.00639772	0.0480745
Lman1	0.216901	0.00262896	0.0261239
Lman2l	-0.549493	0.000251636	0.00473448
Lmbr1l	-0.491394	3.82685e-11	1.16642e-08
Lmf1	-0.30607	0.000574959	0.00884276
Lmna	0.3777	1.1388e-06	7.0707e-05
Lmtk2	-0.187739	0.00414957	0.0359127
Lpcat2	1.8693	9.34815e-07	6.07413e-05
Lpin1	0.422071	0.000358203	0.00633429
Lrch3	-0.251372	0.0012256	0.015291
Lrch4	-0.392214	0.000188683	0.00386819
Lrfn3	-0.841622	2.0319e-05	0.000695159
Lrp1	-0.353196	6.33801e-06	0.000284092
Lrrc31	-0.341164	0.00279493	0.0271304
Lrrc50	-0.619751	0.000967599	0.0128228
Lrrc8b	-0.472996	5.49039e-07	3.86726e-05
Lrrc8d	-0.579032	3.45016e-13	1.75268e-10
Lrrn3	-0.499553	2.54503e-05	0.000812666
Lrrtm2	-0.443642	0.00157582	0.0181436
Lss	0.488895	1.81354e-07	1.54326e-05
Ltv1	0.255584	0.00457704	0.0381739
Ly6e	0.97505	4.76694e-10	1.17519e-07
Lyrm4	0.371116	0.00176227	0.0197742
Lysmd2	0.661621	0.00237223	0.0243893
Lyz1	0.626157	4.62196e-05	0.00131997
Lzic	-0.294314	0.00260788	0.0259613
Lztfl1	-0.332149	0.0048027	0.0394862
M6pr	0.271307	0.000390588	0.00674263
Mab21l2	-0.573152	0.00389201	0.034376
Macc1	0.954128	1.62245e-06	9.64495e-05
Mageh1	-1.27407	0.00048229	0.00784963
Mak16	0.389141	5.55057e-05	0.00150904
Mall	-0.477626	2.5235e-09	4.75325e-07
Mamdc4	-0.440418	0.00142319	0.0168849
Maml1	-0.440933	5.57635e-05	0.00151021
Manf	0.423342	0.00134237	0.016204
Maoa	0.41389	0.000212405	0.0042082
Map3k13	-0.390476	3.72385e-05	0.0011049
Map3k5	-0.229619	0.00408073	0.0355558
Map3k9	-0.36969	0.00292319	0.0280666
Mapk8ip1	-0.837391	0.00118152	0.014859
Mapk8ip3	-0.293956	0.00269236	0.0265187
Mapk9	0.21063	0.00189528	0.0208618
Mark2	-0.301956	0.00144778	0.017104
Mark4	-0.613142	0.000194767	0.00394809
Mars2	0.256973	0.00375809	0.0335467
Mast2	-0.33991	8.96931e-06	0.000374298
Mast3	-0.399565	0.000677287	0.00994224
Mast4	-0.255401	0.00577407	0.0448755
Mat2a	0.364304	4.89373e-06	0.000229158
Mbd2	0.205039	0.00401389	0.0351378
Mbd5	-0.418796	9.69087e-05	0.00235788
Mbd6	-0.849197	4.19883e-07	3.11526e-05
Mbtd1	-0.306802	0.00146109	0.0172056
Mbtps1	-0.203291	0.00351811	0.0319662
Mcm2	0.2916	0.000837566	0.0115568
Mcm4	0.247662	0.00211769	0.0224974
Mcm6	0.288237	0.0023216	0.0240094
Mcpt1	-0.756844	0.00440498	0.0371641
Med13l	-0.343689	0.000874061	0.0119225
Mef2d	-0.41747	0.000390947	0.00674263
Megf11	-0.59577	5.92344e-06	0.000269838
Megf8	-0.394188	4.26318e-05	0.0012322
Mertk	-0.352937	0.002043	0.0219318
Metap2	0.206808	0.00592493	0.0457932
Mettl1	0.378459	0.00268129	0.0264718
Mettl15	0.471193	0.00503067	0.0407409
Mettl7b	0.415798	0.00607117	0.0465799
Mfge8	0.581187	9.57163e-07	6.17149e-05
Mfrp	-1.09109	0.000167056	0.00353086
Mfsd2b	-0.66654	0.00496417	0.0403895
Mgat2	0.227054	0.00446039	0.0374807
Mgll	-0.514856	0.00563965	0.0441465
Mgmt	0.940938	0.000164348	0.00350526
Mgst1	0.390279	1.2358e-05	0.000480516
Mib2	-0.247471	0.00278605	0.0270788
Mical1	-0.292813	0.0055944	0.0439213
Mical3	-0.412564	0.000100966	0.00242492
Midn	-0.333298	0.00659013	0.0490789
Mis18bp1	-0.361212	0.000118998	0.00273933
Mki67ip	0.511288	4.67904e-05	0.00132687
Mkl1	-0.404837	0.00148521	0.0173991
Mlkl	0.538946	0.00106164	0.0137688
Mll1	-0.666859	2.60565e-07	2.06043e-05
Mll2	-0.816268	4.85715e-09	8.22477e-07
Mll3	-0.28702	0.000152879	0.00331119
Mll5	-0.433822	6.67277e-06	0.000294375
Mlxip	-0.595899	4.431e-18	5.30581e-15
Mlxipl	-0.587116	6.84012e-10	1.57079e-07
Mmp15	-0.280277	0.00199102	0.0215199
Mnt	-0.471613	0.00541851	0.0430706
Mobkl2b	-0.280901	0.00449821	0.0376762
Mon1a	0.255521	0.0049083	0.0401324
Morf4l2	0.230093	0.00668019	0.0495551
Moxd1	-1.54965	2.22109e-05	0.000735463
Mpdu1	0.308315	0.000516772	0.00821931
Mphosph10	0.35902	0.000374857	0.0065596
Mpp7	-0.255215	0.00280937	0.0272076
Mpzl1	-0.370023	0.00217288	0.0229384
Mri1	0.59749	0.000927135	0.0123943
Mrpl17	0.263241	0.00456379	0.0380823
Mrpl20	0.274362	0.00425841	0.0363445
Mrpl48	0.356845	0.00163644	0.0186364
Mrpl52	0.258503	0.00388313	0.0343423
Mrps23	0.326239	0.00164459	0.0186915
Mrps26	0.253828	0.00222964	0.0233502
Mrps35	0.207403	0.00187125	0.0206651
Ms4a10	0.605369	0.000190885	0.00389539
Ms4a12	-0.455194	9.96761e-06	0.000406562
Ms4a8a	0.252897	0.00385287	0.0341563
Msh6	0.25443	0.000770006	0.0109208
Msi1	-0.494467	0.00210244	0.0223779
Msl2	-0.204029	0.00204403	0.0219318
Msto1	0.398279	0.000504243	0.00809686
Mtap	0.559291	0.00172801	0.0194679
Mthfd2	0.320527	0.00283643	0.0274221
Mtmr2	0.255804	0.000747375	0.0106721
Mtmr4	0.25639	0.000821349	0.0114456
Mtpn	0.200089	0.00480076	0.0394862
Mtrr	0.328939	0.00114208	0.0144985
Mtus2	-0.674245	0.00575214	0.0447504
Muc4	-0.551506	0.00039242	0.00675414
Muc6	-0.873896	0.00330369	0.03074
Mut	0.27499	0.00493391	0.0402834
Mvk	0.368953	0.00372561	0.0333455
Mvp	0.374638	7.32272e-06	0.000319683
Mybpc2	1.17535	0.00263047	0.0261239
Myd88	0.313942	0.00206711	0.0220918
Myo10	-0.487932	2.60356e-07	2.06043e-05
Myo15b	-0.448442	5.83518e-06	0.000267271
Myo1c	0.231362	0.00233741	0.0241432
Myo1d	-0.260701	0.000119394	0.00273933
Myo9a	-0.506437	7.53114e-08	7.60554e-06
Myst3	-0.295305	0.00224266	0.0234389
N4bp2	-0.420342	8.40716e-06	0.000354115
N4bp3	0.522491	0.00107258	0.013874
Naa10	0.238328	0.00193835	0.0211415
Naa50	0.223799	0.00558428	0.0438888
Naglu	0.34034	0.00264135	0.0261855
Nans	0.247207	0.00650588	0.0486658
Nat8	1.11581	1.70938e-07	1.47712e-05
Nav2	-0.404559	0.00618484	0.0471071
Ncald	0.317178	0.000568708	0.00878693
Ncoa2	-0.1799	0.00563998	0.0441465
Ncoa6	-0.443578	1.58513e-05	0.000576954
Ncor1	-0.279549	9.86237e-07	6.31041e-05
Ncor2	-0.754379	4.1735e-06	0.000203978
Nedd4l	-0.272246	0.00075345	0.0107314
Nek6	0.303903	0.00639035	0.0480745
Net1	0.232622	0.000203907	0.00409825
Neu3	-1.4885	1.9572e-07	1.64052e-05
Nfam1	-1.01279	0.0035304	0.0320431
Nfat5	-0.431529	0.000784875	0.0110476
Nfe2l3	-0.511199	0.0044122	0.0372063
Nhp2	0.378174	0.000876531	0.0119465
Ninl	-0.513917	0.00254311	0.0255573
Nip7	0.495383	7.86934e-06	0.000336535
Nipbl	-0.246337	0.000153471	0.00331544
Nipsnap1	0.249694	0.000471437	0.00774061
Nkain1	1.15776	4.58718e-07	3.35805e-05
Nkd2	-0.691796	0.00143356	0.016955
Nlrp9b	-1.0125	4.58421e-14	2.74463e-11
Nlrx1	0.5317	0.00494918	0.0403382
Nmd3	0.284234	0.000707233	0.0102472
Nmi	0.361039	0.000850857	0.0116725
Nol11	0.311791	0.0020498	0.021943
Nol8	0.337894	0.00199817	0.0215833
Nolc1	0.460634	0.00213653	0.0226402
Nop16	0.510266	0.000178319	0.00370887
Nop2	0.385756	0.00103814	0.013533
Nop56	0.434829	0.00159157	0.0182497
Nop58	0.466235	3.85121e-06	0.000194463
Nos1ap	-0.565603	0.00050194	0.00806761
Notum	1.68363	0.000881267	0.0119818
Npas2	-1.04875	0.00175778	0.0197503
Npepps	-0.452408	1.48737e-08	2.07786e-06
Npm1	0.267626	0.00074411	0.0106526
Nqo1	0.461048	2.1465e-09	4.18419e-07
Nr1d2	1.36522	0.00405392	0.0353774
Nr6a1	-0.304014	0.000717544	0.0103605
Nrip1	-0.174981	0.00184634	0.0204473
Nrn1	-2.70544	1.11161e-07	1.07098e-05
Nrp2	-0.778405	0.00141198	0.0167943
Nsa2	0.285885	0.00575263	0.0447504
Nsd1	-0.302072	3.71324e-07	2.77896e-05
Nsun2	0.277599	0.00423002	0.0362351
Nt5c	0.303485	2.12692e-05	0.000715979
Nt5c3l	0.482691	0.00095109	0.012644
Nt5dc2	-0.933972	0.00519274	0.0417912
Nts	0.565977	0.00330431	0.03074
Nuak2	-0.252737	0.00501989	0.0406932
Nubp1	0.365518	0.000762049	0.0108263
Nucb2	0.438197	0.000407727	0.00689026
Nudt22	0.64875	3.94537e-09	6.96213e-07
Nudt4	0.247446	0.00271876	0.026669
Numa1	-0.166863	0.00127558	0.0156658
Nupl1	0.264576	0.000823407	0.0114553
Oasl1	0.773032	2.2651e-07	1.8577e-05
Obsl1	-2.22703	0.00355017	0.0321703
Ocel1	-0.274958	0.000528267	0.00837038
Ociad2	0.352942	2.33116e-09	4.44086e-07
Odc1	0.320125	0.00181967	0.0202569
Odf2	-0.223882	0.00552001	0.0435881
Ogn	-0.703964	1.74614e-05	0.000617559
Ogt	-0.279373	0.000917632	0.0123123
Oit1	0.692363	2.90825e-09	5.35758e-07
Omd	-1.01386	0.00308219	0.0290934
Onecut2	-0.780132	8.69729e-15	5.83205e-12
Orc6	0.354275	0.0015626	0.0180038
Osbpl7	-0.523302	1.33141e-05	0.000510712
Otud6b	0.29808	0.00269849	0.0265634
P2rx7	2.53452	1.0462e-25	3.50769e-22
P4hb	0.263461	1.87785e-06	0.00010947
Pabpc1	-0.28224	0.000473971	0.00776701
Pafah1b2	0.242373	0.00145774	0.0171853
Paip2b	0.362876	2.70939e-06	0.000147468
Panx1	0.219255	0.00376282	0.033571
Pappa2	0.746705	0.00137668	0.0164726
Paqr4	0.344868	6.41001e-07	4.3761e-05
Paqr9	-2.45605	3.94976e-05	0.00116165
Parp14	-0.361819	0.00620994	0.0471932
Parp3	1.73209	1.67513e-23	4.0117e-20
Pbld1	-0.636799	5.5604e-05	0.00150904
Pbx3	-0.682015	8.63957e-07	5.65757e-05
Pcbd1	0.430316	3.02681e-05	0.000925939
Pcdh1	-0.232645	0.00222085	0.0232836
Pcdh20	-2.31887	0.000558408	0.00870806
Pcdhb16	2.58566	2.8244e-06	0.000151272
Pcdhb17	2.5141	0.000659251	0.00971149
Pcdhb19	2.72852	3.50748e-05	0.00105187
Pcgf2	-0.518947	0.000835732	0.0115544
Pcmtd2	-0.298041	0.00654821	0.0488972
Pcna	0.392861	0.000165159	0.00351023
Pcnt	-0.363485	9.37166e-06	0.000386962
Pcnxl3	-0.329265	0.00071784	0.0103605
Pcolce	-0.539817	2.94472e-05	0.000909122
Pcp4l1	2.07555	7.06668e-05	0.00182818
Pcsk5	-0.354566	2.60523e-05	0.000825596
Pcsk6	-0.411528	0.00263681	0.0261559
Pcyt1a	-0.243625	0.00621429	0.0471932
Pdcd6	0.276171	1.67688e-05	0.000603971
Pde11a	0.658191	0.00037828	0.00659199
Pde4d	-0.415225	2.41009e-05	0.000776975
Pdgfb	-1.13748	0.00677539	0.0499923
Pdia2	-2.29919	3.1952e-33	1.33911e-29
Pdp2	0.390013	0.00118698	0.0149165
Pdx1	-1.35559	2.48739e-05	0.000798824
Pecr	0.426364	0.00453238	0.0378957
Peg3	-1.5137	9.18724e-12	3.34815e-09
Peli1	-0.261094	0.00134645	0.016218
Pex11a	0.358495	0.00467135	0.0386337
Pex5l	-3.04464	4.53921e-09	7.84488e-07
Pex6	-0.378624	0.000217475	0.00428912
Pfkfb2	-0.261371	0.000117298	0.002716
Pfkfb4	-0.341742	1.02296e-05	0.000412108
Pfkl	0.362905	4.15149e-05	0.00121036
Pgd	-0.354188	0.00239325	0.0245235
Pgrmc1	0.262775	0.000355016	0.00630381
Phactr2	-0.55941	4.02669e-06	0.00019854
Phactr4	-0.516348	2.32476e-05	0.000760961
Phb2	0.210466	0.000651962	0.00965502
Phc2	-0.235492	0.0057464	0.0447434
Phc3	-0.365464	1.33647e-05	0.000510712
Phf12	-0.335828	0.00342312	0.0313238
Pik3c2b	-0.31612	0.00537909	0.0429344
Pim1	0.317043	0.00124248	0.0154174
Pim3	0.531191	0.000101264	0.00242798
Pir	0.837017	0.000468706	0.00771232
Pisd	0.221121	0.00486658	0.0398551
Pkd1	-0.37218	0.0028553	0.0275232
Pkdcc	0.295356	0.00227872	0.023727
Pkia	1.61115	0.000546145	0.00855661
Pkn3	-0.36489	0.000508707	0.00812962
Pkp1	0.269515	0.000191005	0.00389539
Pla2g16	0.39569	2.73422e-05	0.000853896
Plag1	-1.41588	1.26924e-14	8.1837e-12
Plagl2	-0.629364	1.12634e-09	2.48446e-07
Plch2	-0.468447	2.99481e-05	0.000919505
Plekha6	-0.341291	1.48346e-05	0.000548977
Plekha7	-0.387081	1.89285e-05	0.000655898
Plekhg1	-0.799138	2.32056e-09	4.44086e-07
Plekhm1	-0.476842	1.43665e-05	0.000536001
Plin4	-0.901353	4.7599e-05	0.00134335
Plod1	-0.682257	0.000311802	0.00565086
Plrg1	0.27562	0.00195616	0.0212941
Plscr1	0.614926	5.9251e-07	4.12151e-05
Plscr2	2.1283	0.000981937	0.0129718
Plxnc1	-0.741483	0.00269087	0.0265187
Pml	-0.349465	0.000301515	0.00550555
Pmm1	0.4088	0.00668253	0.0495551
Pno1	0.371998	0.0016599	0.0188399
Pnpla1	-0.862208	0.000204375	0.00409825
Pnpla2	-0.394572	0.00414588	0.0358995
Pnpla6	-0.250827	0.0010496	0.0136611
Poc1b	-0.315744	0.00255399	0.0255876
Pold2	0.353744	6.42437e-05	0.00168806
Poldip2	0.349668	2.89199e-07	2.24451e-05
Polr1b	0.391524	0.00448206	0.0376251
Polr1e	0.50238	0.000811531	0.011356
Polr2a	-0.474357	0.000107383	0.00253903
Polr2h	0.333358	0.00130898	0.0159174
Polr3g	0.35196	0.000799708	0.0112375
Pop4	0.266563	0.00644865	0.0484126
Popdc3	-2.51585	0.00133879	0.0161813
Por	0.568492	1.04173e-07	1.00945e-05
Pou2f1	-0.326502	0.00155875	0.0179718
Ppa1	0.194452	0.00142946	0.016947
Ppan	0.336158	0.00326309	0.0304579
Ppard	-0.929372	8.17995e-09	1.29367e-06
Pparg	0.932517	4.33202e-07	3.19921e-05
Ppargc1a	-0.497579	0.00615647	0.0469764
Ppargc1b	-0.577561	5.14237e-05	0.00142726
Ppat	0.404171	0.00279031	0.0271013
Ppcs	0.28334	0.00399304	0.0350101
Ppfibp2	-0.276162	0.00204179	0.0219318
Ppic	0.539148	0.0043265	0.0366866
Ppif	0.278501	0.00125299	0.0154677
Ppip5k1	-0.333679	0.0034095	0.0312503
Ppp1r12b	-0.33499	0.00249489	0.0252106
Ppp2ca	0.18477	0.00496184	0.0403895
Ppp2r5e	-0.271945	0.00248606	0.0251772
Pppde1	0.352643	0.000127411	0.00289812
Pramef8	0.311494	0.00527357	0.0423401
Prdm10	-0.529098	1.58659e-05	0.000576954
Prdm16	-0.492674	0.000406043	0.00688262
Prdm2	-0.33476	0.000250466	0.00472308
Prdx1	0.221889	0.000877567	0.0119509
Prdx2	0.248595	0.00390436	0.0344669
Prickle1	-0.929063	0.00661929	0.0491983
Prkag1	0.243055	0.00256433	0.0256494
Prkag2	-0.340798	8.29394e-05	0.00207213
Prkca	-0.221846	0.00200492	0.0216423
Prkcd	-0.227119	0.00464691	0.0385266
Prkce	-0.362626	0.00484033	0.0397177
Prkd2	-0.672779	1.73789e-05	0.000615939
Prkrir	0.399978	6.36033e-08	6.54138e-06
Prom1	0.183493	0.00648784	0.0485979
Pros1	1.09114	3.25984e-12	1.30114e-09
Prpf40a	0.14233	0.00539088	0.0429344
Prps1l3	0.297879	0.0023621	0.0243532
Prr11	-0.471294	0.00175967	0.0197583
Prr12	-0.984607	1.42065e-07	1.28263e-05
Prrc2a	-0.483317	3.90193e-05	0.00115162
Prrc2b	-0.411835	0.000130269	0.00293408
Prss32	0.503988	1.69595e-08	2.29281e-06
Prss48	-0.696484	0.00600872	0.0462543
Psat1	0.501447	3.03414e-05	0.00092649
Psma1	0.217365	0.00238503	0.0244842
Psma2	0.210614	0.00278326	0.0270788
Psma4	0.287006	9.99969e-05	0.00241549
Psma6	0.37143	1.88067e-06	0.00010947
Psmb1	0.234338	0.000586723	0.00899892
Psmb8	1.10359	0.00224966	0.0234974
Psmc5	0.256456	0.00639725	0.0480745
Psmd12	0.332478	0.000183137	0.00378971
Psmd14	0.265027	0.00107697	0.0138987
Psmd4	0.181516	0.0047329	0.0390464
Psmd6	0.246657	0.00179481	0.0200721
Psme2b-ps	0.287672	0.000156845	0.00336665
Psmg1	0.400619	6.52203e-06	0.000289247
Psmg4	0.527921	2.68065e-05	0.000845065
Ptdss2	-0.523769	3.70277e-05	0.00110059
Ptger1	-0.276594	0.00266483	0.0263715
Ptgr1	0.450977	1.93258e-05	0.000666621
Ptgs1	0.736678	0.00286564	0.0275931
Ptma	0.29083	0.000167234	0.00353086
Ptp4a2	0.222048	0.00205271	0.0219602
Ptplad1	0.329635	6.49429e-07	4.4077e-05
Ptpn13	-1.20615	4.52988e-07	3.33065e-05
Ptpn23	-0.473502	0.00262129	0.0260636
Ptpn6	0.504857	1.24374e-06	7.60948e-05
Ptpre	-0.383948	0.00298419	0.0284729
Ptprh	-0.401545	0.000643462	0.00956293
Ptprn	-1.15041	0.0028006	0.027154
Pts	0.346711	7.87852e-05	0.00199876
Pura	-0.254878	0.000355873	0.0063064
Purg	-1.00521	0.00461437	0.0383516
Pus7	0.374224	0.00305689	0.028936
Pvrl1	-0.501014	4.30123e-06	0.0002085
Pwp1	0.376948	0.00166328	0.0188655
Pwp2	0.409313	0.000337877	0.00603856
Pxmp3	0.339168	2.93269e-06	0.000156075
Pyroxd2	0.747929	1.14319e-09	2.4889e-07
R3hdm1	-0.290453	0.00235352	0.0242796
R3hdm2	-0.455037	9.68942e-05	0.00235788
RP23-3M10.11	1.17867	0.00611226	0.0467454
Rab27a	0.462791	8.49036e-06	0.000356723
Rab37	1.04809	0.0019503	0.0212443
Rab3d	0.348218	0.000673093	0.00989801
Rab40c	-0.422944	1.64168e-05	0.000593129
Rab43	-0.451153	2.9456e-07	2.27558e-05
Rab8a	0.242692	0.000126127	0.00287281
Rad23b	0.331464	0.000100804	0.00242492
Rad54b	-0.38419	6.02031e-05	0.00159944
Rai1	-0.393952	0.00557975	0.0438888
Ralb	0.319531	1.00338e-05	0.000408268
Ralgapa2	-0.326389	0.000468793	0.00771232
Ralgps1	-0.297443	0.00669566	0.0496005
Ranbp10	-0.293364	0.00417658	0.0360283
Rapgefl1	-0.600028	0.000402106	0.00686145
Rarb	-0.663311	0.00103789	0.013533
Rarg	-1.07434	0.00577185	0.0448755
Rars	0.288722	0.000816043	0.0113906
Rasa3	0.361328	4.28175e-06	0.0002085
Rasgrf2	-0.360726	2.57538e-05	0.000819236
Raver1	-0.307811	0.00102466	0.0134513
Rb1	-0.403599	0.000400817	0.00685642
Rbbp6	-0.242342	0.00170607	0.0192856
Rbbp7	0.21598	0.00231889	0.0239962
Rbm14	-0.298356	3.54603e-05	0.00105964
Rbm15	-0.22827	0.00342627	0.0313355
Rbm33	-0.460781	3.09664e-10	8.11126e-08
Rbm43	0.479136	0.00645565	0.0484387
Rbm4b	-0.415611	0.000222227	0.00434983
Rbms1	-1.22668	6.60653e-07	4.4658e-05
Rc3h1	-0.20529	0.0010161	0.0133599
Rdh5	-0.458291	0.00332067	0.0307967
Recql5	-0.439844	1.37416e-05	0.000520011
Reep1	-0.874921	0.000151432	0.00329422
Reg1	-1.26031	0.00407244	0.0355199
Rere	-0.494416	3.61899e-06	0.000184526
Ret	-0.853711	0.0013065	0.0159172
Retsat	0.396939	3.39347e-05	0.00102133
Rexo1	-0.235068	0.00483809	0.0397177
Rfc3	0.319336	0.000371334	0.00651839
Rfx1	-0.485929	2.17376e-05	0.000729542
Rfx3	-0.315549	0.00433237	0.0367178
Rfx5	-0.2862	0.00416576	0.0359973
Rg9mtd1	0.305035	0.000776717	0.0109603
Rgn	0.791204	6.42162e-07	4.3761e-05
Rgs11	-0.74678	6.34956e-05	0.00167629
Rgs13	0.698351	3.30041e-06	0.000173442
Rgs2	0.588219	3.07833e-06	0.000163307
Rgs3	-0.352284	0.00294816	0.0282095
Rgs7bp	1.24585	0.006063	0.0465599
Rhbdl1	-0.511409	7.34183e-05	0.00188515
Rhbdl2	0.704489	2.57746e-08	3.27338e-06
Rhbdl3	0.952328	0.0042371	0.0362623
Rhobtb1	-1.16947	2.82617e-07	2.21392e-05
Rhot2	-0.258431	0.000851641	0.0116737
Ric3	-2.158	1.37585e-10	3.84414e-08
Ric8	0.2117	0.0038261	0.0340089
Rmnd5a	-0.299491	0.002678	0.0264549
Rnase4	0.429611	0.00191796	0.0210011
Rnaseh2a	0.25145	0.00677243	0.0499923
Rnf10	-0.246626	0.00277937	0.0270788
Rnf125	-0.58664	0.004185	0.0360283
Rnf130	1.04258	1.34423e-22	2.50386e-19
Rnf168	0.273155	0.000504775	0.00809766
Rnf169	-0.252084	0.00271576	0.0266551
Rnf17	-2.88423	0.000480432	0.00783459
Rnf180	0.797279	0.00650851	0.0486658
Rnf187	0.260794	0.000539035	0.00846896
Rnf219	0.360096	0.00380964	0.0338985
Rnf31	-0.348942	0.000588819	0.00902282
Rnf38	-0.249406	0.000897337	0.0121412
Rnf44	-0.356981	0.000984521	0.0129957
Rnf7	0.304908	0.00119092	0.0149547
Rnmtl1	0.406397	0.00128044	0.015691
Rnpepl1	-0.352653	8.35667e-06	0.000352875
Rogdi	-0.416069	0.000650888	0.00965342
Rorc	-0.862933	4.63097e-09	7.92179e-07
Ros1	-1.96037	6.47169e-34	3.61638e-30
Rpa1	0.245845	0.000393821	0.00676373
Rph3al	-0.452027	0.000688299	0.0100686
Rpl13	0.30062	0.0049551	0.0403631
Rpl14	0.314529	0.000380184	0.00659772
Rpl22	0.339938	0.000113492	0.00263514
Rpl23	0.282114	0.000225153	0.00438381
Rpl26	0.318104	0.00410381	0.0356623
Rpl26-ps4	-0.95266	0.00554691	0.0437181
Rpl3	0.42369	0.00401897	0.0351431
Rpl30	0.287421	5.70796e-05	0.00154087
Rpl32	0.417804	2.70893e-05	0.000851337
Rpl34	0.296656	0.00162916	0.0185791
Rpl36	0.354436	0.00342227	0.0313238
Rpl36al	0.231004	0.00656123	0.048929
Rpl37a	0.292742	0.00301086	0.0286606
Rpl39	0.298565	0.00295138	0.0282242
Rpl4	0.295258	0.00122065	0.0152594
Rpl7	0.282679	0.000666447	0.00980888
Rpl7a	0.305625	0.000827324	0.0114907
Rpl7l1	0.303431	0.00432593	0.0366866
Rpl8	0.249735	0.00507109	0.0409498
Rpl9-ps6	0.380555	5.73945e-05	0.00154688
Rplp0	0.270906	0.00170898	0.0193055
Rplp1	0.377455	0.000808565	0.011324
Rplp2-ps1	0.238142	0.0029892	0.0284883
Rpp14	0.40193	0.000150437	0.00328377
Rpp38	0.440629	0.00337161	0.0311414
Rprd2	-0.237553	0.00420845	0.0361321
Rps11	0.265372	0.0012326	0.0153288
Rps14	0.296025	0.00158217	0.0181792
Rps15a	0.278406	0.00318502	0.0298122
Rps18	0.413254	1.00853e-08	1.52316e-06
Rps24	0.316616	0.000110959	0.00259068
Rps27a-ps2	0.38737	0.00209544	0.0223216
Rps3	0.271607	0.00354946	0.0321703
Rps3a	0.348228	8.9972e-05	0.00222462
Rps4x	0.356324	2.76977e-05	0.000858394
Rps4y2	-4.09871	1.59735e-18	2.43436e-15
Rps5	0.317312	0.00413736	0.0358628
Rps6	0.443061	0.00415824	0.0359509
Rps7	0.394387	0.000185382	0.00382069
Rps8	0.281474	0.000921414	0.0123375
Rps9	0.323694	9.27094e-06	0.000385653
Rpsa	0.259976	0.00630775	0.0477827
Rreb1	-0.401033	1.72089e-05	0.000612504
Rrn3	0.240421	0.00268789	0.0265187
Rrp1b	0.456778	0.00606871	0.0465799
Rrp9	0.369477	0.00398275	0.0349564
Rrs1	0.441423	0.000500506	0.00805229
Rsad1	0.941513	1.42736e-13	7.47757e-11
Rsad2	-1.16265	0.00255276	0.0255876
Rsbn1l	-0.340594	0.0032661	0.030469
Rsl1d1	0.367418	0.000336627	0.00602263
Rundc2a	-0.458015	0.00418515	0.0360283
Rundc3b	0.71859	1.27988e-11	4.46998e-09
Rwdd4a	0.305189	0.00412451	0.0358069
S100a14	1.20736	2.06203e-05	0.000701174
S100a16	0.709422	8.12128e-16	7.16554e-13
S100g	-1.41409	2.84724e-08	3.40344e-06
Safb	-0.274123	0.00185721	0.0205371
Safb2	-0.500932	8.12746e-05	0.00204578
Samhd1	-0.26737	0.000476835	0.00779547
Sar1a	0.251954	0.000129986	0.00293408
Sar1b	0.254795	0.00404748	0.0353396
Sardh	1.12673	0.000625858	0.00944011
Sars	0.298478	1.0728e-05	0.000428201
Sash1	-0.404132	0.00137189	0.0164434
Sc4mol	0.584458	7.22686e-08	7.34249e-06
Sc5d	0.290301	0.00673128	0.0497545
Scaf1	-0.394545	3.88071e-06	0.000194779
Scaf4	-0.452972	0.000121152	0.00277081
Scamp2	0.149945	0.00670689	0.0496568
Scfd1	0.309671	3.2096e-06	0.000169535
Scg2	-0.445398	0.00610898	0.0467417
Sct	0.398065	0.00395321	0.0347883
Sdad1	0.356856	3.28326e-05	0.000992582
Sdc1	0.473754	1.33741e-05	0.000510712
Sdc2	0.530719	0.000349136	0.00620671
Sdhaf1	0.609851	0.000250306	0.00472308
Sdhd	0.174932	0.00581053	0.0450753
Sec11c	0.183077	0.0013953	0.0166364
Sec13	0.185111	0.0042092	0.0361321
Sec23b	0.28036	0.000683614	0.0100176
Sec24a	-0.272166	0.00153108	0.017755
Sec24b	-0.379727	0.000314769	0.00569848
Sec24d	0.346893	0.000293944	0.0054121
Selk	0.424148	8.47401e-05	0.00210769
Sema3f	-1.11474	0.00124671	0.0154229
Sema4g	-0.47002	7.81364e-06	0.000335007
Sema6a	-0.40274	0.000839103	0.011568
Sema6d	-0.576824	5.87917e-09	9.74876e-07
Serp1	0.323626	4.54085e-06	0.000215645
Serpinb1a	0.230341	0.00491001	0.0401324
Serpinb5	3.64132	1.74365e-44	1.46153e-40
Serpinh1	-1.46891	0.00184241	0.0204471
Sesn1	-0.484531	7.94804e-05	0.00200664
Sestd1	-0.248009	0.000303151	0.00552394
Set	0.267813	0.000806899	0.0113101
Setbp1	-1.28245	1.02483e-05	0.000412108
Setd1b	-0.844527	2.71692e-05	0.000851337
Sf3a3	0.259939	0.00425869	0.0363445
Sf3b3	0.229804	0.00308126	0.0290934
Sfi1	-0.309739	0.000904617	0.0122101
Sfn	0.302142	0.0051366	0.0413593
Sfrp5	-0.734898	0.000628538	0.00944011
Sgpp1	0.394194	0.00152297	0.0176976
Sh2b3	-0.278334	0.00545092	0.0432258
Sh2d4a	0.347697	5.10134e-05	0.00142176
Sh3bgrl2	0.220864	0.00629912	0.0477389
Sh3gl2	-0.443436	0.000772005	0.0109307
Sh3pxd2b	-0.721905	0.00660723	0.0491627
Sh3rf1	-0.238409	0.00647889	0.0485558
Shank2	-0.563706	4.74873e-05	0.00134246
Shroom3	-0.241234	0.00363267	0.0327409
Siah2	0.312039	0.00645792	0.0484387
Sil1	0.241477	0.00413509	0.0358617
Sipa1l2	-0.268368	0.00044494	0.00739245
Sipa1l3	-0.416394	3.86819e-06	0.000194734
Skap2	0.616476	1.51554e-09	3.13661e-07
Ski	-0.329345	2.78658e-06	0.000150206
Skil	-0.465406	2.78237e-08	3.35566e-06
Skp1a	0.30905	1.4388e-05	0.000536001
Slbp	0.241221	0.000128428	0.00291729
Slc10a1	-0.483411	0.0031349	0.0295064
Slc10a3	0.560085	1.89367e-05	0.000655898
Slc12a7	-0.36493	0.000201548	0.004061
Slc13a2	0.80874	0.000773484	0.0109331
Slc16a12	-1.23237	1.39203e-11	4.76245e-09
Slc16a4	-0.635328	8.10588e-07	5.39234e-05
Slc17a4	-0.62843	2.98177e-08	3.52017e-06
Slc19a1	0.352243	8.25418e-05	0.00207213
Slc1a2	-2.16616	7.51983e-14	4.34698e-11
Slc1a3	1.04697	3.08046e-24	8.60681e-21
Slc1a4	0.579403	6.11618e-06	0.000277113
Slc20a1	0.64798	5.23289e-06	0.000243003
Slc22a18	0.265635	0.00333871	0.0309056
Slc23a1	1.25584	5.43524e-08	5.76686e-06
Slc25a1	0.301794	0.000236723	0.00452815
Slc25a16	0.330325	0.00342054	0.0313238
Slc25a18	-0.994653	6.5495e-05	0.00171288
Slc25a20	0.478269	0.000560472	0.00873211
Slc25a24	0.308823	0.00013548	0.00302421
Slc25a34	0.785699	2.4005e-07	1.93471e-05
Slc25a4	-0.462534	0.00542632	0.0431122
Slc26a10	-0.570317	0.000153468	0.00331544
Slc26a6	-0.277839	0.00521369	0.0419397
Slc28a1	1.11677	0.00230075	0.0238759
Slc28a2	-0.873118	2.39349e-06	0.000131988
Slc28a3	-0.265328	0.0040009	0.0350607
Slc29a1	0.501564	2.76859e-05	0.000858394
Slc2a1	0.303924	0.00529331	0.0424326
Slc2a9	0.582779	0.00367156	0.0330204
Slc30a5	0.269499	0.000187176	0.00384538
Slc33a1	0.37151	1.87026e-07	1.57553e-05
Slc35b1	0.207925	0.00334393	0.0309369
Slc35d1	-0.454909	5.54261e-05	0.00150904
Slc38a4	-1.31285	0.00609547	0.0467037
Slc39a6	0.56993	0.00265892	0.0263285
Slc39a8	0.513404	7.11899e-10	1.61274e-07
Slc3a1	0.301721	0.000863718	0.0117984
Slc40a1	-1.51579	1.13167e-05	0.000448496
Slc46a1	-0.738534	0.000379514	0.00659772
Slc47a1	0.759483	0.000378121	0.00659199
Slc4a7	0.429623	0.000193245	0.00393058
Slc5a12	1.0552	0.00102562	0.0134535
Slc5a4a	1.22154	1.9044e-09	3.75592e-07
Slc5a4b	1.26816	1.1962e-17	1.25332e-14
Slc5a8	0.451302	0.00165219	0.0187651
Slc6a1	1.75055	0.00111468	0.0142103
Slc6a19	0.75658	1.32481e-09	2.84733e-07
Slc6a6	0.191266	0.00511433	0.0412474
Slc7a11	1.08703	0.00141479	0.0168091
Slc7a15	0.595476	0.00380794	0.0338985
Slc7a5	0.604356	0.0036655	0.0330013
Slc9a1	-0.454252	0.000564984	0.00876013
Slc9a3	-0.784446	9.73169e-09	1.48311e-06
Slc9a5	-0.749118	0.00063948	0.00952064
Slc9a9	1.331	7.52931e-05	0.00192439
Slmo2	0.299285	0.0018442	0.0204472
Smad3	-0.387527	0.000629349	0.00944011
Smad6	-0.671442	3.25688e-07	2.49308e-05
Smad7	-0.407294	7.14542e-05	0.00184286
Smc5	-0.20836	0.00550884	0.043547
Smg1	-0.231788	0.00251806	0.0253835
Smg6	-0.233434	0.00449895	0.0376762
Smpdl3b	0.898318	5.59103e-07	3.92168e-05
Smu1	0.213829	0.0042275	0.036232
Smyd2	0.212809	0.00498266	0.0404697
Snip1	0.287911	0.0008934	0.0120977
Snph	-0.470655	8.85308e-05	0.00219222
Snrpd2	0.328536	0.00114998	0.0145387
Snx21	-0.362793	0.000906981	0.012217
Snx29	-0.540392	0.00042961	0.00719478
Socs6	0.243407	0.0058644	0.0454142
Sod1	0.27613	0.00151308	0.0176385
Sorbs1	-0.458405	0.00141255	0.0167943
Sord	0.796032	4.87147e-06	0.000228755
Sos1	-0.260864	0.00218408	0.0230131
Sp140	1.19413	0.000244097	0.0046395
Spen	-0.573562	1.13706e-06	7.0707e-05
Spg21	0.313729	0.00126452	0.0155871
Spice1	-0.324565	0.00407449	0.0355199
Spnb3	-1.05429	5.32745e-11	1.59481e-08
Spnb4	-1.46256	0.00346641	0.0315718
Spon1	-0.58104	5.18411e-05	0.00143647
Spr	0.305059	0.000734078	0.010527
Spr-ps1	-6.72344	0.00557816	0.0438888
Spred2	-0.471873	0.00137197	0.0164434
Sqle	0.561966	5.34709e-06	0.000246939
Srcap	-0.559566	2.19399e-05	0.000729763
Sri	0.261622	2.68179e-05	0.000845065
Srm	0.76769	6.41625e-05	0.00168806
Srrm1	-0.312014	0.0027026	0.0265662
Srrm2	-0.602175	1.90291e-06	0.000110382
Srsf2	0.258176	0.000774645	0.0109403
Srsf7	0.211828	0.00557052	0.0438836
Ssb	0.310382	0.000637106	0.00951064
Ssbp4	0.330201	0.00216503	0.0228988
Ssh1	-0.54419	0.000474953	0.0077755
Ssr4	0.301909	0.000188748	0.00386819
St3gal3	-0.527974	0.000339278	0.00604428
St3gal6	-0.349854	0.000630365	0.00944011
St5	-0.389517	0.00131991	0.0160225
St6galnac2	-0.309529	0.000406509	0.00688355
St8sia3	-0.885748	0.000407652	0.00689026
Stag3	-2.37451	0.00120628	0.0151137
Stk11	-0.248189	0.000297598	0.00545835
Stk38	-0.383644	5.67759e-05	0.00153515
Stom	0.511848	2.79571e-06	0.000150216
Ston2	-0.595169	0.000630546	0.00944011
Strn	-0.197267	0.00455808	0.0380536
Stx16	-0.199828	0.00204645	0.0219318
Sub1	0.29659	2.30574e-05	0.000756429
Suclg2	0.248567	0.00340418	0.0312358
Sult1c2	0.710228	0.00570839	0.0445095
Sult2b1	0.433217	0.00111055	0.0142046
Sumo3	0.326381	1.52725e-07	1.35514e-05
Suox	0.500677	0.000442821	0.00736454
Suv420h2	-0.397535	2.35033e-05	0.000763584
Sycn	1.10333	0.00297684	0.0284352
Sycp3	-1.2891	0.00338447	0.031192
Syncrip	0.244943	0.00132786	0.0160956
Syngr1	1.50189	2.20654e-17	2.1759e-14
Syngr2	0.245783	0.000197515	0.00398933
Synj1	-0.390444	0.000562735	0.00875923
Sypl2	-0.44875	0.00589234	0.0455834
Syt5	-1.032	0.000858028	0.0117516
Szt2	-0.474482	3.35513e-06	0.000174675
Tac1	0.491136	0.000625635	0.00944011
Taf15	-0.494263	1.59757e-09	3.26606e-07
Taf4a	-0.433182	5.28712e-05	0.00145778
Tanc2	-0.528773	3.75705e-05	0.00111278
Taok3	-0.299326	0.000747304	0.0106721
Tap2	0.564736	0.00184154	0.0204471
Tars	0.263419	0.0043779	0.0370288
Tas1r3	-0.506695	0.00024709	0.00468046
Tatdn2	0.180353	0.00536022	0.0428307
Tbc1d14	-0.442851	2.09909e-05	0.000709976
Tbc1d16	-0.534129	0.000620458	0.00939599
Tbc1d17	-0.269634	0.00255509	0.0255876
Tbc1d2b	-0.370291	1.9478e-05	0.000670492
Tbrg1	0.359737	1.17013e-06	7.18536e-05
Tcf19	0.303571	0.00107529	0.0138984
Tcf23	1.0686	4.40684e-06	0.000212288
Tcf7l2	-0.611146	0.000135713	0.00302539
Tcp1	0.269508	0.00130167	0.0159045
Tctn3	-0.44929	0.000112149	0.00261119
Tead1	-0.75347	1.19495e-07	1.13819e-05
Tef	2.27893	0.000535415	0.00842789
Tep1	-0.290913	0.000836048	0.0115544
Tert	-0.895541	5.10435e-10	1.21092e-07
Tes	0.249946	0.00285625	0.0275232
Tet2	-0.242004	0.000574309	0.00884087
Tet3	-0.492743	9.46827e-05	0.00231379
Tex15	-1.73166	9.53882e-07	6.17149e-05
Tfpi	0.677147	8.27082e-05	0.00207213
Tfrc	0.49244	2.40923e-05	0.000776975
Tgm2	0.15369	0.00609303	0.0467037
Tgoln1	0.356372	2.67009e-08	3.33616e-06
Tgtp1	2.47427	0.00114327	0.0144985
Thbs4	2.18523	0.000690727	0.0100953
Thoc5	0.254544	0.00462151	0.0383919
Thrb	-0.396816	0.000295481	0.0054314
Thumpd1	0.36443	1.22214e-05	0.000479812
Thumpd3	0.205193	0.00304256	0.0288167
Thyn1	0.36606	0.00438997	0.0370935
Tia1	-0.219343	0.00245605	0.0249838
Timm10	0.434443	0.00138515	0.0165272
Timm9	0.334672	0.00498012	0.0404686
Tipin	0.338333	0.00198714	0.0214919
Tjap1	-0.367401	0.00251009	0.0253336
Tkt	0.198959	0.00484706	0.0397535
Tlcd2	-0.764349	0.000452785	0.00749309
Tle1	0.31884	0.00661855	0.0491983
Tlr1	0.713858	0.00108128	0.0139183
Tlr4	1.57703	0.000625492	0.00944011
Tm4sf5	0.245027	0.000698533	0.0101627
Tm7sf3	0.325582	0.000104904	0.00249095
Tmbim4	0.256085	0.00108061	0.0139183
Tmcc1	-0.221658	0.0050675	0.0409443
Tmco1	0.258415	0.000617139	0.00936264
Tmed3	0.387525	0.000170433	0.0035759
Tmed6	1.0909	3.80073e-11	1.16642e-08
Tmeff1	-0.725677	0.00459642	0.0382916
Tmem140	-0.698279	0.000495104	0.00800379
Tmem141	0.525584	0.00273688	0.0268154
Tmem147	0.247218	0.00568104	0.0443788
Tmem173	0.908659	0.000745314	0.0106608
Tmem177	0.329287	0.00330783	0.0307556
Tmem184c	-0.893018	0.000212541	0.0042082
Tmem186	0.205907	0.00446385	0.037491
Tmem198	-1.07888	0.00615947	0.0469779
Tmem20	0.368964	1.1579e-06	7.16273e-05
Tmem205	0.524895	3.65781e-09	6.59349e-07
Tmem219	0.375447	0.000321696	0.00580476
Tmem39a	0.25455	0.00327771	0.0305603
Tmem45b	0.27512	0.000557343	0.00869953
Tmem56	0.316891	0.000491502	0.00795322
Tmsb4x	0.328387	0.000109006	0.00255725
Tmtc2	-0.294579	0.00472528	0.0390185
Tnfrsf11a	-0.241765	0.00426013	0.0363445
Tnfrsf11b	1.16654	0.00134859	0.016218
Tnk1	-0.268381	0.00468549	0.0387316
Tnks	-0.235698	0.000765187	0.0108616
Tnrc18	-0.747832	6.96415e-13	3.24297e-10
Tnrc6b	-0.306431	0.000204352	0.00409825
Tnrc6c	-0.322206	0.000499782	0.00804837
Tns3	-0.252751	0.00071996	0.0103778
Tns4	0.573594	1.71316e-05	0.00061206
Tom1l2	-0.22358	0.00656816	0.048959
Tomm22	0.262588	0.00246938	0.0250586
Tomm5	0.311096	0.00219876	0.0231097
Tpcn1	-0.453105	4.67138e-05	0.00132687
Tph1	0.62577	1.36362e-06	8.22292e-05
Tpm1	0.173157	0.000420125	0.00706417
Tpm3-rs7	0.230331	0.00114499	0.0144985
Tpm4	0.359163	0.000993688	0.0130858
Tprn	-0.318674	3.42568e-06	0.000177247
Trabd	0.240736	0.000609632	0.00927393
Trak1	-0.329552	4.30333e-06	0.0002085
Trappc3	0.27464	0.00103139	0.013508
Trdmt1	0.574053	0.0038841	0.0343423
Treh	0.498194	0.000403582	0.00686145
Trib3	1.22432	0.00551219	0.043547
Trim14	-0.370387	0.000117472	0.00271628
Trim17	-0.602011	0.00123711	0.0153622
Trim24	-0.347689	6.18609e-06	0.000278773
Trim32	0.285607	0.0031365	0.0295064
Trim35	-0.763845	5.36781e-05	0.00147518
Trim6	-2.22254	2.7264e-08	3.33616e-06
Trim72	-0.516423	0.000223005	0.00435718
Triobp	-0.221757	0.00266759	0.0263832
Trip6	-0.808517	6.21115e-05	0.00164233
Trmt6	0.470492	2.86259e-08	3.40344e-06
Trmt61a	0.587879	0.000339221	0.00604428
Trnau1ap	0.279909	0.00249362	0.0252106
Trp53inp2	-0.522698	6.13264e-05	0.0016267
Trpa1	0.402436	0.00650019	0.048647
Trrap	-0.298228	0.001065	0.0137972
Tsc1	-0.317412	8.01902e-05	0.00202152
Tsc2	-0.209224	0.00580248	0.0450337
Tsc22d4	-0.335559	0.000761763	0.0108263
Tsga10	-0.94301	0.000596167	0.00911874
Tsnax	0.241679	0.00120898	0.0151361
Tspan1	0.361122	4.65924e-07	3.38928e-05
Tspan12	0.412965	0.000251552	0.00473448
Tspan8	0.288022	0.00538247	0.0429344
Tspan9	-0.787146	0.00675358	0.0498973
Tsr1	0.267975	0.00132957	0.0160988
Tst	1.16773	8.06329e-12	3.00385e-09
Tsta3	0.297071	0.000556637	0.00869661
Tstd1	1.07403	4.27414e-15	2.98549e-12
Ttbk2	-0.502151	0.00029902	0.00547845
Ttc17	-0.308633	7.56907e-05	0.00192546
Ttc21b	-0.378272	0.00333466	0.0308852
Ttll10	-0.533526	5.25095e-06	0.000243168
Ttll7	0.55672	0.0013316	0.016106
Ttyh3	-0.579734	1.23334e-05	0.000480516
Tuba1c	0.260169	0.00426676	0.0363631
Tuba4a	0.356712	1.77979e-05	0.000625501
Tubb2a	0.530238	0.00149174	0.0174512
Tubb2c	0.417929	6.04678e-06	0.000274711
Txlng	-0.357843	7.89e-05	0.00199876
Txndc17	0.280358	0.00143284	0.016955
Txnl1	0.23032	0.00638316	0.0480745
Txnrd3	0.53175	4.61938e-05	0.00131997
Tyro3	-0.409117	0.00400974	0.0351198
Uba2	0.260355	0.000389206	0.00672645
Uba5	0.241589	0.0006133	0.00932127
Ubap2	-0.356883	0.00306279	0.0289591
Ubd	1.21486	0.00279974	0.027154
Ube4a	-0.257893	0.000961734	0.0127754
Ube4b	-0.225574	0.00345315	0.0315126
Ubn2	-0.369694	1.69238e-05	0.000607518
Ubr4	-0.351582	5.26122e-05	0.00145303
Ubr7	0.224713	0.00298638	0.0284777
Ubxn4	0.219271	0.0028737	0.0276548
Ufc1	0.353583	7.403e-06	0.000321513
Ufm1	0.235262	0.00192895	0.0210664
Ugt2a3	0.434032	0.00145621	0.0171794
Ugt2b34	0.258064	0.00149377	0.0174627
Uhrf2	-0.382284	3.81221e-06	0.000193075
Ulk1	-0.507069	2.10494e-06	0.000118604
Ulk4	-0.721078	9.6808e-05	0.00235788
Umps	0.422991	0.000773098	0.0109331
Unc5cl	-0.422464	0.000119317	0.00273933
Unc80	-2.36008	2.67763e-06	0.000146692
Ung	0.527128	4.01335e-05	0.00117828
Upb1	1.17058	1.83219e-15	1.46261e-12
Upf2	-0.200927	0.00554583	0.0437181
Use1	0.309102	9.89314e-05	0.0023932
Usp22	0.245811	0.000939416	0.0125173
Usp34	-0.226043	0.0021579	0.0228385
Utp15	0.373544	0.000223851	0.0043686
Utp18	0.304883	0.00600941	0.0462543
Utp6	0.310807	0.000403214	0.00686145
Utrn	-0.227506	0.000360698	0.006365
Vapa	0.23217	0.00384752	0.0341269
Vasn	-0.604838	0.00057073	0.00881005
Vav1	0.783535	5.50515e-12	2.14624e-09
Vcan	-0.844769	0.000173632	0.00362391
Vdr	-0.326071	2.25205e-05	0.000743175
Vezt	-0.241931	0.00453987	0.0379394
Vmn1r53	-3.58872	4.20207e-05	0.00121875
Vopp1	0.440621	0.00174314	0.019612
Vps13d	-0.207371	0.00668361	0.0495551
Vps4b	0.176112	0.00460091	0.0382916
Vsig2	-2.77833	5.92559e-09	9.74876e-07
Vstm2l	1.01989	0.00311466	0.0293668
Vwa2	-0.582999	0.00402011	0.0351431
Vwce	-0.43268	0.00586505	0.0454142
Wars	0.369072	0.000395347	0.00677669
Wasf2	-0.285991	0.000414341	0.00698794
Wbp7	-0.478526	1.21743e-05	0.000479086
Wdr1	0.349839	2.41672e-12	9.88143e-10
Wdr16	-0.725878	0.000824245	0.0114574
Wdr36	0.321301	0.00316377	0.0296962
Wdr43	0.366779	0.000977648	0.0129355
Wdr61	0.304208	0.000829678	0.0115008
Wdr62	-0.602328	0.00141694	0.0168226
Wdr67	-0.253367	0.0054327	0.0431425
Wdr74	0.352401	0.00528531	0.042414
Wdr75	0.395973	0.000261756	0.0048974
Wdr78	-0.647853	0.00603113	0.0463576
Wee2	1.70728	0.00531719	0.0425473
Wfikkn1	-0.712917	0.000154787	0.00333298
Wfikkn2	-1.40288	0.00294254	0.028204
Whrn	-0.465997	0.0003388	0.00604428
Whsc1l1	-0.430957	4.18303e-05	0.00121744
Wipf1	-0.336007	0.00421203	0.0361364
Wipf2	-0.382186	0.000489354	0.00793379
Wipf3	-0.457855	0.00567766	0.0443731
Wipi1	-0.362633	0.00621868	0.0471932
Wiz	-0.470143	2.65135e-05	0.000838627
Wnk1	-0.298463	0.000889502	0.012056
Wnk2	-0.56019	4.67201e-05	0.00132687
Wnt2b	-0.594342	0.0017895	0.0200262
Wscd1	2.99907	2.13597e-06	0.000119358
Wtip	0.531348	0.00428132	0.0364325
Xbp1	0.32672	0.000221735	0.00434983
Xlr3a	-1.43999	0.00106903	0.0138388
Xlr3b	-2.83205	3.29625e-07	2.51174e-05
Xrcc5	0.623017	2.49055e-08	3.21166e-06
Xrn1	-0.317066	0.00386228	0.0342035
Xylt1	-0.791813	1.35037e-06	8.19671e-05
Xylt2	-0.261789	0.00669106	0.0495884
Ydjc	0.407376	0.00125128	0.015458
Yipf5	0.28694	0.00361192	0.0325889
Yipf6	0.339729	5.68338e-06	0.000261031
Ylpm1	-0.49861	6.3811e-06	0.000284502
Ypel2	-0.634349	1.73659e-05	0.000615939
Ypel3	-0.57289	0.000490137	0.0079388
Yrdc	0.347017	0.000118081	0.00272661
Zadh2	-0.338905	0.00171638	0.0193621
Zan	-0.54376	0.000269271	0.00501005
Zbed3	-0.62182	0.00143416	0.016955
Zbtb34	-0.61212	0.000336321	0.00602263
Zbtb39	-0.357791	0.00107689	0.0138987
Zbtb7a	-0.43343	0.0011345	0.0144191
Zc3h12d	0.465677	0.000183337	0.00378971
Zc3h3	-0.630999	0.0029097	0.0279692
Zc3h4	-0.244761	0.0023711	0.0243893
Zc3h7b	0.304843	0.00424751	0.0363292
Zcchc14	-0.256912	7.55338e-05	0.00192439
Zcchc3	-4.45484	1.22333e-07	1.15863e-05
Zcchc6	-0.215377	0.00190924	0.020933
Zdhhc2	-0.458219	0.000301813	0.00550555
Zdhhc9	-0.231031	0.00237516	0.0243978
Zfc3h1	-0.286465	0.00343437	0.0313925
Zfhx2	-0.717217	0.00177141	0.019837
Zfp105	-3.07392	1.13736e-08	1.65798e-06
Zfp110	0.267727	0.00188802	0.0207955
Zfp113	-0.263428	0.00370117	0.0331977
Zfp146	0.21566	0.00201479	0.0217348
Zfp213	0.435488	0.00111084	0.0142046
Zfp236	-0.289931	0.00043886	0.00732045
Zfp292	-0.248546	0.00253449	0.0255184
Zfp319	-0.679699	1.14344e-05	0.000451026
Zfp334	-2.37259	9.756e-06	0.000398901
Zfp362	-0.617588	0.00331861	0.0307967
Zfp384	-0.348813	0.00027869	0.0051681
Zfp395	-0.827571	2.08865e-06	0.000118581
Zfp407	-0.302975	0.00229489	0.0238361
Zfp451	-0.311963	0.000212799	0.0042082
Zfp516	-0.453973	9.16844e-05	0.00225697
Zfp609	-0.713138	1.38051e-07	1.27158e-05
Zfp628	-0.581389	0.000132333	0.00296582
Zfp664	-0.241205	0.00263334	0.026137
Zfp809	-0.39261	3.12947e-05	0.000950405
Zfp827	-0.358887	0.000284435	0.00525148
Zfp828	0.36301	0.000517613	0.00822489
Zfp871	-0.331183	4.21955e-05	0.0012217
Zfpm1	-0.341622	0.000693	0.0101197
Zfyve1	-0.254532	0.00211644	0.0224974
Zfyve26	-0.426452	4.81095e-07	3.47633e-05
Zfyve27	-0.261752	0.00173907	0.0195794
Zkscan3	-0.3	0.000403138	0.00686145
Zmiz1	-0.471003	3.21586e-05	0.000974876
Zmiz2	-0.437485	0.000332288	0.0059641
Zmynd19	0.400695	0.000399783	0.00684572
Zmynd8	-0.409074	5.48229e-05	0.00149927
Znhit2-ps	0.357993	0.00229419	0.0238361
Zscan20	-0.435566	0.000180053	0.0037327
Zxdc	-0.268426	0.00270567	0.0265717
Zyg11a	-1.23121	1.30497e-07	1.21351e-05
mt-Cytb	-0.42441	0.00171746	0.0193621

## Sheet: Crypt male 26m
Gene id	log2 Fold Change (26m/2m)	pvalue	padj
0610010O12Rik	0.395093	6.71755e-05	0.00274121
1110002B05Rik	0.340239	0.00219419	0.0360838
1110008L16Rik	0.407032	0.000802719	0.017683
1110032A04Rik	3.07404	1.023e-06	9.53825e-05
1110067D22Rik	0.427947	0.000778024	0.0173054
1190003J15Rik	0.504832	0.00270129	0.0416682
1520402A15Rik	-0.764454	0.000165757	0.00545842
1600029D21Rik	2.9645	9.4647e-05	0.00358831
1700011H14Rik	-1.74265	1.67497e-06	0.000143644
1700066B19Rik	0.654499	5.57112e-05	0.00238944
2010003K11Rik	0.90171	0.000434257	0.0113608
2010106E10Rik	0.695986	0.000217005	0.00669251
2010107E04Rik	0.447946	7.14186e-05	0.002835
2200002J24Rik	1.52991	4.24863e-05	0.00189792
2210404O07Rik	0.408144	0.00191048	0.0328535
2310003H01Rik	-0.488443	9.2918e-06	0.000586664
2310006M14Rik	-0.591596	0.00125818	0.0245917
2310009B15Rik	0.913777	0.00315275	0.0466857
2310039H08Rik	0.493702	0.000133343	0.00467925
2310057J16Rik	-0.343272	0.00155961	0.0288708
2610021A01Rik	0.406099	0.00231196	0.0373759
2610034B18Rik	0.272691	0.00182259	0.0319092
2610318N02Rik	-1.30564	0.000127798	0.0045315
2700081O15Rik	-1.05327	8.3137e-07	7.98364e-05
2810407C02Rik	0.47534	9.00844e-06	0.000575571
2810408A11Rik	0.702887	0.000354162	0.00986059
4831426I19Rik	-1.30675	2.25997e-08	4.07227e-06
4931406C07Rik	0.380653	0.000372308	0.0102063
4933403G14Rik	-1.18031	0.000103386	0.00382909
5033414D02Rik	0.424599	5.85025e-05	0.00245603
5730508B09Rik	0.528224	0.00261464	0.0405914
9430038I01Rik	0.421997	0.0021785	0.0360334
AA467197	2.17409	1.37152e-06	0.000120192
AI118078	1.17372	0.000197138	0.00622342
AI427809	1.60356	2.82622e-14	1.5629e-11
AI428936	-0.9975	0.000403104	0.0107385
AI467606	-3.00232	1.37555e-12	5.9621e-10
AI597468	0.426018	0.00040082	0.0107132
AI747448	0.443027	0.000211291	0.00656681
AW555464	-0.398499	2.47529e-05	0.00128052
Abhd11	0.399726	3.23148e-05	0.00155159
Abhd6	0.622972	0.00135394	0.0259417
Acaa1b	1.05365	0.00269984	0.0416682
Acad12	0.691602	0.00287776	0.0436332
Acadl	0.628631	2.85256e-08	4.91897e-06
Acadsb	0.433435	0.000533872	0.0131719
Acbd5	0.360127	0.000186958	0.00594839
Acox1	0.510677	0.000456129	0.0117485
Acsm5	1.11002	0.000557632	0.0135702
Actr1b	0.318074	0.000303321	0.0087646
Acvr1c	-0.545552	8.64576e-05	0.00333304
Adam10	-0.25635	0.00219291	0.0360838
Adap2	0.621769	0.00107508	0.0220475
Adcy8	-1.11784	2.6987e-10	7.46191e-08
Adcy9	-0.475582	0.000108521	0.00395535
Adrbk2	-0.377926	0.00142396	0.0270421
Agap1	-0.261727	0.00165493	0.0298694
Agps	0.334631	0.00037028	0.0101855
Agt	-2.00396	1.80427e-10	5.35834e-08
Aim2	1.43848	2.36299e-14	1.3534e-11
Ak3	0.271024	0.00254496	0.0397019
Akap7	0.365234	0.000163083	0.00540366
Akr1b7	1.36883	1.26057e-18	1.18916e-15
Akr1b8	1.41867	2.39479e-08	4.26724e-06
Akr1c12	0.565396	1.17897e-09	2.82196e-07
Akr1c13	0.703048	8.02387e-10	1.94968e-07
Akr1c14	1.05413	2.1476e-07	2.57023e-05
Alas1	0.225601	0.00239063	0.0381937
Aldh1a1	0.978934	0.0032751	0.0478349
Aldh7a1	-0.760282	0.00153004	0.0284986
Aldoc	0.872161	0.00256269	0.0398235
Alg6	0.377462	3.6984e-05	0.0017136
Als2	0.647051	0.00115693	0.0230481
Amotl1	-2.87807	3.13637e-09	6.61814e-07
Amt	-1.14998	3.39125e-08	5.66515e-06
Anapc2	-0.38323	0.000172933	0.00564832
Ankfn1	2.1443	0.000138779	0.00482775
Ankle1	-0.626591	8.75584e-07	8.30872e-05
Anxa10	5.52906	2.99459e-05	0.00146863
Anxa13	0.456771	0.000412766	0.0109233
Anxa5	-0.607443	0.0003346	0.00941126
Ap3s1	0.582608	7.52648e-05	0.00297107
Apol7a	0.670353	5.22808e-05	0.00227216
Apol7e	2.50235	0.000128285	0.0045315
Aqp8	1.03315	0.00223202	0.0364727
Arcn1	0.273647	0.000963042	0.0202151
Arfip1	0.394311	0.000248953	0.00756148
Arhgap10	-2.22641	2.36393e-07	2.74712e-05
Arhgap11a	-0.412203	0.00172316	0.0307497
Arhgap24	-1.1414	1.86811e-07	2.35897e-05
Arhgap29	-0.477507	0.000371257	0.0101949
Arhgap4	-0.91727	3.73536e-05	0.00171645
Arid1a	-0.400327	0.00128816	0.0249914
Armc2	-1.5724	1.03387e-05	0.000637701
Arpc5	0.406278	0.000392939	0.0105502
Arsb	-1.03936	4.02673e-06	0.000294871
Aspg	-0.521445	0.000749883	0.0169159
Aspm	-0.501967	6.46228e-05	0.00265052
Asxl3	-2.51057	7.57965e-05	0.00297929
Atp13a2	-0.438839	0.000750629	0.0169159
Atp2a3	-0.348696	0.00255676	0.0398056
Atp2c2	-0.577884	0.00244484	0.0387048
Atp5k	0.351064	0.00025219	0.00764533
Azin1	0.323066	0.000703132	0.0161982
B2m	0.646353	1.82919e-06	0.00015521
B930041F14Rik	0.707676	0.000226775	0.00698042
Bach2	-0.889315	0.003104	0.0462199
Bag1	0.340548	0.00115375	0.0230227
Barx2	0.892755	6.73934e-08	1.02113e-05
Bcl2l11	-0.475948	0.00128615	0.0249914
Bet1	0.521723	1.36576e-06	0.000120192
Bglap-rs1	1.91231	0.000777674	0.0173054
Bmp3	-0.716209	1.88537e-07	2.36216e-05
Bnip3l	0.363346	0.00156083	0.0288708
Bpnt1	0.449954	6.78983e-06	0.000453702
Brcc3	0.35098	0.00108506	0.0221954
Bsn	0.500113	0.000705018	0.0161982
Btnl2	0.568796	0.00335085	0.0485873
C1d	0.520503	3.33634e-05	0.00158768
C1qtnf1	-1.97508	8.11459e-05	0.00315093
C1ra	1.23439	3.84227e-05	0.00175412
C4bp	-0.668944	0.00219603	0.0360838
C87977	2.80089	6.24035e-06	0.00042049
Cab39	0.294783	0.00186393	0.0323673
Cachd1	-0.512842	0.000214508	0.006629
Cacybp	0.315827	0.00282891	0.0430837
Cadps	-1.2815	0.000393238	0.0105502
Calm1	0.326276	0.00039047	0.0105243
Camk4	-1.06844	2.16515e-06	0.000178982
Cap2	1.3313	8.05728e-13	3.58929e-10
Capg	0.99278	4.01678e-05	0.00180947
Capza2	0.300168	0.00186366	0.0323673
Car15	-1.64675	0.00125489	0.0245917
Car4	0.523008	0.000598004	0.0143351
Card6	0.951998	1.93855e-07	2.39816e-05
Casc3	-0.47056	0.000162764	0.00540366
Casc4	-1.1321	4.11809e-05	0.00184474
Casd1	0.304171	0.00168408	0.0302438
Casp12	1.22791	3.31712e-08	5.63421e-06
Casp8	0.351062	0.00010817	0.00395153
Cast	0.662882	8.98839e-14	4.36808e-11
Cbfb	0.438971	3.25663e-06	0.000249888
Cblb	-0.532438	0.000563262	0.0136245
Cbr3	1.92091	9.59847e-05	0.0036134
Cbx2	-0.469953	0.00278754	0.042709
Ccdc114	0.808407	1.07515e-05	0.00066062
Ccdc123	-0.444535	0.000669861	0.0155915
Cchcr1	-0.454523	0.00172376	0.0307497
Ccl6	-0.432428	0.00157369	0.0290083
Ccnc	0.424913	0.00146685	0.0276752
Ccnf	-0.486695	7.66372e-08	1.13799e-05
Ccng1	0.426894	0.000658029	0.0154507
Ccr2	3.75467	5.41129e-08	8.50792e-06
Cd38	0.454872	0.000119495	0.00428713
Cd3g	1.38592	0.00068024	0.0157645
Cd6	2.03043	0.00204347	0.0345323
Cd7	1.31178	0.000859327	0.0185728
Cd74	1.80849	1.16559e-06	0.000106207
Cd8a	1.47854	3.07067e-05	0.00150135
Cd96	1.64129	0.00044926	0.0116206
Cd97	-0.818361	7.55629e-16	5.2687e-13
Cdc20	-0.312233	0.00235399	0.0377887
Cdc25b	-0.649059	2.29983e-07	2.69214e-05
Cdca2	-0.321905	0.00287032	0.0435903
Cdca8	-0.477458	0.000468067	0.011896
Cdh1	-0.375945	0.000338857	0.0094957
Cdk5rap2	-0.446669	2.00965e-05	0.0010815
Ceacam10	2.50751	1.6602e-63	2.66246e-59
Ceacam18	1.00801	1.11306e-07	1.52565e-05
Cela1	1.84594	3.93913e-21	5.26433e-18
Celf5	-2.58383	8.18676e-08	1.2045e-05
Cenpe	-0.473855	0.00010021	0.00373736
Cenpf	-0.504133	0.000532911	0.0131684
Ces1c	-0.720952	0.000360854	0.00996044
Ces1f	1.03816	2.43483e-07	2.80916e-05
Ces1g	0.936315	0.00100825	0.0210265
Ces2c	0.595711	0.00312487	0.0464014
Cfi	-0.819448	1.70456e-05	0.000952475
Cgnl1	-1.26303	1.58163e-05	0.000899453
Chaf1a	-0.329038	0.00278832	0.042709
Cherp	-0.568741	0.000880535	0.0189038
Chm	0.388155	0.000661716	0.0155145
Chmp2a	0.304038	0.000874578	0.0188011
Chordc1	0.450399	6.85093e-05	0.00278148
Ciita	1.83159	0.000318355	0.009047
Cirbp	0.377808	0.00161262	0.0293216
Cisd3	0.38141	0.000380527	0.0103209
Cit	-0.456036	0.00236905	0.0379545
Cldn18	3.07801	0.00140984	0.0268233
Clec2h	0.431278	0.000799044	0.0176505
Cltb	0.247376	0.00239589	0.0381937
Cmbl	0.437896	0.000455328	0.0117485
Cml5	1.64777	7.00294e-07	7.01914e-05
Cmpk1	0.422153	0.000543238	0.0133414
Cnnm3	-0.41594	0.000560594	0.0135804
Cnpy1	1.68023	2.64724e-22	3.85944e-19
Col1a2	-1.24702	0.00138793	0.0265294
Col3a1	-1.58412	6.45797e-06	0.000433333
Col7a1	-1.08506	0.000320847	0.00909084
Comt	0.294668	0.000742252	0.0168128
Coq10b	0.632775	9.84535e-06	0.000614357
Coro1b	-0.302095	0.0016707	0.0300708
Cox7a1	0.673543	0.00020446	0.00639167
Cox7a2l	0.311139	0.00159595	0.0291875
Cpa3	2.20147	0.0033262	0.0483689
Cpm	-1.2503	3.70203e-07	4.1022e-05
Cpne2	-0.606315	0.000668874	0.0155915
Cpne3	0.385485	0.00197703	0.0337115
Cpox	0.340868	0.00026128	0.00784673
Cpsf1	-0.360175	0.00121862	0.0239792
Creb3l3	0.711909	0.000330838	0.00932451
Crip1	0.475628	7.9328e-05	0.00310289
Cryl1	0.342949	0.000503433	0.0125549
Cstf2t	-0.839082	7.14034e-14	3.57843e-11
Cth	0.34779	0.000960456	0.0202112
Ctse	7.39176	4.05184e-10	1.06524e-07
Ctsh	0.520281	2.23779e-05	0.00118051
Cwc15	0.337797	0.00332674	0.0483689
Cwh43	1.34244	0.00255616	0.0398056
Cxxc1	-0.313123	0.00335516	0.0486059
Cxxc5	-0.757479	0.00114673	0.0230227
Cyb5	0.706287	3.55523e-11	1.21309e-08
Cyb5b	0.399796	0.000302776	0.0087646
Cyb5r3	0.404994	0.00115422	0.0230227
Cyp2c55	1.27765	0.00198019	0.0337115
Cyp2c65	0.941345	8.7819e-09	1.69681e-06
Cyp2d22	0.768486	0.00333378	0.0483835
Cyp3a11	1.603	0.0032982	0.0480464
Cyp4a10	2.75418	9.14772e-06	0.000582151
Cyp4b1	0.829942	0.000435968	0.011387
Cyth4	1.41117	0.0018463	0.032245
Cytip	1.0909	0.000104638	0.00385767
Cyyr1	2.7878	2.48224e-12	9.95192e-10
D10Bwg1379e	-0.335168	9.89494e-05	0.0037076
D630045J12Rik	-1.84169	0.00103782	0.0215033
D930015E06Rik	-0.365916	0.00205786	0.0347389
Dad1	0.265287	0.00343448	0.0493096
Dapk1	-2.07424	0.00142824	0.0270421
Dbp	1.84661	0.00175424	0.0311892
Dcaf12l1	-2.59695	0.00142671	0.0270421
Dcun1d4	0.40144	0.00320859	0.0472942
Ddo	1.63314	3.978e-06	0.000292638
Ddr2	2.58547	1.60579e-16	1.17055e-13
Ddx26b	-1.31891	7.52489e-10	1.88557e-07
Defa-rs1	-0.7283	0.000180333	0.00581891
Defa26	-0.66151	0.00187772	0.0325179
Defa3	-0.908604	6.91052e-05	0.00279775
Depdc1b	-0.524085	0.000419418	0.0110266
Dgkz	-0.217437	0.0015516	0.0287665
Diap3	-0.467056	0.000446518	0.0115683
Dlg5	-0.580091	2.59877e-05	0.00131887
Dll1	-0.389827	0.0034569	0.0495871
Dll3	-2.34566	0.000932545	0.0197299
Dll4	-0.512965	0.00329481	0.0480464
Dmrta2	2.77986	3.3376e-08	5.63421e-06
Dnajb4	0.783487	2.55447e-05	0.00130465
Dnajb9	0.572181	0.00019631	0.00620951
Dnlz	0.36458	0.00115383	0.0230227
Dnmt3a	-0.44199	4.51024e-06	0.000318637
Dock10	0.964622	0.00147438	0.0277845
Dpcr1	8.57493	1.00896e-05	0.000627156
Dsp	-0.297725	1.93144e-05	0.00104644
Dstn	0.461571	4.34972e-06	0.00031281
Duox1	-1.90612	0.000551086	0.0134722
Ech1	0.399754	0.000183518	0.00585615
Edn3	0.90668	4.64413e-06	0.000326658
Eef1e1	0.54484	0.000297814	0.00865225
Efhb	1.67318	2.16173e-06	0.000178982
Egf	-0.981541	0.00270218	0.0416682
Egln3	1.79776	1.49389e-09	3.42251e-07
Ehhadh	0.285295	0.00195293	0.0334149
Eif1a	0.478897	2.74882e-05	0.00136903
Eif2b1	0.327004	0.000380948	0.0103209
Eif2c2	-0.383632	0.00336357	0.04868
Eif3e	0.322022	0.00270646	0.0416941
Elf3	-0.282813	0.00230585	0.0373147
Elf4	-0.417968	0.00131912	0.025457
Eml1	1.36866	4.70165e-05	0.00206012
Eml5	-0.535021	0.00156987	0.0289713
Ep300	-0.285569	0.00150327	0.0281306
Ephx2	0.824992	2.72616e-05	0.00136623
Eps8	0.348343	0.00133982	0.0257633
Ern1	-0.332187	0.000796887	0.0176271
Espl1	-0.576871	3.4177e-06	0.000260998
Ethe1	0.442816	0.00250755	0.039348
Ezh2	-0.414209	0.000131007	0.00460736
Fabp2	0.996149	0.000783943	0.0174129
Fam103a1	0.69124	0.000163511	0.00540666
Fam108b	0.415977	0.000151392	0.00510059
Fam115a	-0.591789	0.000759173	0.0170278
Fam116a	0.311689	0.000734649	0.016759
Fam126b	0.360648	0.000346585	0.00968324
Fam13b	-0.22677	0.00339824	0.0490085
Fam199x	0.52411	0.000146744	0.00501777
Fam20a	0.9231	4.2674e-11	1.42576e-08
Fam46c	-0.633823	0.000673914	0.0156631
Fam57a	0.451597	0.00121851	0.0239792
Fam82a2	0.430192	0.000203262	0.00637719
Farp1	-0.439752	0.000183678	0.00585615
Farp2	-0.334855	0.00329856	0.0480464
Fbp1	0.740946	3.63349e-06	0.00027357
Fbxo8	0.372125	0.000375367	0.0102726
Fcer1a	3.59566	0.0004715	0.0119464
Fer1l4	2.75082	2.51439e-05	0.00128828
Fgfrl1	-0.709371	1.19192e-05	0.000715912
Fhod1	-0.561906	2.74434e-06	0.000217876
Fkbp9	-1.56295	5.97399e-06	0.00040768
Fmo1	1.32333	5.85129e-08	9.1104e-06
Fmo4	0.498085	0.000271439	0.00803148
Fn3k	-1.10866	0.00239563	0.0381937
Fndc3b	-0.553818	5.23744e-06	0.000362038
Fnip2	-0.437025	0.000565785	0.0136649
Foxm1	-0.448762	0.000386394	0.010432
Foxred1	0.310267	0.000852725	0.0185049
Ftl1	0.369783	7.64266e-07	7.4735e-05
Fundc1	0.561572	0.00025767	0.00779671
Fut4	-0.332928	0.00151729	0.0283486
Fyb	0.965742	0.000857672	0.0185621
Fzr1	-0.486389	4.38634e-06	0.000314034
G6pdx	0.472109	9.56396e-05	0.0036134
Gabarap	0.31045	0.00196643	0.0335843
Gad1	2.12748	0.00155008	0.0287665
Gad2	3.7269	1.01958e-10	3.08509e-08
Gadl1	0.666098	2.4149e-06	0.000194612
Galnt4	0.264263	0.000208825	0.00650576
Gas7	0.907241	0.000677168	0.015716
Gatad2b	-0.57347	0.001763	0.0312758
Gbas	0.549095	3.11659e-06	0.000242625
Gbp4	1.39464	0.00178503	0.0314416
Gbp8	1.51579	8.05213e-05	0.00313476
Gbp9	1.1657	0.00175198	0.0311837
Gcg	-0.454024	0.0015005	0.0281306
Gchfr	0.925892	0.000145416	0.00498297
Gclm	0.517832	6.14945e-06	0.000416113
Gcnt1	1.19546	0.00038099	0.0103209
Gimap3	1.3261	0.0012241	0.0240575
Gimap8	0.812048	0.00218798	0.0360838
Gjb3	0.523674	0.00285085	0.0433356
Gkn1	10.8278	0.000144723	0.00496986
Gkn2	10.2999	1.03379e-05	0.000637701
Glod5	0.51527	1.595e-06	0.000137522
Glp1r	2.23542	0.00255905	0.0398056
Gm10073	0.522991	2.17549e-07	2.58432e-05
Gm10093	-0.565711	0.000203599	0.00637719
Gm10116	1.04409	0.00210873	0.0353742
Gm10451	1.39152	3.56274e-20	3.80904e-17
Gm10717	1.64517	0.000321937	0.00910566
Gm10718	1.70594	8.0534e-05	0.00313476
Gm10722	1.64045	0.000833526	0.0182613
Gm10801	1.81767	0.000653988	0.0153783
Gm11062	-0.62264	1.34929e-05	0.000784534
Gm11808	-0.537037	9.94427e-05	0.0037174
Gm13212	1.10435	1.18334e-05	0.000715912
Gm156	3.06722	0.000736988	0.0167885
Gm3054	-0.936744	1.28578e-08	2.39767e-06
Gm3452	0.428861	0.00112011	0.0226808
Gm5148	-1.21791	3.58346e-06	0.000271075
Gm5623	0.855617	0.000634165	0.0150223
Gm5805	0.642067	7.92861e-10	1.94968e-07
Gm5901	-0.582899	0.00140999	0.0268233
Gm7536	0.484103	0.000463773	0.0118426
Gm8759	0.531482	0.000166985	0.00548758
Gm9846	0.841639	2.77873e-10	7.55296e-08
Gnl3	0.356287	0.00177977	0.0313996
Golph3	0.411174	7.0403e-05	0.00282263
Golph3l	0.361755	0.00279234	0.0427297
Gosr2	0.279172	0.00117117	0.023245
Got1	0.606634	0.00107503	0.0220475
Gpc2	-1.71555	0.00190072	0.0327409
Gpcpd1	0.412968	3.72218e-05	0.0017153
Gpr114	1.55178	1.55115e-05	0.000885259
Gpr126	1.21105	2.10404e-08	3.83437e-06
Gpr30	-0.923842	5.77002e-05	0.00243337
Gpt	0.692369	0.000109122	0.00396228
Gpt2	-0.545409	0.00302395	0.0451537
Grb14	-1.76701	0.000281003	0.00823848
Gstm1	1.19819	1.25665e-08	2.37093e-06
Gstm2-ps1	1.22286	7.32172e-07	7.24805e-05
Gstm3	1.0089	2.10932e-06	0.000176183
Gstm6	1.12841	3.04509e-09	6.51121e-07
Gstm7	0.700911	0.000481536	0.0121421
Gsto1	0.394822	1.68652e-06	0.000143866
Gstp2	0.957387	1.87916e-05	0.00102156
Gstt1	0.559063	0.00192572	0.0330298
Guk1	0.465929	1.8017e-05	0.000996889
Gyk	0.644947	0.00199358	0.0339035
Gzma	1.56227	0.000471823	0.0119464
Gzmb	1.59723	0.00212125	0.0354728
H2-Aa	2.73229	5.10375e-08	8.10384e-06
H2-Ab1	1.67733	6.74775e-05	0.00274654
H2-DMa	1.49865	4.53263e-05	0.002008
H2-DMb1	2.37412	2.87299e-06	0.000226966
H2-Eb1	1.98046	2.05837e-05	0.00109753
H2-M3	0.735697	0.000396897	0.0106261
H2-Q6	1.64775	0.000264791	0.00789304
H2-Q7	1.45825	0.00160161	0.0291875
H47	0.347595	0.000640223	0.0151435
Habp2	-0.842794	9.29922e-05	0.00353392
Hadhb	0.419498	0.000128171	0.0045315
Haus2	0.459182	0.000835267	0.0182745
Hba-a1	1.67784	4.50596e-06	0.000318637
Hba-a2	1.60057	3.55816e-05	0.00165878
Hbb-b1	1.55677	6.03467e-06	0.000410076
Hccs	0.408195	0.000162662	0.00540366
Hcfc1	-0.319967	0.000648439	0.0152702
Heatr7b1	-0.343759	0.00248321	0.039151
Heg1	0.681423	1.59196e-05	0.000902129
Helz	-0.291112	0.00177887	0.0313996
Hif1a	0.406578	5.18202e-07	5.43164e-05
Hif1an	-0.417384	3.85138e-06	0.000285947
Hist1h2ac	-0.378058	0.00237214	0.0379661
Hist1h2ad	-0.701921	2.05997e-05	0.00109753
Hist1h2bb	-0.431735	0.000486848	0.0122184
Hist1h4c	-0.456	0.00146488	0.0276706
Hmgn3	-1.81605	3.2926e-05	0.00157153
Hnrnph3	-0.737757	0.000552829	0.0134737
Hoga1	1.97467	0.000312806	0.00892612
Homer2	-0.432643	4.71511e-05	0.00206039
Hoxb9	1.68947	0.00142568	0.0270421
Hpgd	0.519071	0.00242135	0.0384848
Hpn	-2.0239	0.000558551	0.0135719
Hprt	0.374054	0.00108779	0.0222229
Hs6st1	-0.318883	0.00234378	0.0377003
Hsd17b13	0.660405	0.00208398	0.035069
Hsd17b6	0.848496	1.2972e-05	0.000764826
Hsd17b7	0.517766	0.000442583	0.0115036
Hsd3b7	0.493343	2.46862e-06	0.000197946
Hsp90ab1	-0.505375	0.000568655	0.0137136
Hspa13	0.398426	0.000752988	0.0169364
Hspa5	0.321369	0.00252259	0.0393913
Hspg2	-0.762014	0.000135289	0.00472686
Htatip2	0.470656	0.00295241	0.0444163
Idh1	0.532253	1.68699e-05	0.000945953
Iffo2	-0.880138	3.10712e-05	0.00151143
Ifi27l2b	0.354545	0.00265602	0.0411145
Ifi47	0.788579	0.00106445	0.0218854
Ifitm3	0.918001	6.9259e-05	0.00279775
Ifrd1	0.425184	2.49706e-05	0.00128763
Ift20	0.327241	0.000438534	0.0114287
Igdcc4	-1.03932	1.84706e-05	0.00101096
Igf1r	-0.692878	7.37835e-07	7.2593e-05
Igsf8	-0.429612	0.00110414	0.0224994
Il3ra	-2.265	0.00245405	0.0388075
Il7r	2.31697	0.000630569	0.0149592
Incenp	-0.588475	5.60217e-07	5.7591e-05
Inpp4b	0.603732	0.00261862	0.0406139
Inpp5d	0.818259	0.00188397	0.0325573
Inpp5f	0.402969	0.00248422	0.039151
Insc	0.797723	0.00133151	0.0256343
Ipo9	-0.361601	0.000952735	0.020104
Ippk	0.275634	0.00276916	0.0425374
Iqcb1	-0.956716	0.000527303	0.0130701
Iqgap3	-0.441383	6.00379e-05	0.00250085
Iqsec1	-0.656273	0.000229916	0.00705973
Irs1	-1.97777	2.71313e-06	0.00021647
Itga2	-0.252861	0.00325442	0.0476632
Itgad	1.36257	0.00291431	0.0439669
Itgae	0.959802	1.51508e-05	0.000870871
Itgax	1.19571	0.000922033	0.019585
Itgb7	1.12899	3.66118e-05	0.00170187
Itln1	-0.985414	0.000260953	0.00784673
Itpripl2	-0.769537	6.21894e-05	0.00256383
Iyd	1.32898	8.7612e-06	0.000566546
Kank1	-0.332448	0.0015927	0.0291875
Kbtbd11	-0.578001	1.09126e-06	0.000100578
Kcnk10	0.49808	6.07239e-05	0.00252287
Kdelr2	0.407633	6.25701e-07	6.35086e-05
Kif22	-0.419599	7.11419e-05	0.002835
Kif23	-0.46887	1.84329e-05	0.00101096
Kif2c	-0.347469	0.00149455	0.0280986
Kifc1	-0.430751	0.00216558	0.035989
Kifc5b	-0.750944	0.000140571	0.00486899
Klf5	-0.312162	0.00091725	0.0195748
Klrd1	2.1835	0.000487753	0.012222
Kntc1	-0.303372	0.000832429	0.0182613
Krba1	-0.815915	0.0018727	0.0324676
Krcc1	0.420294	0.000483878	0.0121652
Kremen2	-1.09975	0.000307186	0.00882718
Lactb2	0.353179	0.00320286	0.0472532
Lama5	-0.802941	0.000141717	0.00488758
Lamc1	-1.11795	2.37352e-10	6.79717e-08
Lap3	0.49722	4.18573e-06	0.000302372
Las1l	-0.341917	0.00143252	0.0270912
Lass2	0.262299	0.00243173	0.0385734
Lbh	-0.708298	0.000618067	0.0147499
Lcorl	0.353549	0.000305497	0.00879579
Lcp2	1.92978	0.000148471	0.00504454
Ldb3	0.52332	5.60526e-05	0.00239711
Lgals3	0.748181	9.04971e-08	1.27307e-05
Lgals4	0.333946	0.000456824	0.0117485
Lgr5	-0.864247	8.94963e-06	0.000574551
Lig1	-0.407759	0.0034078	0.0491023
Lin28b	4.65452	2.54476e-12	9.95374e-10
Lin7c	0.368267	0.000546158	0.0133721
Lipo1	-1.21749	5.28223e-07	5.50072e-05
Lmnb1	-0.511928	1.72363e-07	2.22918e-05
Lnp	0.488547	6.88671e-06	0.000458266
Lpin1	0.456923	0.00277463	0.0425807
Lrig1	-0.286833	0.00075102	0.0169159
Lrrc8b	-0.814938	4.64039e-11	1.51873e-08
Ly6e	0.974244	8.33567e-08	1.21527e-05
Ly6g6d	1.32223	0.00294763	0.0443861
Lyn	0.457423	0.000266917	0.00794165
Lypla1	0.634383	9.19394e-11	2.89104e-08
Lysmd3	0.567448	8.02436e-06	0.000523116
Lyve1	0.707509	0.00323214	0.0475104
Lyz1	-0.60232	5.12967e-06	0.000358423
Maged1	-0.579753	9.18022e-08	1.2802e-05
Mageh1	-2.11319	0.000134312	0.00470297
Mal	2.46892	9.02314e-05	0.00343715
Maoa	0.456871	0.00118367	0.0234641
Mapk9	0.290644	0.000605098	0.0144835
Marcks	0.454356	0.000130227	0.00459002
Max	0.306562	0.00282013	0.0429962
Mbd3	-0.488004	0.000417211	0.0110017
Mbl2	1.59008	7.81878e-06	0.000511795
Mbnl1	0.294337	0.00232759	0.0375151
Mbnl2	0.368913	2.09815e-05	0.00111418
Mcf2l	-0.319374	0.00266069	0.0411471
Mcpt2	2.4261	0.000969689	0.020328
Mdh1	0.321292	0.00170973	0.0306015
Med13l	-0.349364	0.00181654	0.0318495
Megf8	-0.563245	8.91766e-05	0.00341318
Meis2	1.90673	1.97999e-07	2.4239e-05
Mfrp	-1.13765	0.00251855	0.0393906
Mfsd2a	0.683992	0.00115129	0.0230227
Mgll	-1.08703	2.7145e-05	0.00136465
Mgmt	1.05048	0.00111676	0.0226703
Mgst1	0.533541	6.02899e-07	6.1584e-05
Mki67ip	0.358238	0.00349038	0.0499112
Mlkl	0.597103	0.00150226	0.0281306
Mllt1	-0.3273	0.00102046	0.0212259
Mlxip	-0.292628	0.00134661	0.025863
Mmgt1	0.391299	0.00066974	0.0155915
Mmp7	-0.471903	0.00020099	0.00632016
Mocs2	0.482802	0.000117458	0.00423297
Moxd1	-1.78726	0.000326769	0.00922604
Mpzl1	-0.474632	0.000743884	0.0168261
Mrpl20	0.412694	0.000161354	0.00537969
Mrpl32	0.374991	0.000698067	0.0161078
Mrpl52	0.38983	2.98071e-05	0.00146631
Ms4a10	0.955568	5.58102e-07	5.7591e-05
Ms4a8a	0.431471	6.4433e-05	0.00264952
Msi1	-0.774335	8.64591e-05	0.00333304
Mtmr4	0.449153	0.000794248	0.0176
Mtpn	0.382844	0.000721552	0.0164837
Mtx2	0.425389	2.36112e-05	0.00122542
Muc3	-0.841879	8.51356e-08	1.21903e-05
Muc5ac	8.40221	5.38386e-05	0.00233354
Muc6	2.34663	0.00223117	0.0364727
Mvp	0.422511	0.00027685	0.00814117
Myo10	-0.436029	1.26698e-05	0.00074976
Mzt1	0.526531	1.16585e-05	0.00070821
Nae1	0.296361	0.00242916	0.0385708
Nampt	0.480271	5.57244e-05	0.00238944
Napepld	0.393033	0.0032353	0.0475133
Nat8	1.07924	1.20223e-07	1.63392e-05
Ncapd2	-0.43075	0.000181208	0.00582373
Ndc80	-0.495287	0.000421266	0.011057
Ndufaf4	0.364621	0.00311993	0.046371
Neo1	-0.269268	0.00222268	0.0364259
Nfe2l3	-0.590595	0.000110061	0.00397534
Nfic	-0.516201	0.00289799	0.0438444
Nhp2	0.343643	0.00297955	0.0446643
Nid2	-0.629912	3.1996e-05	0.00154829
Ninl	-0.808603	2.8253e-05	0.00139844
Nipa2	0.324872	0.00208772	0.0350951
Nipsnap1	0.277547	0.000794563	0.0176
Nipsnap3b	0.446565	2.25474e-05	0.00118361
Nkain1	1.31519	1.30181e-06	0.000116632
Nkx6-3	3.39656	7.66792e-06	0.000503977
Nlrp1b	0.775528	1.27279e-06	0.000114672
Nol10	-0.644045	0.00191135	0.0328535
Nostrin	0.357881	0.00275949	0.0424702
Notch1	-0.613357	2.88793e-05	0.00142504
Notch2	-0.422467	0.000949521	0.0200625
Npas2	-0.532991	0.000358318	0.00992329
Nptn	0.332601	0.000921514	0.019585
Nqo1	0.667019	3.16116e-11	1.10208e-08
Nr2e3	-0.974539	0.000109205	0.00396228
Nrn1	-3.27176	1.04878e-16	8.40965e-14
Nsd1	-0.321831	3.57331e-07	4.03557e-05
Nsun3	0.442237	0.00223335	0.0364727
Nt5dc1	0.429175	0.00162103	0.0294078
Nt5dc2	-1.44231	0.00102952	0.0213589
Nudt12	0.506032	0.000154128	0.00518186
Nudt22	0.611796	8.95665e-06	0.000574551
Nupr1	-0.801716	1.33027e-06	0.00011852
Oasl1	0.977493	4.7686e-07	5.13248e-05
Ociad2	0.637975	5.99959e-15	3.70059e-12
Odf2	-0.344873	0.000467698	0.011896
Odf3b	0.700479	0.000919112	0.0195748
Oit1	0.921459	1.47087e-12	6.20747e-10
Ostb	0.648571	0.0015977	0.0291875
Ostc	0.409725	5.69151e-05	0.00241468
Otc	0.42308	0.000286521	0.00836964
P2rx7	2.67265	7.62638e-28	2.0384e-24
Paip1	0.275216	0.00226353	0.0368531
Pank3	0.470001	1.21746e-05	0.000725815
Papln	-0.595099	0.00181609	0.0318495
Paqr4	0.295925	0.000525393	0.0130429
Parp3	1.93796	8.68912e-21	1.0719e-17
Patz1	-0.424385	0.00164262	0.0296986
Pbld2	0.60549	8.57271e-05	0.00332079
Pcdhb16	2.9593	4.91495e-07	5.21994e-05
Pcdhb17	3.66074	7.21532e-09	1.42854e-06
Pcdhb18	2.19533	0.00194749	0.0333673
Pcdhb19	2.97841	4.38396e-05	0.00195293
Pcnt	-0.33105	0.000517926	0.0128775
Pcolce	-0.585809	0.000182234	0.00583803
Pcp4l1	2.11376	0.000625088	0.0148512
Pdcd10	0.564074	0.000107658	0.00394179
Pdcd4	-0.445662	0.00296924	0.0445859
Pdcl	0.355668	0.00167809	0.0301698
Pdcl3	0.444221	0.000158521	0.0052969
Pde11a	0.847412	0.000173804	0.00566522
Pdia2	-3.07539	6.572e-24	1.17106e-20
Pdia3	-0.330514	0.00111354	0.0226334
Peg3	-2.31087	1.54511e-19	1.54868e-16
Pex5l	-4.28647	3.92546e-07	4.31183e-05
Pex7	0.320049	0.00276618	0.0425324
Pfkl	0.461889	3.20434e-06	0.000248252
Pgc	1.50051	0.00341281	0.0491303
Pgrmc1	0.312806	0.000275637	0.00812571
Phf12	-0.422173	0.003009	0.0449723
Phf15	-0.448166	0.00129032	0.0249914
Phyh	0.415661	0.000668977	0.0155915
Pif1	-0.460962	0.000739917	0.0167929
Pik3c2a	0.367757	1.86012e-05	0.00101465
Pim1	0.495715	0.0034271	0.0492476
Pir	0.965775	0.0012564	0.0245917
Pla2g16	0.506437	0.00170324	0.0305194
Pla2g2f	-0.706029	2.50719e-05	0.00128828
Pla2g5	1.8269	0.00159873	0.0291875
Plag1	-1.13566	7.07189e-06	0.000468644
Plagl2	-0.671717	1.44065e-08	2.65561e-06
Plch2	-0.322632	0.00248768	0.039151
Plekha7	-0.334772	0.00176295	0.0312758
Plekhg3	-0.39152	0.00210093	0.0352803
Plk1	-0.457708	7.07583e-05	0.0028298
Plscr2	2.54079	0.000414371	0.0109477
Pm20d1	0.436029	5.71982e-05	0.00242028
Pml	-0.360864	0.00318829	0.047125
Pno1	0.391697	0.000687744	0.0159154
Pnp2	0.352626	0.00349667	0.0499342
Pnrc1	0.349698	0.00178804	0.0314416
Podxl	-1.21178	0.00184623	0.032245
Pof1b	0.409096	0.00326037	0.0476633
Pofut1	-0.250164	0.00229205	0.0371737
Poldip2	0.267653	0.00200941	0.0341051
Polq	-0.372365	0.00211196	0.0353913
Ppapdc2	0.305915	0.00203102	0.034358
Ppard	-0.66883	0.000179842	0.00581891
Pparg	0.994496	1.94401e-07	2.39816e-05
Ppp2r5c	0.261474	0.0022392	0.0365311
Ppp4r4	-1.71539	0.000213473	0.00662178
Prdx1	0.338454	0.000641823	0.0151589
Prdx3	0.339894	0.000378145	0.0103135
Prdx6	0.334216	0.000409484	0.0108904
Prkcsh	-0.426655	2.02604e-05	0.00108668
Prkd3	-0.46373	0.00245617	0.0388075
Pros1	0.831814	1.68252e-05	0.000945953
Prrc2b	-0.419843	0.00178766	0.0314416
Prrx1	0.806861	0.00215045	0.0358033
Prss32	0.445744	1.80269e-05	0.000996889
Psca	4.89916	0.000165499	0.00545842
Psd4	0.317191	0.000534968	0.0131786
Psma6	0.394963	9.57876e-05	0.0036134
Pter	0.504193	0.000483968	0.0121652
Ptgs1	1.11641	0.000862314	0.0185873
Ptma	0.795922	1.99524e-22	3.19977e-19
Ptpn13	-2.1532	7.66217e-09	1.49851e-06
Ptpn6	0.581144	4.13902e-07	4.51548e-05
Ptprn	-1.9029	0.00160405	0.0291988
Pts	0.482872	0.000208921	0.00650576
Pvrl1	-0.537799	0.000806722	0.0177468
Pxmp3	0.34315	0.000800744	0.0176637
Pyroxd2	0.614191	2.399e-06	0.000194307
Rab43	-0.392502	7.38157e-08	1.10634e-05
Rab5a	0.36026	0.0018649	0.0323673
Rab5b	0.334708	0.00189055	0.0326359
Rab5c	0.327969	0.000102941	0.00382909
Rab6	0.270487	0.00132715	0.0255811
Rabif	0.347719	0.00111974	0.0226808
Rac1	0.278316	0.000961597	0.0202112
Rad23b	0.372309	6.66282e-05	0.00272581
Rad51	-0.421276	0.00279851	0.0427832
Ranbp1	0.298751	0.00240925	0.0383306
Rap1a	0.371934	0.003217	0.0473747
Rap1gap	-0.338954	0.000739213	0.0167929
Rap2c	0.441107	3.80316e-05	0.00174261
Rapgefl1	-0.63371	0.000156132	0.00523825
Rasa3	0.321874	0.00185916	0.0323673
Rbm14	-0.327602	4.91357e-05	0.00214127
Rbm15	-0.296269	0.00102881	0.0213589
Rbm33	-0.304788	0.0025201	0.0393906
Rbms1	-1.1583	0.000140284	0.00486899
Rbp2	0.635615	0.000839213	0.0183027
Rcan3	-0.520292	0.000860892	0.0185816
Rdh9	1.00489	0.00017776	0.00578244
Rec8	1.37709	0.00177482	0.0313813
Rer1	0.282427	0.000573575	0.0138114
Ret	-1.23381	0.000263344	0.00787919
Rfk	0.496126	0.00030056	0.00871624
Rgmb	-0.519426	5.51034e-06	0.000377647
Rgn	0.867754	1.32261e-05	0.000774115
Rgs13	1.30873	0.00282048	0.0429962
Rgs3	-0.539858	0.000269231	0.00798847
Rhbdl2	0.92781	2.13514e-07	2.57023e-05
Rhobtb1	-1.21116	2.25981e-05	0.00118361
Rhoc	0.688442	9.0821e-07	8.56763e-05
Ric3	-3.00774	7.46699e-12	2.72155e-09
Rnf128	0.361145	0.000127734	0.0045315
Rnf130	0.951791	2.25063e-11	8.02076e-09
Rnf217	-0.564944	0.000857502	0.0185621
Rod1	0.365134	0.000668514	0.0155915
Ros1	-1.43711	3.22525e-13	1.47781e-10
Rp2h	0.441004	0.000258386	0.00780365
Rpl13a-ps1	0.714215	4.96657e-07	5.24006e-05
Rpl14	0.358199	0.00028569	0.0083606
Rpl22	0.329446	0.0022925	0.0371737
Rpl23a-ps3	0.691444	3.02637e-06	0.000237911
Rpl26	0.412152	0.000755377	0.0169664
Rpl29	0.364393	0.00160033	0.0291875
Rpl32	0.483471	1.65031e-05	0.000931902
Rpl34	0.354507	0.00119638	0.0236577
Rpl35	-0.874587	0.000459903	0.0117782
Rpl36	0.48116	0.00105689	0.0218139
Rpl4	0.339329	0.00165765	0.0298694
Rplp1	0.480985	0.000106944	0.00392875
Rps11	0.353477	0.000149273	0.00506109
Rps18	0.48561	1.6234e-07	2.11663e-05
Rps20	0.320589	0.00347035	0.0497355
Rps27l	0.354121	0.00128818	0.0249914
Rps3a	0.393241	0.000150747	0.00508955
Rps4x	0.527615	1.11998e-06	0.000102635
Rps4y2	-4.21011	1.4695e-49	1.17832e-45
Rpsa	0.366137	0.000411682	0.0109233
Rsad1	1.03154	1.26133e-09	2.97471e-07
Rsl1d1	0.314511	0.000706696	0.0162088
Runx1	0.834126	0.00100325	0.0209768
S100a1	0.430244	0.0029069	0.0438963
Safb	-0.339199	0.00083998	0.0183027
Safb2	-0.437216	0.00296406	0.0445498
Samd9l	0.474926	3.85017e-05	0.00175412
Sar1b	0.470271	5.45567e-05	0.00235195
Sardh	1.38349	0.000907462	0.0194558
Scamp5	0.360934	0.000446384	0.0115683
Scg2	-0.810261	0.000126567	0.00451055
Scp2	0.532365	2.21841e-06	0.000182444
Sdcbp2	0.395465	0.000458124	0.0117551
Sdhaf2	0.312481	0.00290078	0.0438453
Sdhc	0.365785	1.55031e-05	0.000885259
Sdhd	0.355244	0.000623269	0.0148299
Sec14l2	0.67535	0.000263955	0.00788278
Sec23a	0.377487	0.00236894	0.0379545
Sec24d	0.476047	0.000460492	0.0117782
Selk	0.491674	0.000109783	0.00397424
Sema7a	-0.82338	4.23629e-07	4.59036e-05
Serp1	0.415822	0.000501511	0.0125472
Serpinb5	3.5784	2.06998e-27	4.74233e-24
Serpinh1	-2.82718	0.000142833	0.00491548
Sesn1	-0.543015	2.36395e-06	0.00019244
Sesn3	-0.611674	0.000869748	0.0187224
Sfrp5	-1.43342	3.57664e-06	0.000271075
Sgpp1	0.649818	6.9998e-07	7.01914e-05
Sh2d6	1.02464	0.00265363	0.0411145
Sh3bgrl	0.503605	4.58451e-05	0.00201983
Shpk	0.434112	0.00149261	0.0280951
Siglec5	1.30791	0.000379646	0.0103209
Sirpa	-1.05691	0.000417786	0.0110017
Skap2	0.748394	2.48098e-07	2.84196e-05
Skp1a	0.413856	5.62356e-05	0.00239854
Slc10a1	-0.814177	0.000138175	0.00481721
Slc10a3	0.52184	0.00114872	0.0230227
Slc12a8	-0.250999	0.0031363	0.0465187
Slc13a2	1.01693	0.000198164	0.00624351
Slc14a1	-1.03468	1.18124e-06	0.000107026
Slc15a2	-1.71275	1.31387e-05	0.000771815
Slc16a12	-1.09493	4.2999e-10	1.10173e-07
Slc16a3	0.862224	0.00215217	0.0358033
Slc16a9	1.65104	0.000560318	0.0135804
Slc1a2	-2.28793	1.34616e-09	3.12875e-07
Slc1a3	1.24853	2.1879e-15	1.40349e-12
Slc22a18	0.379816	0.00150169	0.0281306
Slc25a20	0.577618	0.000309634	0.00886716
Slc25a24	0.377999	0.000931621	0.0197299
Slc25a34	0.953317	1.75128e-05	0.000975183
Slc26a10	-0.549327	0.00125546	0.0245917
Slc2a9	0.729613	0.000194337	0.00615925
Slc33a1	0.409455	0.000230232	0.00705973
Slc35a3	0.360204	3.236e-06	0.000249498
Slc35b1	0.372081	0.000187313	0.00594839
Slc35c2	0.414001	0.001126	0.0227713
Slc38a1	-0.70538	3.84846e-08	6.29773e-06
Slc39a4	0.396808	5.42075e-05	0.00234319
Slc39a8	0.468743	0.000845883	0.0184063
Slc41a1	-0.392373	0.00251949	0.0393906
Slc43a1	-1.08281	0.00100647	0.0210166
Slc45a3	1.69622	0.000261124	0.00784673
Slc46a3	0.723774	0.00163345	0.0295995
Slc47a1	0.99269	0.000107057	0.00392875
Slc50a1	0.318998	0.0028349	0.043134
Slc6a4	0.395491	0.00324471	0.0475644
Slc7a2	-0.643197	0.000277176	0.00814117
Slit1	-1.29881	0.000269487	0.00798847
Slitrk6	0.500839	0.00127451	0.0248351
Smarcc1	-0.383278	0.000433638	0.0113608
Smc5	-0.32481	0.00217936	0.0360334
Smcr8	-0.340175	0.00158699	0.0291602
Smpdl3b	1.09659	6.74936e-08	1.02113e-05
Sntb1	-0.911533	0.00035889	0.00992329
Snx20	0.51687	0.000464489	0.0118426
Snx4	0.300136	0.00165588	0.0298694
Socs6	0.484239	9.49773e-06	0.000597314
Sorcs2	-0.547274	0.00108152	0.022151
Sord	0.691679	3.11013e-05	0.00151143
Sox12	-2.06373	0.00336634	0.04868
Sp100	1.01582	3.39628e-05	0.00159258
Sp140	1.49462	4.68025e-05	0.00205636
Sp3	0.298288	0.00249917	0.0392756
Spcs2	0.41335	6.15864e-05	0.0025521
Spink3	0.62994	0.000172434	0.00564351
Spint2	-0.330053	0.000918568	0.0195748
Spn	1.18614	0.00311356	0.0463193
Spnb3	-1.07307	1.0629e-08	2.02925e-06
Spon1	-0.655316	0.00159334	0.0291875
Spopl	0.33176	0.00218979	0.0360838
Sppl3	-0.366454	0.00202341	0.0343018
Sprr2a3	3.40111	0.000180877	0.00582373
Srebf2	-0.285012	0.00342449	0.0492476
Srek1ip1	0.322127	0.00323072	0.0475104
Sri	0.330051	0.000180116	0.00581891
Srsf2	0.322771	9.80053e-06	0.00061395
Ssbp3	-0.430296	0.00234165	0.0377003
Sst	-0.964033	3.89815e-05	0.00177095
St3gal4	0.595903	5.87638e-05	0.00246052
St8sia4	1.30718	0.000355878	0.0098912
Stk10	0.886865	0.000141173	0.00487929
Stk11	-0.358855	3.91931e-06	0.00028965
Stk35	-0.351695	0.00164173	0.0296986
Stom	0.804037	2.65169e-08	4.62231e-06
Stx12	0.326248	8.77533e-05	0.00336674
Sub1	0.457512	3.21854e-05	0.00155002
Sult1d1	0.687386	1.42128e-05	0.000819895
Syngr1	1.08295	2.63294e-05	0.00132887
Synj2bp	0.268788	0.00298869	0.0447522
Syt8	4.46838	3.27159e-05	0.00156616
Tac1	0.647043	1.2621e-05	0.000749642
Tacc3	-0.269612	0.00203063	0.034358
Taf15	-0.503815	3.70904e-07	4.1022e-05
Taf4a	-0.359991	0.00227263	0.0369636
Tanc2	-0.902502	4.84088e-08	7.83636e-06
Tbc1d16	-1.05333	5.21132e-06	0.000361792
Tbrg1	0.269752	0.001767	0.031312
Tc2n	0.443139	0.00299609	0.0448212
Tceal8	-1.25858	0.000472283	0.0119464
Tctn3	-0.51008	0.000587728	0.014131
Tdrd1	-1.31198	0.000690635	0.0159593
Tert	-0.891698	1.47513e-07	1.95509e-05
Tex15	-3.51063	2.24036e-07	2.64182e-05
Tff2	5.71025	3.72308e-10	9.95118e-08
Tfg	0.343201	9.21202e-06	0.000583925
Tgoln1	0.230523	0.00288929	0.043754
Timm10	0.514192	0.000149771	0.00506726
Tinagl1	-1.08071	3.7481e-06	0.000279573
Tlcd2	-1.25386	4.11008e-05	0.00184474
Tlr1	0.999038	1.54274e-06	0.000133735
Tlr4	1.64346	0.00214155	0.0357006
Tm7sf3	0.311598	0.000821499	0.0180471
Tmco1	0.287295	0.00337679	0.048787
Tmed4	0.327475	0.00037784	0.0103135
Tmed5	0.744388	1.40056e-07	1.87173e-05
Tmed7	0.346736	3.45664e-05	0.00161616
Tmeff1	-0.947958	0.00181719	0.0318495
Tmem135	0.309704	0.00333267	0.0483835
Tmem147	0.333566	0.00155035	0.0287665
Tmem167	0.247165	0.00248601	0.039151
Tmem184c	-1.37577	8.96204e-05	0.003422
Tmem20	0.31746	0.000479569	0.0121116
Tmem201	-0.428713	0.00131109	0.0253325
Tmem205	0.567456	2.30648e-06	0.000188719
Tmem229b	-0.705429	0.000147351	0.0050278
Tmem30a	0.244434	0.00172708	0.0307746
Tmem33	0.357912	0.000707497	0.0162088
Tmem55a	0.497377	6.20297e-05	0.00256383
Tmem56	0.420727	0.00128985	0.0249914
Tmem68	0.386514	0.000262906	0.00787919
Tmem98	0.325099	0.00192183	0.0329982
Tmigd1	0.853655	0.00217614	0.0360334
Tmsb4x	0.456363	0.000240984	0.00733333
Tnnt1	-1.51179	0.00217948	0.0360334
Tnrc6c	-0.340683	0.000182382	0.00583803
Tns3	-0.381065	0.000503288	0.0125549
Top2a	-0.312242	0.00220154	0.0361373
Tor3a	-0.610058	0.00186401	0.0323673
Tpd52l1	-1.39436	0.000357241	0.00991189
Tph1	0.865121	2.73564e-05	0.00136671
Tpi1	0.313553	0.00121534	0.0239735
Trat1	3.01723	5.78109e-05	0.00243337
Treh	0.951581	0.00298003	0.0446643
Trim12a	0.99879	8.50822e-06	0.000552414
Trim30d	0.698471	0.00338162	0.0488128
Trim35	-1.11318	1.98466e-06	0.000166639
Trim5	0.874297	0.00251374	0.0393906
Trio	-0.460139	7.85939e-05	0.00308169
Trip6	-0.927619	0.000304481	0.00878231
Tspan12	0.653477	3.07818e-06	0.000240804
Tst	0.917602	7.21122e-07	7.18301e-05
Tstd1	1.05155	1.43111e-16	1.09289e-13
Ttc32	0.672037	0.000310811	0.00888499
Ttc38	0.411019	0.000168205	0.00551635
Ttll10	-0.456924	0.00197859	0.0337115
Ttyh3	-0.592884	0.000504167	0.0125549
Tuba4a	0.347482	0.000596049	0.0143096
Txn1	0.305254	0.00158297	0.0291459
Txndc17	0.615081	2.53974e-08	4.4758e-06
Txnrd2	-0.485822	0.00319732	0.0472149
Tyro3	-0.49117	0.0011701	0.023245
Uaca	-0.481727	2.95294e-07	3.3586e-05
Ubap2	-0.527156	0.000147755	0.00503089
Ube2d3	0.30863	0.00106422	0.0218854
Ubr2	-0.315333	0.00114874	0.0230227
Ubxn2a	0.33899	0.000335089	0.00941126
Ufc1	0.341484	0.00119195	0.0235992
Uhrf2	-0.443943	1.81425e-07	2.30914e-05
Ulk1	-0.409937	0.00348317	0.0498746
Unc80	-4.31482	4.0124e-05	0.00180947
Upb1	1.185	3.65312e-08	6.0397e-06
Uqcrb	0.395129	0.000552514	0.0134737
Uqcrfs1	0.290955	0.00281823	0.0429962
Usmg5	0.406385	0.00207326	0.034962
Usp12	-0.308223	0.00287859	0.0436332
Usp22	0.223441	0.00317774	0.0470123
Utrn	-0.227912	0.000956552	0.020158
Vapa	0.343596	2.56712e-05	0.00130695
Vav1	0.686146	0.000704164	0.0161982
Vegfa	0.601925	3.2053e-05	0.00154829
Vmp1	0.349346	0.000118315	0.00425428
Vnn1	0.828556	7.54022e-05	0.00297107
Vwa2	-0.741302	0.00324009	0.0475401
Wfdc2	-2.05982	0.0030813	0.0459672
Whsc1	-0.280696	0.00243787	0.0386325
Wls	-0.41826	0.00105528	0.0218087
Wnt3	-0.736092	0.000122346	0.00437959
Wtip	0.668383	0.00195443	0.0334149
Xbp1	0.291235	0.000545633	0.0133721
Xlr3b	-2.44775	7.47053e-05	0.00295814
Xylt1	-0.590029	0.00239403	0.0381937
Yipf4	0.322812	0.00126642	0.0247076
Yipf6	0.323593	0.00240534	0.0383063
Ywhaq	0.382857	0.00222367	0.0364259
Zbtb6	0.367936	0.000393405	0.0105502
Zbtb7a	-0.468827	0.00230074	0.0372696
Zc3h12d	0.580733	1.37749e-05	0.000797501
Zcchc3	-3.49858	0.000318735	0.009047
Zfp105	-3.45877	3.96822e-05	0.00179769
Zfp319	-0.573164	0.0014004	0.0267041
Zfp334	-4.65669	3.36652e-05	0.00159235
Zfp398	-0.436031	0.00224795	0.0366366
Zfp407	-0.308762	0.00250049	0.0392756
Zfp516	-0.517092	0.000236826	0.00722048
Zfp568	-0.320411	0.00116757	0.0232312
Zranb2	0.315537	0.000718221	0.016431
Zyg11a	-1.03179	0.00125895	0.0245917
mt-Co1	0.59274	6.96139e-05	0.00280502
mt-Nd1	0.887901	6.36022e-08	9.80758e-06
mt-Nd5	0.758764	1.88582e-06	0.000159173
mt-Nd6	0.50717	0.000766262	0.0171628

## Sheet: Lgr5 female Old versus Young
Gene id	log2 Fold Change (old/young)	pvalue	padj
1500012F01Rik	-0.777029	4.58016e-06	0.000339244
1600027N09Rik	-0.617504	0.00224445	0.0462861
1700094D03Rik	-1.49155	0.00132081	0.0312565
1810011O10Rik	-0.864965	5.61887e-05	0.00269458
2010015L04Rik	1.76367	0.000215804	0.00784828
2010106E10Rik	4.12189	0.0012149	0.0295312
2010109I03Rik	9.21031	3.40994e-07	3.47053e-05
2210407C18Rik	-0.925299	3.92329e-08	5.09199e-06
2310044H10Rik	0.746626	0.000234539	0.00833284
2410002F23Rik	-0.700402	0.000863499	0.0228335
2610018G03Rik	-4.68593	1.14426e-07	1.37185e-05
2810403A07Rik	-0.597087	0.000318572	0.0107562
2900026A02Rik	0.827222	0.00146654	0.0338557
4833420G17Rik	-0.84601	3.82098e-05	0.00194175
4930422G04Rik	-0.911607	4.35637e-05	0.0021561
4931406C07Rik	1.09998	2.37104e-06	0.000187392
5330417C22Rik	1.6646	8.93442e-12	2.68926e-09
5730494N06Rik	-1.10921	3.85527e-05	0.00194788
9130008F23Rik	-1.10314	0.000147584	0.00581582
AI427809	1.04453	0.000159736	0.00612785
AI480653	0.784151	0.000809833	0.0219898
AY761184	3.12174	6.26837e-09	1.06842e-06
Abcd1	1.40415	0.000504742	0.015523
Ace	4.20854	0.000609879	0.0178207
Acsf2	1.44848	0.00151624	0.034653
Adamts1	-2.49968	2.45613e-08	3.44028e-06
Adcy8	1.90839	7.23667e-06	0.000514458
Adm	-2.78238	7.07382e-05	0.00327037
Aes	0.607237	0.000524165	0.0158636
Afap1l2	1.82245	0.00209982	0.0441388
Agr2	0.98268	0.000138459	0.00554896
Ahdc1	1.2637	0.000698244	0.0197167
Ak7	0.954072	0.00161109	0.0362932
Akap8	-0.578016	0.000445762	0.0139529
Akap8l	-0.767249	0.000212148	0.00775517
Aldh1a1	2.314	0.000440887	0.0138605
Aldh1b1	0.485609	0.00117494	0.0288074
Aldh2	0.585617	0.000779348	0.0213671
Aldh9a1	0.771008	0.0001576	0.00607513
Amdhd2	0.826033	0.0010316	0.0262012
Amn	1.23537	3.74145e-05	0.00191102
Amotl2	-1.05317	0.000820869	0.0221648
Ang4	2.81629	1.72482e-28	3.48586e-25
Ankrd10	-0.52775	0.000626798	0.018208
Ankrd16	-0.964151	0.00131953	0.0312565
Ankrd32	-0.672504	0.000213075	0.00776901
Ano9	-0.85576	9.23603e-06	0.000628183
Ap2a1	0.676865	0.000968708	0.0249169
Apbb3	-1.03055	0.00085491	0.0227643
Aplp1	4.31233	0.000127519	0.00519886
Apoa1	4.28553	0.000362293	0.0118096
Apoa4	3.51083	0.00164052	0.0368387
Apol10a	2.99787	0.00113248	0.028009
Arc	-2.07293	7.94718e-09	1.29228e-06
Areg	-3.08897	2.15336e-29	5.07726e-26
Arglu1	-0.625312	0.00103467	0.0262321
Arhgap10	-1.60474	0.000987318	0.0252893
Arl4a	-0.684178	0.00193602	0.0418982
Arl5b	-0.691773	0.000327569	0.0108782
Arl5c	-1.74655	0.00194733	0.0418982
Armcx1	-1.35383	1.22103e-05	0.000799721
Atad5	-0.63022	0.00245669	0.0496497
Atf3	-2.43534	0.000174249	0.00659282
Atf4	-1.01074	4.79608e-11	1.25649e-08
Atf6b	0.905843	0.000159834	0.00612785
Atm	-0.572461	0.000169967	0.00646378
Atoh1	1.63559	6.68067e-05	0.00311919
Atp5d	0.626966	0.000936336	0.0242164
Atp9a	0.577851	0.000777741	0.0213645
Atr	-0.757712	1.53143e-05	0.000950225
Atrx	-0.468879	0.00132122	0.0312565
B930036N10Rik	-1.87058	2.5954e-05	0.00146868
BC016579	-1.13673	9.61588e-06	0.000650889
BC088983	-0.606396	0.00219548	0.045743
Bahcc1	1.42652	2.64962e-05	0.00147576
Bcl2l15	3.21779	1.2659e-05	0.000817751
Bex1	1.47603	2.59121e-05	0.00146868
Bhlha15	1.77291	8.40835e-05	0.00372893
Birc2	-0.533114	0.000919896	0.0238785
Bnip2	-1.07096	7.43255e-06	0.000524485
Brca2	-0.550121	0.00169008	0.0377718
Brd8	-0.533581	0.000527029	0.0158636
Btc	-0.84309	0.00192481	0.0417941
Btg2	-1.21343	1.10681e-08	1.66574e-06
Btnl7	4.81338	0.00013763	0.00553139
C2cd2l	1.42363	0.00144137	0.033483
C530008M17Rik	3.19772	0.00149127	0.034304
Camta2	1.22256	0.000543172	0.0161774
Cant1	0.520466	0.00218634	0.0456196
Caprin2	-0.852247	0.00088935	0.0232563
Casp4	-0.92569	0.000249304	0.00875161
Casz1	1.02807	0.00091858	0.0238785
Cbs	1.1731	8.25211e-07	7.38877e-05
Ccdc109a	0.512914	0.00247419	0.04976
Ccdc45	-0.930282	3.66325e-05	0.00188451
Ccdc50	-0.635028	0.000238131	0.00840109
Ccl20	-3.21613	8.36254e-13	3.28625e-10
Ccl6	2.71374	1.82485e-25	3.22702e-22
Ccl9	1.94117	2.68738e-07	2.90216e-05
Ccnl1	-1.65413	2.32515e-15	1.43017e-12
Ccnl2	-0.879576	6.29391e-07	5.78181e-05
Ccr2	3.00898	0.000335846	0.0110788
Cd151	0.566881	0.00245089	0.0496497
Cd177	0.919959	0.00182352	0.039934
Cd74	1.75527	1.46389e-24	1.72581e-21
Cdc42ep2	3.29539	0.000174753	0.00659282
Cdc7	-1.24758	1.83104e-08	2.67049e-06
Cdh17	0.491757	0.00247685	0.04976
Cdkn2b	2.64945	0.000533723	0.0159632
Ceacam18	2.13618	0.00022342	0.00800834
Ceacam20	3.57425	0.000885628	0.0232442
Cela1	1.60516	3.30169e-08	4.38227e-06
Cenpb	0.595646	0.000190443	0.00710871
Cep70	-1.00753	1.69142e-06	0.00013752
Ces2a	0.771708	0.00176847	0.0391528
Ces2e	1.3874	4.60482e-07	4.49272e-05
Cftr	-0.452423	0.00154885	0.0352275
Cgref1	1.67737	2.27704e-07	2.51666e-05
Chga	1.34226	6.88712e-05	0.003205
Chgb	1.42215	3.1161e-07	3.21778e-05
Chst2	1.14136	0.000633296	0.0183216
Ciita	1.45059	6.48292e-06	0.000472752
Clca3	3.17817	0.000630254	0.0182709
Clca6	5.48972	9.08322e-07	8.08178e-05
Cldn4	-2.34955	0.000101366	0.00431935
Clec2h	4.26934	0.000197689	0.00732121
Clk1	-1.36137	6.12803e-12	2.06412e-09
Clk4	-1.15908	3.09112e-07	3.21545e-05
Clps	3.13433	2.69554e-13	1.23012e-10
Clrn3	0.553394	0.00178189	0.0393267
Clspn	-0.674622	0.00155978	0.0353059
Clu	-1.92585	0.00113676	0.028066
Cndp1	1.97209	0.000848482	0.0226481
Cnot7	-0.5579	0.00182232	0.039934
Col23a1	-1.55475	4.48285e-05	0.00220204
Comt	0.808303	3.5155e-07	3.55242e-05
Cotl1	0.526479	0.00249019	0.0498284
Cplx2	1.19638	0.000992058	0.0253333
Crat	0.797589	0.00086881	0.0229311
Csk	0.869397	3.52033e-05	0.00183771
Cspp1	-0.730041	0.00028648	0.00990911
Ctgf	-4.4537	0.000782405	0.0214095
Ctsl	-0.751554	0.000742111	0.0206666
Cxcl1	-5.42713	1.4856e-07	1.70868e-05
Cxcl16	-1.88299	4.45904e-06	0.000332011
Cyb5r3	0.785353	5.32539e-05	0.00258008
Cyp2d26	1.51932	0.00114341	0.0281319
Cyp2e1	1.21935	0.000269822	0.0093788
Cyp2j13	-3.48741	0.000601619	0.0176213
Cyp4f14	2.60539	0.00126776	0.0306059
Cyp4f40	1.34736	0.00150317	0.0344656
Cyr61	-2.63663	5.98351e-21	5.64325e-18
Cyth3	-0.992502	0.00154808	0.0352275
Dact2	0.751391	0.000599527	0.0175965
Dak	1.17813	0.000221681	0.00800029
Ddb2	-1.0122	1.31131e-05	0.00084323
Ddit3	-1.18503	9.19314e-05	0.00401169
Ddo	0.864635	0.000322756	0.0108397
Ddr2	1.98771	2.17556e-05	0.00129864
Ddx5	-0.689493	1.54591e-05	0.000954006
Defa-rs1	3.82332	7.61936e-31	2.15582e-27
Defa17	2.53325	1.55101e-05	0.000954006
Defa20	4.22209	3.41175e-69	4.8266e-65
Defa21	4.18426	2.45201e-66	1.73443e-62
Defa22	3.92847	5.86308e-42	2.07362e-38
Defa24	2.38965	3.91172e-07	3.89712e-05
Defa26	2.53544	3.30823e-12	1.17004e-09
Defa3	2.34587	8.61589e-10	1.6929e-07
Defa5	2.46818	5.83599e-07	5.46767e-05
Dgat2	1.47642	1.74006e-06	0.000139867
Dgkz	0.477189	0.0019656	0.0421964
Dhcr24	0.993456	6.66024e-06	0.000483192
Dlgap1	0.96271	0.00223286	0.0461817
Dmtf1	-0.743416	9.21609e-05	0.00401169
Dnajb1	-0.90783	4.14996e-07	4.07705e-05
Dnajb4	-0.780532	0.00245549	0.0496497
Dnm1	1.18774	0.00107374	0.0270289
Dock11	-0.53238	0.00141714	0.032974
Dock8	1.14241	0.00191309	0.0417662
Dusp1	-1.05166	0.000126933	0.00518993
Dusp4	-1.04053	0.000299674	0.0102651
Dusp5	-1.7418	2.9286e-07	3.09186e-05
Dync2h1	-0.734867	8.88302e-05	0.00392713
Echdc2	-0.722556	0.00101357	0.0257894
Eci3	2.58716	0.000592131	0.0174518
Edn1	-2.80394	4.66826e-25	6.60418e-22
Edn2	-1.87343	3.10512e-08	4.22386e-06
Edn3	2.33282	0.00155945	0.0353059
Egr1	-1.31545	5.29161e-07	5.05814e-05
Egr2	-2.70236	1.544e-16	1.04014e-13
Eif4a2	-1.09571	3.10622e-12	1.12676e-09
Enc1	-0.823559	0.000861279	0.0228174
Enpp3	3.34893	0.00177896	0.0393234
Ephb3	0.641405	0.00137593	0.0323343
Epn1	0.873823	6.78756e-08	8.52129e-06
Ern2	1.52688	1.01886e-05	0.000683117
Errfi1	-1.47108	7.31221e-11	1.84725e-08
Espn	2.47075	2.51507e-05	0.00144637
Extl1	1.03079	1.21065e-06	0.000103175
F3	-2.32578	0.000434276	0.0136831
Fam151a	5.50297	6.95254e-05	0.00322484
Fam46c	1.11437	1.60639e-05	0.000983791
Fam71a	-1.37875	0.00145025	0.0335789
Fam76b	-0.654156	0.000250213	0.00876178
Far1	-1.26272	0.000403409	0.0128537
Fbln1	1.20256	1.65494e-06	0.000135332
Fer1l6	2.82685	0.000100519	0.00430922
Fkbp9	-0.857049	0.000675133	0.0192952
Flna	-0.638321	0.000208185	0.00763859
Fnbp4	-0.788661	0.000396593	0.0127514
Fos	-1.6394	5.32644e-13	2.21627e-10
Foxp4	0.813939	0.000578877	0.0171326
G6pc	2.18794	0.00134719	0.0318176
Gad2	2.4373	0.000154166	0.00597529
Gadd45b	-2.3463	8.25563e-12	2.53896e-09
Gal3st2	2.45023	2.88743e-05	0.00155663
Galnt10	0.583956	0.000951907	0.0245741
Galnt12	1.15156	1.82562e-09	3.31117e-07
Gas7	2.22692	7.71388e-11	1.88348e-08
Gcfc1	-0.929666	5.70908e-07	5.38443e-05
Gcg	1.98732	2.73022e-05	0.00150877
Gcnt3	1.0375	0.000391607	0.0126198
Gda	4.30876	0.00011529	0.0048398
Gde1	2.1975	3.62928e-05	0.00187385
Gem	-2.72089	4.7758e-05	0.00232176
Ggt1	5.68041	2.89386e-05	0.00155663
Gip	1.45598	0.0019753	0.0422763
Glt28d2	-1.55719	0.000133245	0.00540119
Glud1	0.484291	0.00155629	0.0353059
Gm10717	-2.09295	2.92703e-05	0.00156259
Gm10718	-2.06199	8.37924e-08	1.03079e-05
Gm10722	-2.60988	3.14909e-07	3.22827e-05
Gm10800	-2.39815	5.93672e-17	4.19934e-14
Gm10801	-2.51523	2.46733e-14	1.23454e-11
Gm10935	3.0827	0.00223936	0.0462485
Gm11062	2.43208	2.14145e-15	1.37705e-12
Gm1123	0.890291	1.38503e-07	1.60607e-05
Gm11735	-2.60524	6.71628e-09	1.13113e-06
Gm13139	-1.65749	0.00194104	0.0418982
Gm13251	-1.80859	0.000822542	0.0221648
Gm14850	2.46979	1.30601e-24	1.67965e-21
Gm14851	2.70095	3.13549e-22	3.16841e-19
Gm15284	2.32098	1.79797e-17	1.4131e-14
Gm15292	2.66578	1.5949e-09	2.96881e-07
Gm15308	4.62113	1.99525e-43	9.40894e-40
Gm15315	2.46135	2.18895e-11	6.31981e-09
Gm4737	0.80668	1.49368e-05	0.000930883
Gm527	-2.3332	0.000762594	0.0211124
Gm53	4.6821	7.96542e-11	1.90995e-08
Gm7120	1.19681	0.00023583	0.00834072
Gm8113	-2.34801	0.0024503	0.0496497
Gna11	0.856979	0.00043167	0.0136313
Gnb1	0.687028	0.000619662	0.0180378
Gnl3	-0.756217	3.37252e-05	0.00176708
Gp1bb	2.29983	9.0736e-09	1.40162e-06
Gpc2	-3.38553	6.25684e-07	5.78181e-05
Gpr126	0.98868	0.00075407	0.0209173
Gpr172b	0.921278	0.000462997	0.0143641
Gtf2a2	-0.656591	0.000252691	0.00882672
Guca2a	2.58748	1.09386e-14	5.7314e-12
Guca2b	3.01875	5.98536e-05	0.00285101
Guf1	-1.02556	2.69289e-09	4.82232e-07
H2-Aa	2.46774	1.0306e-19	9.11244e-17
H2-Ab1	1.68396	4.35619e-11	1.16277e-08
H2-DMa	1.26428	4.30464e-08	5.48628e-06
H2-DMb1	1.70954	4.9912e-11	1.28383e-08
H2-Eb1	1.72415	6.34045e-15	3.44993e-12
Habp2	2.59729	7.67676e-09	1.26283e-06
Hck	1.16282	0.00169376	0.0377943
Helq	-0.768714	0.00119617	0.0291261
Hepacam2	1.21839	0.000126687	0.00518993
Hgfac	1.04658	0.0020172	0.0428489
Hist1h1c	0.913344	0.000743642	0.0206686
Hist1h2ah	1.14383	0.00175318	0.0389359
Hist1h2bp	1.35523	0.000657084	0.0188938
Hist1h4n	1.63441	2.37941e-07	2.60942e-05
Hist2h3b	1.42069	0.000134489	0.00542055
Hist2h4	1.05647	0.000307302	0.0104757
Hk2	-0.664136	0.000672179	0.0192496
Hnrnpa0	0.554182	0.000683018	0.0194029
Hnrnph1	-1.17211	1.01348e-11	2.98702e-09
Hnrpdl	-0.986312	5.64457e-06	0.00041375
Hoxb6	2.51639	6.66995e-05	0.00311919
Hoxb9	3.78093	1.19935e-06	0.000102832
Hpd	1.55793	0.000227293	0.00811997
Hspa12a	2.98583	0.00118975	0.0290198
Hspa1a	-2.91163	0.000129984	0.00528415
Hspa1b	-1.49977	0.000656945	0.0188938
Hspa2	-1.57678	0.000478164	0.0147698
Id1	-1.14408	7.70531e-07	6.95298e-05
Id2	-1.4036	7.50651e-09	1.24935e-06
Id3	-1.45151	7.72192e-11	1.88348e-08
Ier2	-0.981954	1.06128e-05	0.000701588
Ier3	-2.30797	8.08191e-09	1.29926e-06
Ier5	-0.972543	3.52608e-06	0.000268191
Ifitm2	0.732379	0.000555164	0.0164652
Ifitm3	1.15305	2.61995e-05	0.00146914
Ifrd1	-1.60723	2.70678e-11	7.50841e-09
Il17c	-2.17463	9.89909e-05	0.00425661
Iqgap2	1.15131	2.17144e-05	0.00129864
Itln1	2.72729	4.29663e-25	6.60418e-22
Ivns1abp	-0.940036	4.64297e-10	9.65943e-08
Iyd	1.25262	0.00201625	0.0428489
Jun	-0.747509	0.00106014	0.0267342
Junb	-1.59738	0.00248203	0.04976
Khdrbs3	0.797089	0.000465077	0.014397
Kif1c	0.582233	0.000685788	0.0194426
Klf10	-1.55393	4.0275e-18	3.35159e-15
Klf11	-1.17483	1.87816e-07	2.09215e-05
Klf5	0.811339	0.0018162	0.039934
Klf6	-1.32941	5.01338e-07	4.85783e-05
Klhdc8b	-1.56221	0.00108829	0.0272979
Klk1	1.5528	6.41276e-05	0.003014
Krt20	4.42413	0.00071021	0.0199748
Ksr1	1.03685	0.00199834	0.0426404
Lct	4.86622	5.68711e-05	0.00271809
Lfng	0.713984	0.00246821	0.04976
Lonrf3	-1.21494	0.000289902	0.010003
Lrp10	0.556692	0.00170996	0.0380958
Lrp5	0.658289	0.000831095	0.022268
Lrrc59	0.509382	0.000730312	0.0204588
Lrrc68	0.664923	0.000122621	0.0050909
Luc7l	-0.680558	1.05353e-05	0.000699735
Luc7l3	-0.643049	0.000143055	0.00568484
Ly6e	2.42835	3.16377e-15	1.86491e-12
Lyz1	2.91814	1.05517e-09	2.01723e-07
Lzts2	0.667912	0.000151666	0.00592713
Mab21l3	-2.28154	0.00222732	0.0461345
Mafb	3.48969	4.35883e-05	0.0021561
Maff	-1.09004	0.000133763	0.0054067
Mafk	-0.934772	0.000174759	0.00659282
Mageh1	-1.47304	0.000273573	0.00948586
Maob	0.850726	0.00207839	0.0439312
Mboat1	-1.90939	0.000125267	0.00516661
Mcf2l	0.788172	0.000409545	0.0130199
Mdh2	0.701336	0.000586341	0.0173172
Mdm4	-0.647329	0.0010766	0.0270527
Mep1a	1.43384	2.50408e-06	0.000196807
Mesdc1	0.664647	0.000924774	0.0239611
Metap1d	-0.840306	7.63341e-05	0.00346324
Mgat4b	0.648311	0.00172226	0.0383094
Mgea5	-0.589727	0.00029709	0.0102013
Mical1	1.29894	0.000120453	0.00504155
Miip	-0.83152	0.000510531	0.0155993
Mll2	1.02142	0.000525332	0.0158636
Mmp7	1.40222	1.37176e-06	0.00011483
Mpdz	-3.79364	0.000320983	0.0108118
Mpi	0.618395	0.00191802	0.0417941
Ms4a10	0.866224	0.00134977	0.0318252
Ms4a8a	1.91352	1.87073e-07	2.09215e-05
Msl2	0.569222	0.00124803	0.0302326
Mtx3	-0.96912	1.73454e-06	0.000139867
Muc2	3.55575	1.41461e-06	0.00011772
Mybl1	-1.07897	0.0011608	0.02851
Myd88	-0.725966	0.000647286	0.0186881
Myo7b	0.753681	0.000350925	0.011492
Myrip	2.82513	0.000526149	0.0158636
Mysm1	-0.640509	0.000325643	0.0108397
Naaladl1	3.25669	3.54026e-05	0.00184132
Nacc1	0.601856	0.00127744	0.0307871
Nat8	6.23494	0.000826644	0.022233
Ncln	0.606147	0.000716017	0.0200982
Ncoa7	-1.4554	6.80643e-08	8.52129e-06
Nfe2l3	-1.09357	0.000310881	0.0105722
Nfix	1.05582	9.42545e-07	8.28211e-05
Nfkb2	-0.887301	0.000445798	0.0139529
Nfkbia	-1.08873	2.34595e-06	0.00018645
Nlrp9b	5.87101	5.43246e-05	0.00262097
Nmd3	-0.680396	0.00112534	0.0278812
Nqo1	1.09963	0.000610946	0.0178207
Nr2f6	0.585294	0.000681134	0.0193883
Nr4a1	-2.08335	5.0808e-13	2.17812e-10
Nr4a2	-1.13079	0.000420521	0.0133317
Nr4a3	-2.07246	0.00146699	0.0338557
Nsmaf	-0.765997	3.2161e-05	0.00170405
Nt5e	2.97759	1.77797e-05	0.00107491
Ntn4	0.972385	9.21044e-05	0.00401169
Nucb2	1.22092	0.00167365	0.0374637
Nudc	0.859649	0.000182537	0.00686794
Nufip2	-0.466046	0.0024312	0.0494984
O3far1	1.93316	0.000155921	0.0060268
Obfc2a	-1.17899	0.000489077	0.015074
Odz4	2.51386	3.82633e-10	8.07926e-08
Oit1	0.809765	9.72669e-06	0.000655255
Ostb	4.39265	7.14228e-06	0.000512764
Oxsm	0.73247	0.00208057	0.0439312
P2rx7	3.58432	7.07709e-12	2.32836e-09
P4hb	0.512276	0.00213934	0.044771
Panx1	0.637203	0.000833017	0.0222773
Pcf11	-0.688612	6.36661e-05	0.00300228
Pdia3	0.675648	2.7803e-05	0.00151865
Pdp1	-0.857683	7.66235e-05	0.00346324
Pdzk1	5.857	0.000125888	0.00517715
Pfkl	0.606383	0.000230494	0.0082136
Pgc	1.35944	0.0021376	0.044771
Phip	-0.607994	0.000140985	0.00561836
Pklr	0.863576	0.000988548	0.0252893
Pla2g2f	1.45973	0.00112511	0.0278812
Plat	-2.77022	1.31741e-05	0.000843319
Plb1	5.12222	9.4365e-08	1.14101e-05
Plce1	0.532913	0.00231952	0.0475569
Pld1	0.645169	0.000954777	0.0246033
Plekhg6	2.06839	0.00130607	0.0312332
Plk2	-1.66837	3.55711e-10	7.62462e-08
Pmaip1	-1.88664	3.40079e-11	9.25211e-09
Pnliprp2	2.34026	2.5307e-14	1.23454e-11
Ppcdc	-0.69624	0.00249512	0.0498565
Ppic	0.833244	7.2472e-05	0.003318
Ppp1r15a	-1.71525	3.89385e-08	5.09199e-06
Ppp1r9a	-0.519393	0.00240567	0.0491096
Ppp2r4	0.550173	0.00234504	0.0479411
Prpf39	-0.731066	0.00140991	0.0329686
Prpf4b	-0.620937	2.91388e-05	0.00156146
Prr12	1.52509	3.27016e-05	0.00172623
Prr15	1.17697	3.41267e-06	0.000262386
Prrc2a	0.635642	0.00161464	0.0363153
Prss30	3.46385	7.9911e-06	0.000556897
Prss32	1.23555	9.1948e-09	1.40162e-06
Psmb8	0.817348	0.000916048	0.0238662
Ptgfrn	0.669634	7.84194e-05	0.00353312
Ptp4a1	-0.785609	9.53057e-05	0.00412321
Ptpn6	1.00742	8.92222e-06	0.000612732
Ptprn2	1.27958	0.000513284	0.0156496
Ptprr	2.49884	0.00019515	0.00724615
Qdpr	0.591319	0.00114279	0.0281319
Qsox1	0.546849	0.000736061	0.0205791
RP23-43M12.1	0.833932	0.00229139	0.0471167
Rab11b	1.03032	0.00150994	0.034565
Rab11fip3	1.18046	0.00117939	0.0288666
Rab24	-0.696236	0.000400141	0.0128072
Rabggtb	-0.968243	1.86953e-08	2.6988e-06
Ramp1	2.5192	1.05329e-05	0.000699735
Ranbp2	-0.491636	0.00247731	0.04976
Ranbp6	-0.867871	2.29206e-05	0.00136023
Rap1gap	1.03598	0.00194733	0.0418982
Rbm39	-0.840757	1.52821e-08	2.27575e-06
Rdh1	1.70196	8.31077e-09	1.3142e-06
Rdh9	1.99261	2.27512e-10	5.10891e-08
Reep6	1.11669	0.00248325	0.04976
Reg3a	2.1993	0.000677257	0.0193169
Reg4	1.99127	1.54969e-10	3.53605e-08
Rep15	2.42254	3.30926e-05	0.00174038
Rfk	0.79902	2.49961e-05	0.00144335
Rgs11	-1.6557	0.000462935	0.0143641
Rgs13	2.23224	4.18901e-08	5.38745e-06
Ric3	-1.56817	0.000161112	0.00616014
Rims4	2.36148	0.000401439	0.0128198
Rnd3	-1.39093	3.99107e-09	7.00352e-07
Rnf10	0.803855	2.82105e-05	0.00153497
Rnf44	0.912414	0.000149542	0.00586855
Rnpepl1	0.774231	0.000335958	0.0110788
Rpl10	-1.40871	2.86576e-12	1.06689e-09
Rps27	-1.24444	0.00192619	0.0417941
Rps4y2	-3.5739	2.0953e-22	2.28017e-19
Rptor	0.696447	0.00160539	0.0362223
Rsrc2	-0.754174	3.80196e-06	0.000287627
Rxra	0.628684	0.000549966	0.0163453
Samd4	-3.30662	0.00139348	0.0326925
Sat1	-1.47262	3.17634e-10	6.91317e-08
Scai	-0.795347	0.000183206	0.00687483
Scrib	0.655076	0.000328873	0.0108959
Sec14l2	1.36522	0.000121319	0.00506284
Selm	1.37922	4.63362e-05	0.00226823
Sertad1	-1.33204	8.34422e-05	0.00371213
Sf3b1	-0.607302	0.000192127	0.00715269
Sfn	-0.788261	6.96545e-06	0.000502756
Sfrs18	-0.562452	0.00216693	0.0452815
Sgk3	-0.974532	0.000147181	0.00581582
Sh2d7	1.11149	0.00144818	0.0335789
Shroom3	0.666125	0.000980558	0.025176
Sipa1l3	0.918944	0.00131936	0.0312565
Sirt1	-0.619526	0.000764156	0.0211143
Slc12a2	-0.497604	0.000318463	0.0107562
Slc15a1	5.20748	0.000208418	0.00763859
Slc16a9	2.91103	4.21171e-06	0.000315254
Slc17a4	-0.621938	0.000666594	0.0191284
Slc20a1	-1.34085	1.67287e-09	3.07352e-07
Slc22a4	2.0157	0.00182141	0.039934
Slc25a22	1.96516	2.42277e-05	0.00140471
Slc27a4	1.87168	0.00221394	0.0460598
Slc30a2	1.25827	1.40602e-05	0.000887991
Slc34a2	4.49098	2.78084e-07	2.98034e-05
Slc35c2	0.696658	0.00147805	0.0340552
Slc36a1	1.37475	0.00129305	0.0311103
Slc38a2	-0.646288	0.000107964	0.00458667
Slc39a4	0.760555	0.000140263	0.00560537
Slc39a5	0.493077	0.00210062	0.0441388
Slc40a1	1.10061	0.0015748	0.0355889
Slc43a2	3.5878	0.00131626	0.0312565
Slc5a3	-0.635458	0.000509905	0.0155993
Slc5a4a	6.14411	0.00011168	0.00470219
Slc5a4b	4.06136	0.000880678	0.0231579
Slc6a6	0.661466	0.00126768	0.0306059
Slc7a15	5.22253	0.000314606	0.0106732
Slc7a6os	-0.803486	0.000207947	0.00763859
Slfn2	2.03958	1.0184e-12	3.89385e-10
Slk	-0.764737	2.51804e-06	0.000196811
Smndc1	-0.765344	0.00244237	0.049644
Snrnp48	-0.6997	0.000529605	0.0159073
Socs3	-1.11743	0.0010534	0.0266116
Sord	0.540214	0.00118479	0.0289485
Sox4	0.515023	0.00141544	0.032974
Spink4	1.46339	2.48574e-17	1.85083e-14
Spry1	-1.27987	3.23995e-08	4.3653e-06
Src	0.602424	0.00111204	0.027746
Srek1	-0.793666	1.98047e-06	0.000158292
Srsf12	-3.25479	0.00230591	0.0473464
Srsf5	-1.16172	3.89093e-07	3.89712e-05
Srsf6	-0.625854	9.16391e-05	0.00401169
Srsf7	-0.671304	0.000399487	0.0128072
St14	0.53263	0.000774216	0.021309
St3gal4	2.93599	0.00232848	0.0476715
Stom	1.22452	0.000373819	0.0121016
Stox2	1.25373	0.000346329	0.0113678
Sulf2	2.69382	2.87181e-07	3.0547e-05
Suox	1.08906	6.48959e-07	5.92311e-05
Susd2	2.95605	3.82942e-05	0.00194175
Synpo	3.12409	0.00222429	0.0461345
Sytl2	1.90085	0.000245952	0.00865542
Taf1d	-1.13584	1.33167e-10	3.08839e-08
Tagap1	-0.975094	0.000367552	0.0119261
Tbc1d23	-0.731687	0.000599514	0.0175965
Tcirg1	-0.79386	5.44684e-05	0.00262097
Tff3	0.928483	9.83177e-05	0.00424055
Tfrc	-0.504885	0.000421238	0.0133317
Thbs1	-1.93046	7.37754e-12	2.37205e-09
Tlcd1	-1.07029	1.60128e-06	0.000132475
Tle3	0.75297	0.000898322	0.0234475
Tm4sf5	1.00374	8.44233e-06	0.000585459
Tm6sf2	1.42573	7.58053e-05	0.00345941
Tmed6	1.51412	4.00993e-09	7.00352e-07
Tmem161b	-0.890531	1.43285e-05	0.000896928
Tmprss2	-0.635596	2.33517e-05	0.00137078
Tnf	-3.58526	1.19779e-10	2.8242e-08
Tnfaip3	-1.18672	6.14814e-05	0.00290895
Tnfrsf12a	-1.18517	0.000324144	0.0108397
Tnfsf15	-2.72088	1.25991e-07	1.48533e-05
Tnrc18	1.19127	0.000222515	0.00800834
Topors	-0.641659	4.39775e-05	0.00216777
Tppp	-0.990701	0.000519813	0.0158146
Tpsg1	2.48076	0.00209495	0.0441388
Tra2b	-0.763453	1.16057e-06	0.000100114
Trim35	-1.30445	0.000122711	0.0050909
Trim65	0.747167	0.00210289	0.0441388
Trip6	-1.26282	0.000185965	0.0069599
Trpm7	-0.462497	0.00197262	0.0422763
Tsc22d2	-0.897133	7.17659e-06	0.000512764
Tspan1	0.946175	9.0336e-08	1.10171e-05
Tsr1	-0.489766	0.00199669	0.0426404
Tst	1.29832	8.21204e-08	1.01909e-05
Ttc14	-0.691244	0.000507756	0.0155818
Ttc7	0.552747	0.00166809	0.0373985
Ttn	-1.64662	0.000110761	0.00468719
Ubc	-0.878507	7.71625e-07	6.95298e-05
Ugt2a3	0.979648	0.000452662	0.0141364
Unc5b	1.95843	1.74653e-05	0.00106044
Upb1	1.2306	2.36869e-05	0.00138377
Uqcrq	0.819331	0.00137146	0.0322829
Vat1	0.956911	0.0020628	0.0436864
Vav1	1.09072	0.000221642	0.00800029
Vmn1r90	1.86992	1.23457e-05	0.000804858
Vps13c	-0.723558	0.00141406	0.032974
Wars	0.545072	0.00103807	0.0262713
Wbp7	0.858323	0.00180756	0.0398311
Wdtc1	0.611161	0.00192064	0.0417941
Wscd1	2.13853	1.674e-05	0.00102078
Xcr1	-2.65905	0.00205657	0.0436197
Xkr9	2.59905	0.000538093	0.0160599
Yipf3	-1.06805	0.000324324	0.0108397
Ythdc1	-0.5984	8.23834e-05	0.00367659
Zbtb10	-1.45989	0.00250413	0.0499661
Zbtb22	0.731003	0.00194263	0.0418982
Zc3h7a	-0.960417	4.17221e-06	0.000313959
Zc3h8	-0.995904	0.000458512	0.0142876
Zfand5	-0.883927	2.99421e-08	4.11253e-06
Zfhx3	0.766816	0.0010121	0.0257894
Zfp105	-3.6284	3.08432e-07	3.21545e-05
Zfp187	-0.69852	8.15429e-05	0.00365059
Zfp334	-2.65592	0.000340751	0.0112107
Zfp37	-4.1643	0.000388657	0.0125533
Zfp61	-0.922845	0.00112464	0.0278812
Zfp692	-1.51407	6.88229e-10	1.37132e-07
Zfp945	-0.808322	0.000532079	0.0159477
Zfp948	-0.820781	0.000693281	0.0196157
Zfpm1	0.995452	0.000149752	0.00586855
Zg16	3.52868	0.000770045	0.0212355
Zmym6	-1.03555	7.45186e-06	0.000524485
Zmynd15	-2.2436	0.00149533	0.0343416
Zufsp	-0.850173	0.000870956	0.0229449

## Sheet: Lgr5 male Old versus Young
Gene id	log2 Fold Change (old/young)	pvalue	padj
1700011H14Rik	-1.8752	3.82034e-05	0.00533026
2010106E10Rik	2.16575	0.000186935	0.0185417
2610018G03Rik	-5.08857	8.90468e-16	2.08192e-12
5330417C22Rik	1.39102	2.18959e-07	6.8913e-05
9630033F20Rik	-1.21797	6.11848e-05	0.0077027
AI467606	-4.05597	1.95097e-08	8.6296e-06
Abcc3	-1.07634	0.000266277	0.0236842
Acot1	1.20364	0.000483356	0.0382791
Acta1	-1.33809	7.4344e-05	0.00898755
Adamts17	1.33771	1.12461e-05	0.00195802
Adprhl1	3.06108	6.78843e-06	0.00129185
Afap1l2	1.70305	0.000596787	0.0441947
Amotl1	-1.9179	4.71347e-07	0.000137751
Anks6	2.65108	3.24899e-12	4.09023e-09
Anxa5	-1.46705	0.000100185	0.0113864
Arc	-2.76387	2.60052e-13	4.72355e-10
Areg	-2.86968	0.000369439	0.0305366
Arl4d	-2.4836	2.00513e-07	6.43449e-05
Arl5b	-0.83068	0.000237644	0.0223522
Atf3	-3.17118	1.30931e-17	4.28562e-14
Atf4	-0.94662	7.98491e-05	0.00953876
Bcl3	-1.37406	3.94597e-05	0.00542687
Btbd19	-1.03009	0.000253331	0.0232923
Btg2	-1.43038	8.64846e-07	0.000235901
Btnl2	1.29653	2.15995e-05	0.00336664
C1ra	1.19704	0.00012958	0.0139521
C2cd4b	-2.92673	2.78193e-05	0.00417698
Cacna1a	1.11444	9.20368e-05	0.0106828
Camkk2	1.09682	0.000116428	0.012703
Cbx8	-1.05585	3.73809e-05	0.00527392
Ccl20	-2.47255	4.57653e-06	0.000924685
Ccne1	-0.859701	0.000559298	0.0422821
Ccnl1	-0.96676	0.000602993	0.0442537
Ccr2	4.21115	1.41019e-08	6.59405e-06
Cd36	2.07957	0.000263256	0.0236842
Cdc14b	-0.732256	0.000673979	0.0481674
Cela1	1.60044	3.19306e-07	9.67733e-05
Chst11	-0.96412	0.000330342	0.0281582
Clec2d	0.936837	5.52277e-05	0.00717347
Coq10b	-1.45718	1.34134e-07	4.48008e-05
Creb3l3	1.63365	3.14944e-05	0.00452138
Csrnp1	-2.39558	6.74039e-13	1.00285e-09
Cxcl1	-5.80755	1.87094e-06	0.000437425
Cyba	-0.898121	0.00017735	0.0177236
Cyp2c65	1.27618	1.11894e-06	0.000290676
Cyp4a32	1.95906	0.000108036	0.0120813
Cyr61	-2.58472	1.48044e-10	1.18668e-07
Cyth3	-0.85807	0.000215252	0.0204815
Ddo	1.43377	6.89717e-07	0.000191321
Ddr2	3.45133	2.43535e-19	9.96423e-16
Defa5	-22.0131	1.79828e-08	8.1752e-06
Dnahc1	-2.51816	0.000560627	0.0422821
Dnaja1	-1.00467	7.65089e-06	0.0014069
Dnajb1	-1.79447	1.16346e-08	5.95035e-06
Dusp1	-1.55235	3.90156e-08	1.48495e-05
Dusp4	-1.22697	1.05518e-06	0.000283099
Dusp5	-2.28668	1.52269e-10	1.18668e-07
Dynll1	-1.35096	3.55228e-09	2.10891e-06
Edn1	-1.67806	0.000196013	0.0192093
Edn2	-1.31062	0.000366288	0.0304298
Egflam	-2.10061	1.74575e-05	0.00280108
Egr1	-1.57492	1.57178e-11	1.71492e-08
Egr2	-3.29873	4.01015e-14	8.20377e-11
Eml1	1.72731	4.91091e-06	0.000980146
Enpp7	2.11604	0.00029291	0.0253638
Epha2	-2.15168	3.31091e-17	9.03106e-14
Errfi1	-1.71233	1.69894e-09	1.09272e-06
Extl1	1.26464	1.25367e-06	0.000320586
F3	-2.77222	7.24791e-06	0.00134795
Fabp1	1.60513	0.000205593	0.0197925
Fam105a	1.67843	8.9937e-06	0.00161748
Fam20a	1.1255	0.000340081	0.0288382
Fos	-1.71211	8.47749e-08	3.01614e-05
Frem2	-2.92754	0.000135476	0.0142129
Gad2	2.38686	3.19491e-08	1.2972e-05
Gadd45b	-2.13221	0.000110057	0.0120885
Galnt12	0.893362	3.84315e-05	0.00533026
Gas7	1.14313	4.70126e-05	0.00630662
Gem	-2.67325	0.000108952	0.0120813
Glt28d2	-2.44318	1.39316e-06	0.000340306
Gm10451	0.974985	4.20593e-05	0.00573619
Gm13154	-3.04776	3.14943e-05	0.00452138
Gm13251	-1.93131	0.00027555	0.0243765
Gm3054	1.4594	0.000490933	0.0384431
Gp1bb	0.995807	0.00059072	0.0439442
Gpr4	-2.0843	2.97913e-05	0.00443241
Gpr55	-1.02554	0.000290605	0.0252981
Gspt2	-2.67744	1.52716e-05	0.00252424
Guca2b	1.15161	0.000289937	0.0252981
H2-Aa	5.28474	2.56344e-05	0.00392086
H2-Eb1	3.78378	0.000133724	0.0141366
Hbegf	-2.28027	2.8862e-13	4.72355e-10
Hk2	-0.841379	0.000130989	0.0140115
Hsd17b11	0.682371	0.000129043	0.0139521
Hsdl2	0.920532	0.000570015	0.0425975
Hspa1a	-4.29759	0.000283377	0.0249341
Hspa1b	-3.4413	8.22812e-11	7.48119e-08
Hsph1	-1.5952	0.000431078	0.0345834
Ier2	-1.41581	3.24973e-08	1.2972e-05
Ier3	-2.02599	3.62668e-06	0.000785186
Ier5	-1.01496	0.000408582	0.0332679
Ier5l	-1.29836	0.000159969	0.0162612
Ifrd1	-1.5881	0.000221772	0.0209799
Igtp	1.87381	8.06428e-05	0.00956377
Irgm2	1.75367	1.4196e-05	0.00239518
Jun	-1.25677	2.46906e-08	1.06338e-05
Junb	-2.04118	7.53518e-13	1.02767e-09
Kctd12b	2.1209	1.84458e-07	6.03768e-05
Klf10	-1.50732	3.39488e-10	2.49459e-07
Klf6	-1.31361	0.0002512	0.0232268
Lag3	-2.84666	0.00026341	0.0236842
Lbp	-2.50891	0.000527977	0.0409089
Lmo3	1.95357	6.25778e-06	0.00120488
Lrrc33	-1.90234	0.000529921	0.0409089
Ly6e	2.15005	1.32142e-07	4.48008e-05
Maff	-1.35939	9.10807e-05	0.0106473
Mageh1	-1.2705	0.000246513	0.0229229
Mex3b	-1.41469	7.00145e-06	0.00131708
Mgll	2.10487	0.000172919	0.0174691
Mll2	0.992072	1.08359e-06	0.000286034
Nanos1	-1.16593	2.13438e-05	0.00335877
Nfix	0.932465	6.71785e-05	0.00826649
Nfkb2	-1.46668	1.88459e-05	0.00299449
Nfkbia	-1.22544	1.41711e-06	0.000341065
Nfkbiz	-0.908628	0.000214568	0.0204815
Nox1	-3.23479	7.63351e-11	7.34883e-08
Nr4a1	-2.20463	3.50578e-10	2.49459e-07
Nr4a3	-2.91712	8.82903e-06	0.00160551
Nrn1	-1.16865	0.000605944	0.0442718
Obfc2a	-1.92865	3.79909e-06	0.00080748
Odz4	2.17612	1.33312e-06	0.000332737
Oit1	0.864322	5.36368e-06	0.00104502
P2rx7	3.23902	1.95686e-20	1.06753e-16
Parp3	1.70852	1.70671e-06	0.000404811
Peg3	-2.90753	0.000513882	0.0400486
Pik3r3	-1.06628	5.46349e-05	0.00715324
Pla2g5	0.771941	0.000150547	0.0153991
Plag1	-1.60491	6.24702e-05	0.00780448
Plaur	-3.18201	4.84078e-07	0.00013899
Plk2	-2.03311	4.81113e-05	0.00640154
Plk3	-1.43325	6.69371e-09	3.65164e-06
Pmaip1	-1.61193	3.02824e-05	0.00446488
Ppia	-0.912583	5.6728e-05	0.00731032
Ppp1r10	-0.781745	0.000365081	0.0304298
Ppp1r15a	-1.92049	3.64623e-06	0.000785186
Ppp1r16b	-1.71363	0.000202319	0.0195927
Psd	-1.92471	7.37963e-05	0.00898755
Psmb8	1.49053	0.00061089	0.0444348
Ptch2	-4.00864	3.19332e-06	0.000715916
Ptpn6	1.09422	3.25232e-06	0.00071929
Pxmp4	0.968109	1.03079e-05	0.00183368
RP23-43M12.1	1.82785	5.80184e-10	3.95637e-07
Rab15	-1.09967	6.44234e-05	0.00798752
Rab30	1.55092	0.000133885	0.0141366
Rasd1	-1.13413	5.13785e-05	0.00678114
Reep2	-5.65324	1.09974e-05	0.00193531
Reg3g	-1.85572	5.2352e-08	1.94726e-05
Rgs13	1.69301	4.52962e-06	0.000924685
Rgs7bp	1.72811	3.60434e-08	1.40449e-05
Ric3	-1.50638	5.24631e-06	0.00103447
Rnd3	-1.48095	3.70513e-05	0.00527288
Rpl23a	2.60566	0.000430518	0.0345834
Rps4y2	-3.8769	1.34515e-33	1.10073e-29
Rsad1	0.822131	0.000300499	0.025884
Rtp4	1.57602	0.000540185	0.0411194
Serpinb5	3.42347	2.36189e-06	0.000544433
Serpine1	-5.11271	4.30209e-06	0.000902668
Sertad1	-1.87517	9.2125e-09	4.86361e-06
Sfn	-1.15355	3.60805e-09	2.10891e-06
Siah2	-1.1293	2.37963e-07	7.34812e-05
Slc16a11	1.05814	1.47131e-05	0.00245709
Slc25a34	1.69011	2.75872e-05	0.00417698
Slc28a2	-2.49872	5.6713e-09	3.20057e-06
Slc34a2	1.91445	0.000390503	0.0319548
Slc38a2	-0.68257	9.80594e-05	0.0112227
Slc5a12	2.26481	0.000490406	0.0384431
Slc5a3	-1.01408	0.000470983	0.0376006
Slc7a15	2.801	0.00014547	0.0150681
Slfn5	3.81743	0.000109253	0.0120813
Smarcd3	-1.57634	9.51997e-05	0.0109721
Socs3	-1.36629	1.54237e-05	0.00252424
Spry1	-1.32995	1.30536e-08	6.47378e-06
Spry4	-2.73344	0.000484161	0.0382791
Spsb1	-1.6243	0.000190876	0.0188186
Spty2d1	-0.665701	0.000634386	0.0455366
Srf	-0.84516	0.000532684	0.0409291
Srrm2	0.812851	0.000142854	0.0148914
Sstr3	1.72943	0.000266148	0.0236842
Stag3	-4.95548	0.000600115	0.0442409
Stox2	1.28896	0.000357019	0.0301184
Syngr1	0.823197	0.000427071	0.0345834
Tap1	1.22318	0.000177604	0.0177236
Thbs1	-2.67252	1.52162e-10	1.18668e-07
Tlr1	1.35305	0.000320149	0.0274323
Tmed6	1.40338	1.73596e-09	1.09272e-06
Tmprss2	-0.619577	0.000257557	0.0235485
Tnfsf15	-3.12471	4.43265e-06	0.000918288
Trim30a	1.8077	2.50255e-05	0.00386384
Trim35	-2.33528	2.22489e-11	2.27579e-08
Trim46	-1.65944	0.000359044	0.0301339
Trip6	-2.10546	4.67135e-12	5.46081e-09
Tsc22d2	-0.994311	0.000264435	0.0236842
Tst	1.18016	1.16047e-05	0.00199918
Upb1	1.57072	1.17425e-05	0.00200185
Vmn1r90	2.47825	3.00787e-08	1.26222e-05
Wscd1	1.22746	0.00010245	0.0115635
Xdh	1.02443	0.000630777	0.0454771
Xlr3a	-2.89357	2.40776e-06	0.000547297
Zfp105	-2.17295	4.47379e-05	0.00605107
Zfp334	-2.7304	8.99494e-08	3.13215e-05
Zfp36	-1.44353	0.000565571	0.0424594
