# Supplementary material for: IFNγ-Stat1 axis drives aging-associated loss of intestinal tissue homeostasis and regeneration
Source: Nat Commun. 2023 Sep 30;14:6109. doi: 10.1038/s41467-023-41683-y (PMC10542816; doi:10.1038/s41467-023-41683-y)
Supplement: Supplementary file 4 — Supplementary Data 2 [file 41467_2023_41683_MOESM4_ESM.xlsx]

## Sheet: Crypts_Female
Ingenuity Canonical Pathways	-log(enrichment p-value)	Activation z-score	Molecules
Protein Ubiquitination Pathway	9.77	NaN	PSMA7,USP5,DNAJC6,PSMB8,UBE2B,BAG1,DNAJC8,PSMA2,USP9X,PSMC4,THOP1,HSPA8,UBD,PSMB7,PSMB2,UBE2G1,PSMB1,DNAJB7,PSMA4,BAP1,PSMD4,TAP2,UBE2C,UBE2I,B2M,PSMB3,USP24,DNAJC17,CDC20,PSMD7,HLA-A,PSMB10,PSMD9,DNAJC13,DNAJC10,USP2,DNAJA1,USP39,TAP1,SMURF1,UBE2F,HSP90AB1,PSMB4,UBE2M,PSMD13,MDM2,DNAJB9,PSMB6,HSPA2,UBE3A,XIAP,PSMD8,DNAJC11,HSPA12A,PSME1,PSMD2,DNAJB11,USP22,CDC34,UBC,PSMC3,USP34
Antigen Presentation Pathway	8.32	NaN	B2M,CALR,HLA-A,CIITA,HLA-DQA1,PSMB8,HLA-DQB1,CD74,PSMB6,TAP1,HLA-G,HLA-DMA,HLA-DMB,HLA-DOB,TAPBP,TAP2,HLA-E,HLA-DRB5
EIF2 Signaling	7.51	1.976	PIK3R1,RPS23,RPLP2,EIF4A2,KRAS,CCND1,RPS11,MYC,RPS20,MAP2K2,EIF3D,ATF4,PPP1CA,ATF3,RPL36AL,RPL3,PTBP1,RPL8,EIF4A3,PPP1R15A,EIF2B5,RPL6,INSR,RPL13A,EIF3K,RPSA,EIF2B4,ATF5,RPS18,RPL26,RPL7A,EIF2S1,EIF4G1,AKT1,RPL18A,SOS1,RPS5,RPL31,RPL18,RPL4,XIAP,EIF3G,WARS,RPS15,RPS26,EIF3I,EIF2B1,EIF3L,RPS14,RPLP0
tRNA Charging	7.22	NaN	CARS,GARS,HARS,TARS,MARS,WARS2,WARS,LARS,TARS2,RARS,FARS2,YARS,VARS2,KARS,AARS2,AARS,SARS
PI3K Signaling in B Lymphocytes	6.89	0.707	BLNK,FYN,CAMK4,Calm1 (includes others),ATF5,NFATC3,PIK3R1,KRAS,PTPRC,JUN,AKT1,NFAT5,MAP2K2,PPP3CB,CREB1,ATF4,PPP3CA,IL4R,CD19,ATF3,ATF1,ITPR2,CD79A,ATF2,TLR4,PLCB4,BCL10,VAV3,PLCG2,LYN,PIK3AP1,VAV1,PLEKHA2,PLEKHA1
Sirtuin Signaling Pathway	6.86	-0.617	TUBA1B,TIMM13,RRP9,TOMM40L,ATP5F1D,BPGM,SCNN1A,MYC,ATG4C,NDUFS6,NDUFA10,HIST1H4J,TUBA1C,APEX1,TP53,TIMM44,POLR1A,NDUFS7,HSF1,TIMM17B,TIMM8B,STAT3,TOMM22,SIRT1,HIST1H1D,IDH2,TNF,XRCC5,TOMM40,HIST1H1C,TIMM10,GADD45G,NDUFA2,JUN,AKT1,NOS2,GOT2,NDUFAB1,POLR1D,PPIF,GLS,TRIM28,NDUFV3,TUBA4A,G6PD,SOD1,ACLY,NDUFA13,Hist1h1e,FOXO1,NDUFS8,NDUFA11,Tomm5,ADAM10,GABPA,TSPO,NDUFA3,GABARAP,BCL2L11
CD28 Signaling in T Helper Cells	6.21	1.225	FYN,CAMK4,Calm1 (includes others),ARPC1B,CD3E,NFATC3,HLA-A,PIK3R1,CD4,HLA-DQA1,HLA-DQB1,PTPRC,NFAT5,AKT1,JUN,MAP2K2,PPP3CB,HLA-DMA,HLA-DMB,PPP3CA,ITK,PTPN6,ITPR2,MAPK9,CARD11,WAS,BCL10,H2-Eb2,LAT,HLA-DOB,VAV1,ARPC4,HLA-DRB5
IL-4 Signaling	5.85	NaN	STAT6,RPS6KB1,IL4R,PTPN6,IL2RG,IRF4,HLA-A,NFATC3,PIK3R1,HLA-DQA1,KRAS,HLA-DQB1,NR3C1,AKT1,NFAT5,SYNJ1,INPP5F,HLA-DMA,H2-Eb2,HLA-DMB,SOS1,HLA-DOB,JAK3,HLA-DRB5,FCER2
B Cell Receptor Signaling	5.66	0.316	BLNK,RAC2,GAB2,MAP3K11,CAMK4,Calm1 (includes others),NFATC3,PIK3R1,KRAS,PTPRC,AKT1,NFAT5,JUN,MAP2K2,PPP3CB,SOS1,CREB1,CD22,ATF4,PPP3CA,MAP3K2,ETS1,RPS6KB1,CD19,PTPN6,CFL1,MAPK9,CD79A,RAP1A,ATF2,FOXO1,SYNJ1,INPP5F,BCL10,VAV3,PAG1,PLCG2,LYN,PIK3AP1,VAV1,MEF2C
Regulation of IL-2 Expression in Activated and Anergic T Lymphocytes	5.07	NaN	FYN,TGFBR1,Calm1 (includes others),CAMK4,CD3E,NFATC3,MAPK9,TOB1,KRAS,TGFBR2,NFAT5,JUN,PPP3CB,MAP2K2,CARD11,BCL10,PLCG2,VAV3,SOS1,LAT,VAV1,PPP3CA
B Cell Development	4.74	NaN	IL7R,PTPRC,CD19,HLA-A,HLA-DMA,H2-Eb2,HLA-DMB,HLA-DQA1,HLA-DOB,CD79A,HLA-DQB1,IL7,HLA-DRB5
Role of NFAT in Regulation of the Immune Response	4.4	2.401	BLNK,FYN,CAMK4,Calm1 (includes others),CD3E,NFATC3,HLA-A,PIK3R1,CD4,HLA-DQA1,KRAS,HLA-DQB1,NFAT5,AKT1,JUN,MAP2K2,PPP3CB,HLA-DMA,SOS1,HLA-DMB,XPO1,PPP3CA,ITK,GNAS,ITPR2,CSNK1G2,CD79A,ATF2,GNAI2,PLCB4,PLCG2,H2-Eb2,LAT,LYN,HLA-DOB,MEF2C,HLA-DRB5
DNA Methylation and Transcriptional Repression Signaling	4.16	NaN	HIST1H4F,HIST1H4A,DNMT3A,HIST1H4K,HIST1H4D,HIST2H4B,ARID4B,HIST1H4L,HIST1H4I,HIST1H4J,HIST1H4H,HIST2H4A
iCOS-iCOSL Signaling in T Helper Cells	4.12	2.294	GAB2,CAMK4,Calm1 (includes others),CD3E,NFATC3,HLA-A,PIK3R1,CD4,HLA-DQA1,HLA-DQB1,PTPRC,NFAT5,AKT1,PPP3CB,HLA-DMA,HLA-DMB,PPP3CA,ITK,IL2RG,ITPR2,H2-Eb2,LAT,HLA-DOB,VAV1,PLEKHA1,PLEKHA2,HLA-DRB5
Type I Diabetes Mellitus Signaling	4.05	1.667	SOCS3,CD3E,HLA-A,HLA-DQA1,HLA-DQB1,HLA-G,GAD2,PRF1,HLA-DMA,HLA-DMB,TNFRSF1B,STAT1,NOS2,PTPRN,ICA1,MYD88,MAPK9,SOCS4,IRF1,GAD1,H2-Eb2,HLA-DOB,TNF,HLA-E,HLA-DRB5
NRF2-mediated Oxidative Stress Response	4.04	2.524	DNAJC17,PIK3R1,DNAJC6,DNAJC13,KRAS,DNAJC10,DNAJA1,CLPP,GSTT2/GSTT2B,JUN,AKT1,MAP2K2,KEAP1,DNAJC8,ABCC1,PMF1/PMF1-BGLAP,DNAJA3,ATF4,JUND,FMO1,TXN,PRKD3,GSTA3,GSTM1,MAPK9,SOD1,DNAJB9,DNAJC11,BACH1,FTL,STIP1,DNAJB11,GPX2,DNAJB7,CDC34,GSTP1,EPHX1
Neuroinflammation Signaling Pathway	4.04	2.828	Naip1 (includes others),TGFBR1,NFATC3,PIK3R1,HLA-DQB1,TGFBR2,GAD2,TLR1,PLA2G5,CYBB,ATF4,CD200,ATF2,GRIN3A,TLR2,PLCG2,GAD1,SLC6A1,S100G,TNF,B2M,KLK3,HLA-A,PYCARD,HLA-DQA1,SLC1A3,MFGE8,CCL5,JUN,AKT1,NFAT5,PPP3CB,HLA-DMA,CREB1,HLA-DMB,NOS2,STAT1,ACVR1C,PPP3CA,GRIN1,MYD88,GLS,MAPK9,XIAP,TLR4,GABBR2,H2-Eb2,TLR6,HLA-DOB,JAK3,P2RX7,ACVR2A,HLA-DRB5
T Cell Receptor Signaling	3.76	NaN	FYN,Calm1 (includes others),CAMK4,CD3E,NFATC3,CD4,PIK3R1,KRAS,PTPRC,NFAT5,JUN,PPP3CB,MAP2K2,CARD11,BCL10,PAG1,RASGRP1,VAV3,SOS1,LAT,VAV1,RASA1,PPP3CA,ITK
Sumoylation Pathway	3.76	0	ETS1,TP53,DNMT3A,RAN,MAPK9,SENP7,MDM2,RHOJ,NR3C1,XIAP,ARHGDIB,CTBP1,JUN,RCC1,RANGAP1,SIRT1,RFC2,SUMO2,CBX4,ARHGDIA,RHOF,UBE2I
Transcriptional Regulatory Network in Embryonic Stem Cells	3.7	NaN	REST,HIST2H4B,STAT3,OTX1,HIST1H4F,HIST1H4A,TRIM24,HIST1H4K,HIST1H4D,HIST1H4L,HIST1H4I,HIST1H4J,HIST1H4H,HNF4A,HIST2H4A
Cdc42 Signaling	3.58	1.886	B2M,H2-T22,MAP3K11,H2-T10,CD3E,ARPC1B,HLA-A,HLA-DQA1,HLA-DQB1,LIMK1,HLA-G,JUN,HLA-DMA,HLA-DMB,RASA1,ITK,CFL1,ITGA5,MAPK9,TNK2,MYL7,ATF2,CDC42BPA,PAK3,WAS,H2-Eb2,HLA-DOB,CDC42SE1,VAV1,HLA-E,HLA-DRB5,ARPC4
Regulation of eIF4 and p70S6K Signaling	3.37	-0.333	EIF2B4,PIK3R1,RPS18,RPS23,KRAS,EIF4A2,EIF4G1,EIF2S1,RPS11,AKT1,MAP2K2,RPS20,EIF3D,PPM1L,SOS1,RPS5,RPS6KB1,ITGA5,EIF3G,RPS15,PPP2R1A,RPS26,EIF4A3,EIF2B1,EIF3I,EIF2B5,EIF3L,RPSA,RPS14,EIF3K
Myo-inositol Biosynthesis	3.33	NaN	ISYNA1,INPP5F,IMPAD1,IMPA2
Folate Polyglutamylation	3.33	NaN	MTHFD1L,SHMT1,FPGS,SHMT2
Antiproliferative Role of TOB in T Cell Signaling	3.18	NaN	TGFBR2,RB1,CCNE1,CCNA1,TGFBR1,TOB1,CDC34,RPS6KA1,TWSG1
Calcium-induced T Lymphocyte Apoptosis	3.17	1.5	CAMK4,Calm1 (includes others),CD3E,ITPR2,HLA-A,CD4,HLA-DQA1,HLA-DQB1,PPP3CB,HLA-DMA,H2-Eb2,HLA-DMB,HLA-DOB,PRKD3,PPP3CA,HLA-DRB5
Primary Immunodeficiency Signaling	3.16	NaN	IL7R,PTPRC,BLNK,IL2RG,CD19,CD3E,CD4,CIITA,CD79A,JAK3,TAP1,TAP2,UNG
T Helper Cell Differentiation	3.12	NaN	STAT6,IL4R,IL2RG,TGFBR1,HLA-A,HLA-DQA1,STAT3,HLA-DQB1,TGFBR2,HLA-DMA,H2-Eb2,HLA-DMB,HLA-DOB,TNFRSF1B,STAT1,TNF,HLA-DRB5
RAN Signaling	3.09	NaN	KPNA4,RCC1,TNPO1,RANGAP1,RAN,XPO1,RANBP1
Hypusine Biosynthesis	2.99	NaN	DHPS,EIF5A,DOHH
Hypoxia Signaling in the Cardiovascular System	2.98	0	TP53,UBE2M,MDM2,ARNT,ATF2,UBE2F,AKT1,JUN,HSP90AB1,UBE2B,UBE2G1,CREB1,HIF1AN,ATF4,CDC34,UBE2I,UBE2C
PKCŒ∏ Signaling in T Lymphocytes	2.95	1.347	FYN,RAC2,MAP3K11,CD3E,NFATC3,HLA-A,CD4,PIK3R1,HLA-DQA1,KRAS,HLA-DQB1,JUN,NFAT5,PPP3CB,HLA-DMA,HLA-DMB,SOS1,PPP3CA,MAP3K2,CACNB4,CARD11,BCL10,VAV3,H2-Eb2,PLCG2,LAT,HLA-DOB,VAV1,HLA-DRB5
Superpathway of Cholesterol Biosynthesis	2.92	NaN	FDPS,MVD,SQLE,FDFT1,EBP,MVK,HSD17B7,LSS,HMGCR
GDP-mannose Biosynthesis	2.89	NaN	GMPPB,GMPPA,PMM2,MPI
Colanic Acid Building Blocks Biosynthesis	2.82	NaN	GMPPB,GMPPA,UGP2,GALE,MPI,PMM2
Nur77 Signaling in T Lymphocytes	2.75	NaN	Calm1 (includes others),CAMK4,CD3E,HLA-A,HLA-DQA1,HLA-DQB1,PPP3CB,HLA-DMA,H2-Eb2,HLA-DMB,HLA-DOB,PPP3CA,HLA-DRB5,MAP3K2
3-phosphoinositide Degradation	2.67	NaN	SOCS3,DUSP8,NUDT9,NUDT3,PTPMT1,NT5C,STYX,PPP4C,PPP1R14B,SACM1L,PTPRC,MTM1,NUDT4,DUSP12,PPP1CA,RASA1,PTPRN,PPP3CA,PTPN6,PPP1R8,PPP1R1B,FIG4,NUDT5,ITPK1,INPP5F,SYNJ1,PPP1R16B,SSH3
Integrin Signaling	2.66	1.859	RAC2,FYN,PFN1,MAP3K11,ARPC1B,PIK3R1,Wasl,MYLK3,KRAS,ITGB7,ITGAE,AKT1,MAP2K2,ITGA9,SOS1,PFN2,RHOF,VASP,CAPN5,RALB,ITGA5,RHOJ,TNK2,ITGAL,RAP1A,MYL7,ROCK1,ARHGAP5,ITGB2,ITGAM,CAPNS1,PAK3,WAS,PLCG2,TSPAN6,ARPC4
Synaptic Long Term Potentiation	2.65	-1.706	GRIN1,Calm1 (includes others),CAMK4,ITPR2,PPP1R11,KRAS,PPP1R14B,RAP1A,PRKAG1,GRIN3A,ATF2,PLCB4,PPP3CB,MAP2K2,PPP1R14D,PLCG2,CREB1,ADCY1,ATF4,RPS6KA1,PPP1CA,PRKD3,PPP3CA
Glucocorticoid Receptor Signaling	2.64	NaN	PBRM1,TGFBR1,PRKAB2,CD3E,NFATC3,PIK3R1,POLR2J,SLPI,SMARCD2,ARID2,KRAS,GTF2E2,CCL5,TAF10,NR3C1,PRKAG1,PGR,TGFBR2,NFAT5,AKT1,JUN,PPP3CB,HSP90AB1,MAP2K2,BAG1,SOS1,CREB1,GTF2H5,NOS2,STAT1,PPP3CA,AGT,GTF2H3,CREBZF,POLR2I,KRT83,SRA1,MAPK9,TAT,GTF2F1,STAT3,HSPA2,HSPA8,TAF6L,GTF2H4,KRT222,FKBP4,JAK3,KRT15,TNF,UBE2I
D-myo-inositol (1,4,5,6)-Tetrakisphosphate Biosynthesis	2.64	NaN	SOCS3,PTPN6,DUSP8,PPP1R1B,PPP1R8,NUDT3,NUDT9,FIG4,NT5C,STYX,PPP4C,PPP1R14B,SACM1L,PTPRC,ITPK1,NUDT5,INPP5F,SYNJ1,PPP1R16B,SSH3,NUDT4,DUSP12,PPP1CA,PTPRN,RASA1,PPP3CA
D-myo-inositol (3,4,5,6)-tetrakisphosphate Biosynthesis	2.64	NaN	SOCS3,PTPN6,DUSP8,PPP1R1B,PPP1R8,NUDT3,NUDT9,FIG4,NT5C,STYX,PPP4C,PPP1R14B,SACM1L,PTPRC,ITPK1,NUDT5,INPP5F,SYNJ1,PPP1R16B,SSH3,NUDT4,DUSP12,PPP1CA,PTPRN,RASA1,PPP3CA
Graft-versus-Host Disease Signaling	2.64	NaN	HLA-G,PRF1,HLA-A,HLA-DMA,H2-Eb2,HLA-DMB,HLA-DQA1,HLA-DOB,HLA-DQB1,TNF,HLA-E,HLA-DRB5
Ephrin Receptor Signaling	2.59	0.209	FYN,RAC2,ARPC1B,EPHB2,Wasl,EGF,KRAS,LIMK1,EFNB2,AKT1,MAP2K2,CREB1,SOS1,ATF4,RASA1,EPHA7,GRIN1,GNAS,CFL1,ITGA5,STAT3,RAP1A,ATF2,GRIN3A,ROCK1,GNAI2,PAK3,WAS,ADAM10,ARPC4
Pentose Phosphate Pathway	2.55	NaN	TKT,PGLS,G6PD,H6PD,RPIA
Cell Cycle Regulation by BTG Family Proteins	2.55	-0.378	RB1,CCNE1,PPP2R1A,CNOT7,BTG2,PPM1L,BTG1,HOXB9,E2F3,CCND1
D-myo-inositol-5-phosphate Metabolism	2.51	NaN	SOCS3,DUSP8,NUDT9,NUDT3,NT5C,STYX,PPP4C,PPP1R14B,SACM1L,PTPRC,DUSP12,NUDT4,PPP1CA,RASA1,PTPRN,PPP3CA,PTPN6,PPP1R8,PPP1R1B,FIG4,NUDT5,ITPK1,PLCB4,INPP5F,SYNJ1,PPP1R16B,PLCG2,SSH3
Th1 and Th2 Activation Pathway	2.5	NaN	SOCS3,TGFBR1,CD3E,NFATC3,HLA-A,CD4,PIK3R1,HLA-DQA1,HLA-DQB1,TGFBR2,NFIL3,JUN,HLA-DMA,HLA-DMB,CD274,STAT1,ACVR1C,STAT6,IL4R,IL2RG,JAG2,IKZF1,STAT3,IRF1,ITGB2,H2-Eb2,HLA-DOB,VAV1,JAK3,HLA-DRB5,ACVR2A
mTOR Signaling	2.48	-0.258	PRKAB2,PIK3R1,RPS18,RPS23,EIF4A2,KRAS,RICTOR,EIF4G1,PRR5L,RPS11,PRKAG1,AKT1,RPS20,EIF3D,PPM1L,RHOF,RPS5,PRKD3,AKT1S1,RPS6KB1,RHOJ,EIF3G,RPS15,PPP2R1A,RPS26,EIF4A3,EIF3I,INSR,RPS6KA1,EIF3L,RPS14,RPSA,EIF3K
Pentose Phosphate Pathway (Oxidative Branch)	2.43	NaN	PGLS,G6PD,H6PD
L-cysteine Degradation I	2.43	NaN	GOT1,CDO1,GOT2
3-phosphoinositide Biosynthesis	2.25	NaN	FYN,SOCS3,DUSP8,PIK3R1,NUDT9,NUDT3,NT5C,STYX,PPP4C,PPP1R14B,SACM1L,PTPRC,NUDT4,DUSP12,PPP1CA,RASA1,PTPRN,PPP3CA,PDGFRB,CD19,PTPN6,PPP1R8,PPP1R1B,FIG4,NUDT5,ITPK1,INPP5F,SYNJ1,PPP1R16B,SSH3,PIK3AP1,VAV1
Autoimmune Thyroid Disease Signaling	2.23	NaN	HLA-G,PRF1,HLA-A,HLA-DMA,H2-Eb2,HLA-DMB,HLA-DQA1,HLA-DOB,HLA-DQB1,HLA-E,HLA-DRB5
Bladder Cancer Signaling	2.21	-0.378	TP53,DAPK1,MMP28,PA2G4,MMP16,MMP14,FGF9,FGF14,EGF,MDM2,KRAS,CCND1,MYC,RB1,MAP2K2,THBS1,FGF19
STAT3 Pathway	2.21	0.258	SOCS3,PTPN6,TGFBR1,MAP3K11,MAPK9,KRAS,SOCS4,STAT3,NDUFA13,TGFBR2,MYC,GHR,MAP2K2,INSR,PDGFRB
Oleate Biosynthesis II (Animals)	2.18	NaN	UFSP2,UFSP1,FADS2,PTPRT,FADS1
Cholesterol Biosynthesis I	2.18	NaN	SQLE,FDFT1,EBP,HSD17B7,LSS
Cholesterol Biosynthesis II (via 24,25-dihydrolanosterol)	2.18	NaN	SQLE,FDFT1,EBP,HSD17B7,LSS
Cholesterol Biosynthesis III (via Desmosterol)	2.18	NaN	SQLE,FDFT1,EBP,HSD17B7,LSS
Dopamine-DARPP32 Feedback in cAMP Signaling	2.15	-1.732	Calm1 (includes others),CAMK4,PPP1R14B,PRKAG1,PPP3CB,PPM1L,CREB1,ATF4,PPP1CA,PRKD3,PPP3CA,GRIN1,GNAS,ATF1,ITPR2,CSNK1G2,PPP1R1B,PPP1R11,ATF2,GRIN3A,GNAI2,PPP2R1A,PLCB4,PPP1R14D,PLCG2,ADCY1,CAMKK2
Wnt/Œ≤-catenin Signaling	2.14	0.853	TCF4,CSNK2A1,TGFBR1,LRP6,CCND1,MYC,TGFBR2,APPL1,WIF1,AKT1,JUN,DKK3,PPM1L,SFRP5,RUVBL2,KREMEN2,FZD2,ACVR1C,TP53,CSNK1G2,MDM2,UBD,PPP2R1A,FZD4,TLE4,NR5A2,UBC,ACVR2A
Cardiac Hypertrophy Signaling	2.13	0.333	TGFBR1,MAP3K11,CAMK4,Calm1 (includes others),EIF2B4,PIK3R1,SRF,KRAS,PRKAG1,TGFBR2,JUN,AKT1,MAP2K2,PPP3CB,SOS1,CREB1,RHOF,PPP3CA,MAP3K2,RPS6KB1,GNAS,MAPKAPK3,MAPK9,RHOJ,ATF2,MYL7,GNAI2,ROCK1,PLCB4,ADRA2A,PLCG2,ADCY1,EIF2B1,EIF2B5,MEF2C,RPS6KA1
PTEN Signaling	2.12	0	RPS6KB1,RAC2,CSNK2A1,TGFBR1,PIK3R1,ITGA5,KRAS,CNKSR3,CCND1,TGFBR2,GHR,AKT1,INPP5F,MAP2K2,FOXO1,SYNJ1,SOS1,INSR,MCRS1,BCL2L11,PDGFRB
Prostate Cancer Signaling	2.12	NaN	TP53,PA2G4,KLK3,PIK3R1,MDM2,KRAS,CCND1,ATF2,RB1,CCNE1,AKT1,MAP2K2,HSP90AB1,FOXO1,CREB1,SOS1,ATF4,GSTP1
IL-3 Signaling	2.1	0	GAB2,STAT6,PTPN6,AKT1,JUN,PPP3CB,MAP2K2,FOXO1,IL3RA,PIK3R1,SOS1,KRAS,STAT3,STAT1,PRKD3,PPP3CA
Prolactin Signaling	2.1	0.535	SOCS3,FYN,PIK3R1,KRAS,SOCS4,STAT3,NR3C1,IRF1,MYC,JUN,MAP2K2,PLCG2,SOS1,NMI,STAT1,PRKD3
Th2 Pathway	2.1	1.941	SOCS3,TGFBR1,CD3E,HLA-A,PIK3R1,CD4,HLA-DQA1,HLA-DQB1,TGFBR2,JUN,HLA-DMA,HLA-DMB,ACVR1C,STAT6,IL2RG,IL4R,JAG2,IKZF1,ITGB2,H2-Eb2,HLA-DOB,VAV1,JAK3,ACVR2A,HLA-DRB5
Folate Transformations I	2.07	NaN	MTHFD1L,MTHFD2,SHMT1,SHMT2
Estrogen Receptor Signaling	2.06	NaN	MED12L,POLR2I,MED13,SRA1,PHB2,POLR2J,GTF2F1,HNRNPD,KRAS,TAF10,NR3C1,MED27,PGR,CTBP1,DDX5,TAF6L,MAP2K2,GTF2H4,SOS1,MED16,GTF2H5,GTF2H3
Tetrahydrofolate Salvage from 5,10-methenyltetrahydrofolate	2.06	NaN	MTHFD1L,MTHFD2,GART
Tetrapyrrole Biosynthesis II	2.06	NaN	ALAD,ALAS1,HMBS
OX40 Signaling Pathway	2.06	0	B2M,H2-T22,H2-T10,CD3E,HLA-A,CD4,HLA-DQA1,MAPK9,HLA-DQB1,HLA-G,JUN,HLA-DMA,H2-Eb2,HLA-DMB,HLA-DOB,HLA-E,HLA-DRB5
IGF-1 Signaling	2.04	0.258	RPS6KB1,SOCS3,IGFBP4,CSNK2A1,PIK3R1,SRF,SOCS4,KRAS,STAT3,PRKAG1,GRB10,JUN,AKT1,MAP2K2,FOXO1,SOS1,IGFBP3,SFN,RASA1
Glioma Signaling	2.02	-0.302	TP53,Calm1 (includes others),CAMK4,PA2G4,IDH3G,PIK3R1,EGF,CDKN2C,MDM2,KRAS,E2F3,CCND1,RB1,AKT1,MAP2K2,PLCG2,SOS1,IDH2,PRKD3,PDGFRB
AMPK Signaling	2.01	-0.6	PBRM1,PRKAB2,PIK3R1,SMARCD2,CHRNB4,ARID2,CFTR,PFKL,CCND1,PRKAG1,AKT1,FASN,PPM1L,CREB1,ATF4,HNF4A,AK7,AKT1S1,RPS6KB1,GNAS,EEF2,RAB8A,PPM1G,PFKFB2,ATF2,PPP2R1A,FOXO1,ADRA2A,PPM1B,SIRT1,INSR,HMGCR,CAMKK2
Renin-Angiotensin Signaling	2	-0.229	PTPN6,ITPR2,PIK3R1,MAPK9,KRAS,STAT3,CCL5,PRKAG1,ATF2,JUN,MAP2K2,PAK3,PLCG2,SHC2,SOS1,ADCY1,SHF,STAT1,PRKD3,TNF,AGT
Epoxysqualene Biosynthesis	2	NaN	SQLE,FDFT1
Cardiolipin Biosynthesis II	2	NaN	PTPMT1,PGS1
Glycine Biosynthesis I	2	NaN	SHMT1,SHMT2
Glutamate Dependent Acid Resistance	2	NaN	GAD2,GAD1
Caveolar-mediated Endocytosis Signaling	1.99	NaN	ITGAE,B2M,ITGB2,FYN,ITGAM,RAB5C,ITGA9,HLA-A,EGF,ITGA5,INSR,ITGAL,ITGB7,MAP3K2
Role of JAK1 and JAK3 in Œ≥c Cytokine Signaling	1.99	NaN	BLNK,SOCS3,STAT6,IL15RA,IL2RG,IL4R,FES,PIK3R1,KRAS,STAT3,IL7,IL7R,STAT1,JAK3
Production of Nitric Oxide and Reactive Oxygen Species in Macrophages	1.94	1.89	MAP3K11,PIK3R1,PPP1R14B,AKT1,JUN,CYBA,PPM1L,CYBB,SERPINA1,STAT1,NOS2,RHOF,TNFRSF1B,PPP1CA,PRKD3,MAP3K2,PTPN6,MAPK9,PPP1R11,RHOJ,RAP1A,IRF1,TLR2,TLR4,PPP2R1A,PPP1R14D,PLCG2,IRF8,JAK3,TNF
Granzyme A Signaling	1.94	NaN	HIST1H1C,PRF1,Hist1h1e,NME1,HIST1H1D,APEX1
Inflammasome pathway	1.94	2.449	TLR4,NOD2,AIM2,MYD88,PYCARD,P2RX7
Superpathway of Inositol Phosphate Compounds	1.93	NaN	SOCS3,FYN,DUSP8,NUDT3,NUDT9,PIK3R1,NT5C,STYX,PPP4C,PPP1R14B,SACM1L,PTPRC,NUDT4,PPP1CA,DUSP12,RASA1,PTPRN,PPP3CA,PDGFRB,PTPN6,CD19,PPP1R1B,PPP1R8,FIG4,ITPKA,NUDT5,ITPK1,PLCB4,SYNJ1,INPP5F,PPP1R16B,PLCG2,SSH3,PIK3AP1,VAV1
Leukocyte Extravasation Signaling	1.92	2.191	RAC2,Wasl,PIK3R1,MMP14,MMP16,MAP2K2,CYBA,CYBB,PRKD3,VASP,ITK,MMP28,ARHGAP4,ITGA5,THY1,MAPK9,ITGAL,RAP1A,GNAI2,ROCK1,ARHGAP5,ITGB2,ITGAM,CLDN8,ARHGAP9,WAS,PLCG2,VAV3,RASGRP1,VAV1,ARHGAP1,MSN
iNOS Signaling	1.91	2.646	TLR4,JUN,Calm1 (includes others),CAMK4,MYD88,CD14,NOS2,STAT1,JAK3,IRF1
Insulin Receptor Signaling	1.87	0.626	RPS6KB1,FYN,SOCS3,EIF2B4,PIK3R1,PPP1R11,KRAS,ACLY,PPP1R14B,PRKAG1,GRB10,SCNN1A,AKT1,INPP5F,MAP2K2,FOXO1,SYNJ1,PPP1R14D,SOS1,EIF2B1,EIF2B5,INSR,PPP1CA
Role of Oct4 in Mammalian Embryonic Stem Cell Pluripotency	1.84	NaN	TP53,RB1,NR6A1,KDM5B,PHB,REST,PPP1R8,PHC3,NR5A2,WWP2
Semaphorin Signaling in Neurons	1.83	NaN	ROCK1,FYN,CFL1,FES,PAK3,RHOJ,RHOF,ARHGAP1,NRP1,LIMK1,SEMA7A
Colorectal Cancer Metastasis Signaling	1.8	2.535	TCF4,TGFBR1,PIK3R1,MMP14,MMP16,LRP6,EGF,KRAS,CCND1,PRKAG1,TGFBR2,MYC,APPL1,AKT1,JUN,MAP2K2,SOS1,TLR1,RHOF,NOS2,STAT1,FZD2,RALGDS,TP53,GNAS,MMP28,MAPK9,RHOJ,STAT3,TLR2,TLR4,FZD4,ADCY1,TLR6,JAK3,TNF
TREM1 Signaling	1.79	3.207	TLR2,TLR4,NOD2,Naip1 (includes others),AKT1,MYD88,PLCG2,TLR1,TLR6,CIITA,NOD1,ITGA5,STAT3,TNF
Pancreatic Adenocarcinoma Signaling	1.79	1.604	TP53,TGFBR1,PA2G4,PIK3R1,MAPK9,EGF,MDM2,KRAS,STAT3,E2F3,CCND1,TGFBR2,RB1,CCNE1,AKT1,MAP2K2,CYP2E1,JAK3,STAT1,RALGDS
Regulation of Actin-based Motility by Rho	1.77	1.807	RAC2,PFN1,ARPC1B,CFL1,Wasl,ITGA5,RHOJ,MYL7,LIMK1,ROCK1,PAK3,WAS,PFN2,ARHGDIA,RHOF,ARPC4
Phospholipase C Signaling	1.77	0.73	BLNK,FYN,CAMK4,Calm1 (includes others),CD3E,NFATC3,KRAS,TGM2,NFAT5,PPP3CB,MAP2K2,SOS1,PLA2G5,CREB1,ATF4,RHOF,PRKD3,RALGDS,PPP3CA,ITK,GNAS,ITPR2,RALB,ITGA5,CD79A,RHOJ,RAP1A,ATF2,MYL7,PLCB4,PLCG2,ADCY1,LAT,LYN,MEF2C
PDGF Signaling	1.77	1	CSNK2A1,PIK3R1,SRF,KRAS,STAT3,MYC,JUN,SYNJ1,MAP2K2,INPP5F,PLCG2,SOS1,STAT1,JAK3,RASA1,PDGFRB
Inhibition of Angiogenesis by TSP1	1.76	0.816	TGFBR2,TP53,FYN,TGFBR1,AKT1,JUN,THBS1,MAPK9
ATM Signaling	1.75	1.807	TP53,ATF1,GADD45G,TRIM28,MAPK9,CCNB2,MDM2,ATF2,MDM4,PPP2R1A,JUN,H2AFX,CREB1,PPM1L,ATF4,TLK1,HIST1H4J
Allograft Rejection Signaling	1.71	NaN	B2M,H2-T22,H2-T10,HLA-A,HLA-DQA1,HLA-DQB1,HLA-G,PRF1,HLA-DMA,H2-Eb2,HLA-DMB,HLA-DOB,TNF,HLA-DRB5,HLA-E
Nucleotide Excision Repair Pathway	1.69	NaN	POLR2I,ERCC1,GTF2H4,POLR2J,GTF2H5,ERCC5,RAD23B,GTF2H3
Superpathway of Geranylgeranyldiphosphate Biosynthesis I (via Mevalonate)	1.65	NaN	FDPS,MVD,COX10,MVK,HMGCR
Breast Cancer Regulation by Stathmin1	1.63	NaN	TUBA1B,CAMK4,Calm1 (includes others),PIK3R1,KRAS,TUBB,E2F3,PPP1R14B,PRKAG1,LIMK1,MAP2K2,PPM1L,SOS1,RB1CC1,TUBA1C,PPP1CA,PRKD3,TP53,GNAS,ITPR2,TUBA4A,PPP1R11,GNAI2,ROCK1,PLCB4,PPP2R1A,CCNE1,PPP1R14D,ADCY1,UHMK1
PI3K/AKT Signaling	1.61	0.728	TP53,RPS6KB1,GAB2,CDC37,PIK3R1,ITGA5,MDM2,KRAS,CCND1,PPP2R1A,AKT1,INPP5F,MAP2K2,HSP90AB1,FOXO1,SYNJ1,PPM1L,SOS1,SFN,JAK3
MIF Regulation of Innate Immunity	1.6	2.333	TP53,TLR4,MIF,JUN,PLA2G5,CD14,MAPK9,CD74,NOS2
Superpathway of Serine and Glycine Biosynthesis I	1.59	NaN	PSAT1,SHMT1,SHMT2
Thrombopoietin Signaling	1.57	1.155	MYC,GAB2,THPO,JUN,MAP2K2,PIK3R1,PLCG2,SOS1,KRAS,STAT3,STAT1,PRKD3
Superpathway of Methionine Degradation	1.55	NaN	MGMT,FTSJ1,PCCB,GOT1,CDO1,COQ5,BHMT2,GOT2
Systemic Lupus Erythematosus Signaling	1.55	NaN	CAMK4,CD3E,NFATC3,HLA-A,PIK3R1,ZMAT5,PRPF39,KRAS,HLA-G,PTPRC,SNRNP48,RNPC3,JUN,AKT1,NFAT5,PRPF4B,SOS1,CD22,LSM3,PRPF40B,SNRPD2,PRPF31,PTPN6,SNRPB,CD79A,PRPF38B,LSM12,PLCG2,LAT,LYN,TNF,HLA-E
Inosine-5'-phosphate Biosynthesis II	1.55	NaN	ADSL,ATIC
4-hydroxyproline Degradation I	1.55	NaN	HOGA1,GOT2
Oxidized GTP and dGTP Detoxification	1.55	NaN	DDX6,RUVBL2
Glutamate Degradation II	1.55	NaN	GOT1,GOT2
Aspartate Biosynthesis	1.55	NaN	GOT1,GOT2
Th1 Pathway	1.54	2.828	SOCS3,CD3E,HLA-A,NFATC3,CD4,PIK3R1,HLA-DQA1,STAT3,HLA-DQB1,IRF1,ITGB2,NFIL3,HLA-DMA,H2-Eb2,HLA-DMB,HLA-DOB,CD274,VAV1,JAK3,STAT1,HLA-DRB5
ERK5 Signaling	1.52	0	MYC,RPS6KB1,AKT1,CREB1,EGF,ATF4,KRAS,MEF2C,RPS6KA1,SFN,ATF2,MAP3K2
Dendritic Cell Maturation	1.52	3.272	B2M,MYD88,HLA-A,PIK3R1,HLA-DQA1,MAPK9,HLA-DQB1,ATF2,TLR2,TLR4,COL1A1,PLCB4,AKT1,DDR2,HLA-DMA,PLCG2,H2-Eb2,CREB1,HLA-DMB,HLA-DOB,ATF4,IRF8,COL18A1,TNFRSF1B,STAT1,TNF,HLA-DRB5,COL3A1
Protein Kinase A Signaling	1.49	-0.866	HIST1H1C,TCF4,CAMK4,Calm1 (includes others),TGFBR1,DUSP8,PDE7A,NFATC3,PDE3A,MYLK3,PPP1R14B,PRKAG1,TGFBR2,PTPRC,NFAT5,PHKB,PPP3CB,MAP2K2,CREB1,ATF4,SMPDL3B,PDE11A,DUSP12,PPP1CA,PTPRN,PTPRT,APEX1,PRKD3,PPP3CA,VASP,PTPN6,GNAS,ATF1,ITPR2,PPP1R1B,PTPN18,PPP1R11,RAP1A,PTP4A1,ATF2,MYL7,ROCK1,GNAI2,Hist1h1e,PLCB4,PPP1R14D,PLCG2,ADCY1,AKAP10,HIST1H1D,PDE8B,SFN
NGF Signaling	1.48	0.471	TP53,RPS6KB1,MAP3K11,PIK3R1,MAPK9,KRAS,RAP1A,ATF2,ROCK1,AKT1,SMPD4,MAP2K2,PLCG2,CREB1,SOS1,ATF4,RPS6KA1,SMPD3,MAP3K2
Acute Phase Response Signaling	1.47	2.065	ECSIT,SOCS3,TCF4,MYD88,PIK3R1,AMBP,MAPK9,VWF,KRAS,SOCS4,STAT3,NR3C1,C1R,C4A/C4B,FTL,JUN,MBL2,AKT1,MAP2K2,SOS1,SERPINA1,TNFRSF1B,TNF,C2,AGT
Altered T Cell and B Cell Signaling in Rheumatoid Arthritis	1.46	NaN	TLR2,TLR4,HLA-DMA,HLA-A,H2-Eb2,TNFSF13,HLA-DMB,TLR1,TLR6,HLA-DQA1,HLA-DOB,CD79A,HLA-DQB1,TNF,HLA-DRB5
Apoptosis Signaling	1.46	1.291	TP53,CAPN5,Naip1 (includes others),LMNA,KRAS,XIAP,BAK1,ROCK1,CAPNS1,MAP2K2,PLCG2,RPS6KA1,TNFRSF1B,TNF,BCL2L11
Mouse Embryonic Stem Cell Pluripotency	1.45	-0.243	TP53,TCF4,PIK3R1,KRAS,STAT3,ID3,XIAP,MYC,LIFR,ID1,FZD4,AKT1,MAP2K2,SOS1,JAK3,FZD2,ID4
DNA damage-induced 14-3-3œÉ Signaling	1.45	NaN	TP53,CCNE1,AKT1,CCNB2,SFN
EGF Signaling	1.43	0	RPS6KB1,CSNK2A1,JUN,AKT1,ITPR2,PIK3R1,SOS1,SRF,EGF,STAT3,STAT1,RASA1
IL-7 Signaling Pathway	1.43	1.387	FYN,IL2RG,PIK3R1,IL7,CCND1,BAK1,IL7R,MYC,JUN,AKT1,FOXO1,SOS1,LYN,STAT1,JAK3
Histidine Degradation III	1.41	NaN	MTHFD1L,HAL,MTHFD2
Sphingomyelin Metabolism	1.41	NaN	SMPD4,SGMS2,SMPD3
BMP signaling pathway	1.41	-1.387	CAMK4,BMP3,BMP2,MAPK9,KRAS,XIAP,PRKAG1,ATF2,SMURF1,JUN,MAP2K2,SOS1,CREB1
PCP pathway	1.41	0	CELSR1,ROCK1,JUN,PFN1,FZD4,PFN2,MAPK9,JUND,FZD2,LGR4,ATF2
Phagosome Maturation	1.4	NaN	M6PR,B2M,TUBA1B,CALR,RAB5C,YKT6,HLA-A,TCIRG1,TUBA4A,TUBB,TAP1,DYNLRB1,PRDX6,CTSV,CTSZ,ATP6V1F,CYBB,TUBA1C,GOSR2,NAPA,HLA-DRB5,PRDX2
Estrogen-mediated S-phase Entry	1.39	2.449	MYC,RB1,CCNE1,CCNA1,E2F3,CCND1
p70S6K Signaling	1.39	1.147	RPS6KB1,IL4R,CD19,IL2RG,EEF2,PIK3R1,CD79A,KRAS,GNAI2,PPP2R1A,PLCB4,AKT1,MAP2K2,PLCG2,PPM1L,SOS1,LYN,SFN,PRKD3,AGT
nNOS Signaling in Neurons	1.37	-1.633	CAPN5,GRIN1,Calm1 (includes others),CAMK4,CAPNS1,PPP3CB,PRKD3,PPP3CA,GRIN3A
Dopamine Receptor Signaling	1.37	-1.134	PPP2R1A,SMOX,PPP1R14D,PPP1R1B,COMT,PPM1L,ADCY1,PPP1R11,PPP1CA,SLC18A2,PPP1R14B,PRKAG1,QDPR
Opioid Signaling Pathway	1.36	-1.061	RAC2,FYN,CAMK4,Calm1 (includes others),CLTB,SRF,KRAS,RGS12,PRKAG1,MYC,YES1,AKT1,MAP2K2,PPP3CB,SOS1,CREB1,ATF4,PRKD3,PPP3CA,RPS6KB1,GRIN1,GNAS,ITPR2,CACNB4,RAP1A,AP2S1,ATF2,GRIN3A,GNAI2,ADCY1,GRK6,LYN,RPS6KA1
FcŒ≥ Receptor-mediated Phagocytosis in Macrophages and Monocytes	1.35	0.775	RPS6KB1,RAC2,FYN,GAB2,ARPC1B,PIK3R1,YES1,AKT1,WAS,VAV3,LYN,VAV1,PRKD3,ARPC4,VASP
Cholecystokinin/Gastrin-mediated Signaling	1.35	0.5	ITPR2,SRF,MAPK9,KRAS,RHOJ,ATF2,ROCK1,PLCB4,JUN,MAP2K2,SOS1,SST,MEF2C,RHOF,TNF,PRKD3
Oxidative Phosphorylation	1.35	NaN	ATP5F1D,NDUFS7,COX10,COX8A,ATP5PO,NDUFV3,NDUFA13,NDUFA2,NDUFS8,NDUFA11,UQCR10,NDUFS6,ATP5MF,NDUFA10,NDUFA3,UQCRC1,NDUFAB1
ERK/MAPK Signaling	1.34	0.378	RAC2,FYN,PIK3R1,SRF,KRAS,PPP1R14B,PRKAG1,MYC,MAP2K2,SOS1,PPM1L,PLA2G5,CREB1,ATF4,STAT1,PPP1CA,ETS1,ATF1,ITGA5,PPP1R11,STAT3,RAP1A,ATF2,PPP2R1A,PAK3,PPP1R14D,PLCG2,RPS6KA1
Role of Macrophages, Fibroblasts and Endothelial Cells in Rheumatoid Arthritis	1.34	NaN	SOCS3,TCF4,CAMK4,Calm1 (includes others),NFATC3,PIK3R1,LRP6,KRAS,CCL5,CCND1,MYC,WIF1,NFAT5,AKT1,JUN,MAP2K2,PPP3CB,DKK3,TLR1,CREB1,ATF4,SFRP5,NOS2,TNFRSF1B,FZD2,PRKD3,PPP3CA,MIF,MYD88,MAPK9,STAT3,IL7,ATF2,ROCK1,TLR2,TLR4,PLCB4,FZD4,PLCG2,TLR6,TNF
Unfolded protein response	1.34	NaN	HSPA8,CALR,PDIA2,INSIG1,PPP1R15A,XBP1,ATF4,DNAJB9,HSPA2,MBTPS2
FLT3 Signaling in Hematopoietic Progenitor Cells	1.32	0.535	RPS6KB1,GAB2,STAT6,PIK3R1,KRAS,STAT3,ATF2,AKT1,MAP2K2,CREB1,SOS1,ATF4,RPS6KA1,STAT1
Aldosterone Signaling in Epithelial Cells	1.31	-0.632	DNAJC17,ITPR2,SLC12A2,PIK3R1,DNAJC6,DNAJC13,DNAJC10,KRAS,DNAJB9,DNAJA1,HSPA2,DNAJC11,HSPA12A,SCNN1A,HSPA8,PLCB4,MAP2K2,HSP90AB1,PLCG2,DNAJC8,DNAJB11,SOS1,DNAJB7,PRKD3

## Sheet: Crypts_Male
Ingenuity Canonical Pathways	-log(enrichment p-value)	Activation z-score	Molecules
EIF2 Signaling	11.8	1.768	RPL22,RPL39,HSPA5,CCND1,RPS11,VEGFA,RPS7,RPL13,RPS20,EIF3D,PAIP1,ATF4,FRS2,PABPC1,PIK3C2B,RPL36AL,RPL3,RPS8,EIF2B3,RPL7L1,EIF3E,RPL37A,EIF3M,RPS6,RPL8,IRS1,RPS15A,INSR,RPSA,EIF3K,RPS18,RPL26,RPL7A,EIF2S1,RPL7,RPL14,RPL35,SOS1,RPS9,IGF1R,RPS3,RPS5,RPS24,RPL4,PIK3C2A,EIF3H,ACTB,RPL30,RPL23,TRIB3,RPS4Y1,WARS,RPS27L,EIF2B1,EIF3I,EIF1AX,RPLP0,RPS14
mTOR Signaling	7.47	0.2	TSC1,ULK1,NAPEPLD,PPP2CA,RHOT2,RPS18,HIF1A,RPS11,PRKAG1,VEGFA,RPS7,RPS20,EIF3D,RPS9,TSC2,PRKCE,RPS3,RPS5,PRKD3,FRS2,PRKCA,RPS24,PIK3C2B,PIK3C2A,EIF3H,RHOC,STK11,RPS8,RAC1,EIF3E,EIF3M,ATG13,RPS6,DGKZ,RPS4Y1,IRS1,PRKCD,RPS27L,PRKAG2,EIF3I,RPS15A,PPP2R5E,INSR,RPS14,RPSA,EIF3K
Regulation of eIF4 and p70S6K Signaling	6.48	-1.265	EIF4EBP2,PPP2CA,RPS18,EIF2S1,RPS11,RPS7,ITGA3,RPS20,EIF3D,SOS1,RPS9,PAIP1,RPS3,RPS5,FRS2,RPS24,PABPC1,PIK3C2B,EIF3H,PIK3C2A,RPS8,ITGA2,EIF2B3,EIF3E,EIF3M,RPS6,RPS4Y1,IRS1,RPS27L,EIF3I,EIF2B1,RPS15A,PPP2R5E,EIF1AX,RPS14,RPSA,EIF3K
Xenobiotic Metabolism Signaling	6.25	NaN	PPP2CA,CYP2C9,HS6ST1,ALDH1A1,GSTM2,Gstm3,CYP3A5,FRS2,PRKD3,FMO4,ALDH7A1,PIK3C2B,ALDH1B1,MAP3K9,MGST1,HDAC4,MAP3K13,CREBBP,HS3ST3B1,IRS1,PRKCD,ALDH18A1,GSTP1,ALDH4A1,CAMK4,GSTM5,ABCC2,MAP3K5,EP300,GSTT2/GSTT2B,ALDH2,Ces1g,CES1,HSP90AB1,PRKCE,FMO1,PRKCA,GSTA3,ABCB1,SULT1C2,PIK3C2A,MGMT,NQO1,MAPK9,UGT2B10,Sult1d1,GSTO1,SULT2B1,Ces1e,FTL,NRIP1,NCOR2,PPP2R5E,MAOA,PPARGC1A,CYP2C8
RAR Activation	6.02	NaN	NSD1,ARID1A,SMAD3,ADH1C,MAP3K5,RPL7A,RARG,PSMC5,PRKAG1,EP300,VEGFA,TRIM24,ALDH1A1,PNRC1,RARB,RDH16,RBP2,PRKCE,NCOR1,ADCY8,PRKD3,PRKCA,IL3RA,ACTB,ADCY3,CREBBP,ADCY6,SMAD6,SMAD7,RAC1,MAPK9,ADCY9,ADH7,PRKCD,PRKAG2,NCOR2,SMARCC1,RDH5,NRIP1,PML,PPARGC1A
Antigen Presentation Pathway	5.15	NaN	B2M,HLA-A,PDIA3,CIITA,HLA-DQA1,PSMB8,CD74,HLA-DQB1,HLA-G,HLA-DMA,HLA-DMB,TAP2,HLA-DRB5,HLA-E
Caveolar-mediated Endocytosis Signaling	5	NaN	ITGAD,B2M,ARCN1,RAB5C,HLA-A,ACTB,ITGA2,EGF,RAB5B,ITGA10,COPB2,ITGB7,ITGAE,ITGA3,RAB5A,INSR,ACTG1,ITGB5,ITGAX,PRKCA
LPS/IL-1 Mediated Inhibition of RXR Function	4.99	-0.258	ALDH4A1,SLC10A1,GSTM5,ABCC2,CYP2C9,ALAS1,ABCA1,ALDH2,HS6ST1,GSTT2/GSTT2B,ALDH1A1,GSTM2,CYP3A5,Gstm3,ACSL5,PPARGC1B,FMO1,FMO4,TNFRSF11B,ALDH7A1,GSTA3,ALDH1B1,ABCB1,MGST1,SULT1C2,MYD88,MGMT,ACOX1,MAPK9,Sult1d1,GSTO1,SULT2B1,TLR4,HS3ST3B1,FABP2,FABP6,IL1RN,ALDH18A1,CYP4A11,GSTP1,PPARGC1A,MAOA,CYP2C8
Superpathway of Cholesterol Biosynthesis	4.47	NaN	SQLE,FDFT1,ACAT2,IDI1,MVK,HSD17B7,HADHB,LSS,CYP51A1,SC5D,LBR
NRF2-mediated Oxidative Stress Response	4.29	0.243	GSTM5,PRDX1,DNAJB4,ABCC2,DNAJC10,MAP3K5,EP300,GSTT2/GSTT2B,GSTM2,Gstm3,PRKCE,ATF4,DNAJA2,FMO1,GCLM,TXN,PRKD3,FRS2,PRKCA,GSTA3,PIK3C2B,MGST1,PIK3C2A,ACTB,NQO1,CREBBP,MAPK9,SOD1,DNAJB9,GSTO1,GSR,FTL,IRS1,PRKCD,ACTG1,GSTP1,FTH1
Cholesterol Biosynthesis I	4.07	NaN	SQLE,FDFT1,HSD17B7,LSS,SC5D,CYP51A1,LBR
Cholesterol Biosynthesis II (via 24,25-dihydrolanosterol)	4.07	NaN	SQLE,FDFT1,HSD17B7,LSS,SC5D,CYP51A1,LBR
Cholesterol Biosynthesis III (via Desmosterol)	4.07	NaN	SQLE,FDFT1,HSD17B7,LSS,SC5D,CYP51A1,LBR
Aryl Hydrocarbon Receptor Signaling	4.05	0.535	ALDH4A1,GSTM5,CCND1,RARG,EP300,TGM2,GSTT2/GSTT2B,ALDH2,RB1,GSTM2,ALDH1A1,NCOA2,HSP90AB1,Gstm3,RARB,ALDH7A1,GSTA3,ALDH1B1,CCNE2,MGST1,NFIC,NQO1,GSTO1,CCNE1,CCND2,ALDH18A1,NRIP1,NCOR2,GSTP1
Calcium-induced T Lymphocyte Apoptosis	3.81	0	Calm1 (includes others),CAMK4,HLA-A,ITPR2,HLA-DQA1,ATP2A3,HLA-DQB1,EP300,CD3G,HLA-DMA,MEF2D,PRKCD,HLA-DMB,PRKCE,PRKD3,HLA-DRB5,PRKCA
Molecular Mechanisms of Cancer	3.67	NaN	WNT3,SMAD3,ARHGEF1,CCND1,RB1,ITGA3,ARHGEF11,HIPK2,FRS2,PRKD3,FZD2,E2F2,PIK3C2B,CCNE2,CREBBP,RALB,RAC1,RAP1A,RASGRF2,ADCY9,CDH1,CBL,MAX,CCND2,RABIF,PRKCD,IRS1,NOTCH1,BMP3,ARHGEF7,RHOT2,HIF1A,MAP3K5,PRKAG1,EP300,CDC25B,CASP6,ARHGEF19,SOS1,PRKCE,CASP8,ADCY8,PRKCA,PIK3C2A,RHOC,WNT2B,ADCY3,ITGA2,SMAD7,SMAD6,ADCY6,MAPK9,GNAI2,GNAI3,CCNE1,FZD4,PRKAG2,ELK1,BCL2L11,LRP1,CTNND1
HER-2 Signaling in Breast Cancer	3.57	NaN	TSC1,PIK3C2B,CCNE2,PIK3C2A,EGF,ERBB3,MAP3K5,CCND1,ITGB7,CCNE1,PRKCD,IRS1,SOS1,TSC2,PRKCE,ERBB2,PRKD3,FRS2,ITGB5,PRKCA
Noradrenaline and Adrenaline Degradation	3.51	NaN	HSD17B10,ALDH2,ALDH1B1,ALDH4A1,ADH7,ALDH1A1,Adh6a,COMT,ADH1C,PECR,ALDH7A1,MAOA
Osteoarthritis Pathway	3.43	-0.707	ITLN1,SMAD3,COL10A1,HIF1A,PRKAG1,SLC39A8,EP300,VEGFA,CASP6,ITGA3,ELF3,DDR2,ANXA5,ALPP,ATF4,NAMPT,CASP8,FZD2,PPARG,HDAC4,PPARD,CREBBP,CREB3L3,ITGA2,SMAD6,SMAD7,RAC1,ANXA2,TLR4,FZD4,PRKAG2,ALPI,NOTCH1,LRP1,TCF7L2,P2RX7,PPARGC1A
Glutathione-mediated Detoxification	3.29	NaN	GSTA3,NAT8,GSTT2/GSTT2B,MGST1,GSTM2,GSTM5,Gstm3,Gstt1,GSTO1,GSTP1
Endoplasmic Reticulum Stress Pathway	3.28	NaN	ERN1,MBTPS1,XBP1,ATF4,MAP3K5,HSPA5,EIF2S1,TAOK3
Phospholipase C Signaling	3.2	-1.414	NAPEPLD,CAMK4,Calm1 (includes others),ARHGEF7,RHOT2,ARHGEF1,EP300,Ppp1r12b,TGM2,ARHGEF19,ITGA3,NFAT5,GNG11,AHNAK,PLA2G2F,SOS1,PLA2G5,ATF4,PRKCE,ARHGEF11,ADCY8,PRKD3,PRKCA,HDAC4,ITPR2,RHOC,ITGA2,RALB,ADCY3,CREB3L3,CREBBP,ADCY6,RAC1,RAP1A,CD3G,ADCY9,MEF2D,PRKCD,LYN,LCP2
PPARŒ±/RXRŒ± Activation	3.19	2.043	GPD1,PDIA3,SMAD3,CD36,NOTUM,CYP2C9,PLCH2,ABCA1,PRKAG1,EP300,HSP90AB1,SOS1,NCOR1,ADCY8,ACVR1C,ITGB5,PRKCA,ACAA1,ACOX1,ADCY3,CREBBP,ADCY6,CYP2C18,BCL3,ADCY9,ACADL,IRS1,PRKAG2,INSR,NCOR2,PPARGC1A,CYP2C8
3-phosphoinositide Degradation	3.17	NaN	PTPN23,PTPN13,EPHX2,PPFIBP2,NUDT12,PPIP5K1,INPPL1,NT5C,CDC25B,SET,MTMR2,NUDT4,PTPRN,PTPN6,INPP5E,DOT1L,INPP5D,INPP4A,PTPRH,TNS3,INPP4B,MTMR4,INPP5F,INPP5J,PIP4P2,SYNJ1,SGPP1,PPP2R5E,SIRPA
Corticotropin Releasing Hormone Signaling	3.03	-1.279	Calm1 (includes others),CAMK4,GUCY2C,ARPC5,PRKAG1,EP300,VEGFA,ATF4,PRKCE,ADCY8,PRKD3,PRKCA,ITPR2,ADCY3,CREB3L3,CREBBP,ADCY6,RAP1A,GNAI2,ADCY9,GNAI3,CACNA1B,MEF2D,PRKCD,PRKAG2,ELK1
D-myo-inositol (1,4,5)-trisphosphate Degradation	2.99	NaN	INPP5F,INPP5J,SYNJ1,INPP5E,BPNT1,INPPL1,INPP5D
AMPK Signaling	2.97	-0.928	CAB39,TSC1,ULK1,ARID1A,PPP2CA,CHRNB4,PFKL,CCND1,PRKAG1,EP300,TSC2,ATF4,EEF2K,HNF4A,FRS2,PIK3C2B,RAB27A,ACACB,SLC2A1,PIK3C2A,STK11,ACTB,AK3,CREBBP,CREB3L3,RAB8A,PFKFB2,PFKFB4,IRS1,PRKAG2,PPP2R5E,SMARCC1,INSR,AK2,PPAT,PPARGC1A
Isoleucine Degradation I	2.88	NaN	HSD17B10,ACAT2,BCAT2,HADHB,ACADSB,EHHADH
Superpathway of Inositol Phosphate Compounds	2.85	NaN	PTPN23,PTPN13,EPHX2,PPFIBP2,NUDT12,IPPK,TRAT1,PPIP5K1,INPPL1,NT5C,PLCH2,CDC25B,SET,MTMR2,ERBB2,IP6K2,NUDT4,PTPRN,FRS2,PIK3C2B,PTPN6,PIK3C2A,INPP5E,DOT1L,ERBB3,INPP5D,PTPRH,TNS3,MTMR4,PIP4P2,SYNJ1,INPP5J,INPP5F,IRS1,SGPP1,VAV1,PPP2R5E,SIRPA
1D-myo-inositol Hexakisphosphate Biosynthesis II (Mammalian)	2.83	NaN	INPP5F,INPP5J,SYNJ1,INPP5E,IPPK,INPPL1,INPP5D
Breast Cancer Regulation by Stathmin1	2.8	NaN	CAMK4,Calm1 (includes others),PPP2CA,ARHGEF7,ARHGEF1,PRKAG1,ARHGEF19,GNG11,SOS1,PRKCE,ARHGEF11,TUBA1C,ADCY8,PRKD3,FRS2,E2F2,PRKCA,PIK3C2B,CCNE2,PIK3C2A,ITPR2,ADCY3,TUBB2A,ADCY6,TUBA4A,RAC1,GNAI2,GNAI3,ADCY9,CCNE1,IRS1,PRKCD,PRKAG2,PPP2R5E
Acetone Degradation I (to Methylglyoxal)	2.76	NaN	POR,CYP3A5,CYP4B1,ZADH2,CYP2C18,CYP2C9,CYP4A11,CYP51A1,CYP2C8
14-3-3-mediated Signaling	2.72	-0.688	TSC1,PIK3C2B,PIK3C2A,PDIA3,STK11,TUBB2A,EDC3,NOTUM,TUBA4A,MAPK9,MAP3K5,PLCH2,YWHAQ,CBL,IRS1,PRKCD,TSC2,PRKCE,TUBA1C,SFN,ELK1,PRKD3,FRS2,PRKCA
Virus Entry via Endocytic Pathways	2.72	NaN	B2M,PIK3C2B,PIK3C2A,HLA-A,ACTB,CLTB,ITGA2,RAC1,ITGB7,DNM1,ITGA3,IRS1,PRKCD,PRKCE,TFRC,PRKD3,ACTG1,FRS2,ITGB5,PRKCA
Unfolded protein response	2.68	NaN	PPARG,PDIA2,P4HB,ERN1,XBP1,MAP3K5,HSPA5,DNAJB9,UBXN4,SREBF2,MBTPS1,ATF4,DNAJA2
Inflammasome pathway	2.68	2.646	TLR4,AIM2,NLRP1,MYD88,PANX1,CASP8,P2RX7
IL-4 Signaling	2.66	NaN	PIK3C2B,PTPN6,PIK3C2A,HLA-A,HLA-DQA1,INPPL1,HLA-DQB1,INPP5D,NFAT5,SYNJ1,INPP5F,INPP5J,HLA-DMA,IRS1,SOS1,HLA-DMB,FRS2,HLA-DRB5
Ethanol Degradation II	2.63	NaN	HSD17B10,ALDH2,ALDH1B1,ALDH4A1,ADH7,ALDH1A1,Adh6a,ADH1C,PECR,ALDH7A1
Purine Nucleotides De Novo Biosynthesis II	2.6	NaN	ADSS,GMPS,PPAT,ATIC,GART
Fc Epsilon RI Signaling	2.59	0	PIK3C2B,PIK3C2A,RAC1,FCER1A,MAPK9,INPPL1,INPP5D,SYNJ1,PLA2G2F,INPP5F,INPP5J,IRS1,PRKCD,PLA2G5,SOS1,LYN,PRKCE,VAV1,PRKD3,FRS2,LCP2,PRKCA
P2Y Purigenic Receptor Signaling Pathway	2.58	-2.449	PIK3C2B,PIK3C2A,PDIA3,CREBBP,CREB3L3,ADCY3,NOTUM,ADCY6,PLCH2,PRKAG1,EP300,GNAI2,GNAI3,ADCY9,GNG11,IRS1,PRKCD,PRKAG2,PRKCE,ATF4,ADCY8,PRKD3,FRS2,PRKCA
GNRH Signaling	2.56	-1.8	Calm1 (includes others),CAMK4,MAP3K5,PRKAG1,EP300,GNG11,SOS1,ATF4,PRKCE,ADCY8,PRKD3,PRKCA,MAP3K9,ITPR2,MAP3K13,ADCY3,CREB3L3,CREBBP,RAC1,ADCY6,MAPK9,GNAI2,ADCY9,GNAI3,CACNA1B,PRKCD,PRKAG2,ELK1
Vitamin-C Transport	2.53	NaN	SLC23A1,SLC2A1,TXN,TXNRD2,GSTO1,TXNRD3
Endothelin-1 Signaling	2.5	-0.18	PAFAH1B2,NAPEPLD,GUCY2C,PDIA3,NOTUM,PLCH2,CASP6,PLA2G2F,EDN1,SOS1,PLA2G5,PRKCE,CASP8,ADCY8,FRS2,PRKD3,PRKCA,PLA2G16,PIK3C2B,PIK3C2A,ABHD3,ITPR2,ADCY3,PTGS1,ADCY6,MAPK9,GNAI2,GNAI3,ADCY9,PRKCD,IRS1
Hereditary Breast Cancer Signaling	2.48	NaN	NPM1,PIK3C2B,HDAC4,ARID1A,PIK3C2A,GADD45G,ACTB,CREBBP,BARD1,POLR2H,RPA1,FANCC,CCND1,EP300,UBD,RAD51,RB1,POLR2A,IRS1,MSH6,SLC19A1,SMARCC1,SFN,FRS2,RFC3
PXR/RXR Activation	2.44	NaN	ABCB1,ABCC2,CYP2C9,ALAS1,PRKAG1,GSTM2,ALDH1A1,CYP3A5,PRKAG2,G6PC,INSR,HNF4A,PPARGC1A,CYP2C8
HGF Signaling	2.43	-2.065	MAP3K9,PIK3C2B,PIK3C2A,MAP3K13,ITGA2,RAC1,MAPK9,MAP3K5,CCND1,RAP1A,ELF4,ITGA3,ELF3,IRS1,PRKCD,SOS1,PRKCE,ELK1,PRKD3,FRS2,PRKCA
GPCR-Mediated Integration of Enteroendocrine Signaling Exemplified by an L Cell	2.37	-0.775	ITPR2,PDIA3,ADCY3,NOTUM,ADCY6,GIP,PLCH2,PRKAG1,GNAI2,ADCY9,GNAI3,GLP1R,PRKAG2,SST,ADCY8
Estrogen Biosynthesis	2.37	NaN	POR,HSD17B10,HSD17B13,CYP3A5,CYP4B1,CYP2C18,HSD17B7,CYP2C9,CYP51A1,CYP2C8
Sumoylation Pathway	2.29	-0.728	SUMO3,GDI1,DNMT3A,RHOC,CREBBP,RHOT2,GDI2,MAPK9,RPA1,MAP3K5,UBA2,EP300,PCNA,CDH1,SP3,SLC19A1,PML,RFC3
GP6 Signaling Pathway	2.26	-1.877	LAMA5,PIK3C2B,Calm1 (includes others),CAMK4,PIK3C2A,RAC1,COL10A1,Col17a1,COL1A2,LAMC1,COL1A1,IRS1,PRKCD,ADAM10,LYN,PRKCE,COL18A1,PRKD3,FRS2,LCP2,COL7A1,COL3A1,PRKCA
GPCR-Mediated Nutrient Sensing in Enteroendocrine Cells	2.23	-2.683	PDIA3,ITPR2,ADCY3,NOTUM,ADCY6,GIP,PLCH2,PRKAG1,GNAI2,ADCY9,GNAI3,GNG11,CACNA1B,PRKCD,PRKAG2,TAS1R3,PRKCE,ADCY8,PRKD3,PRKCA
Serotonin Degradation	2.2	NaN	HSD17B10,ALDH1B1,ALDH4A1,SULT1C2,Adh6a,ADH1C,UGT2B10,Sult1d1,ALDH2,ADH7,ALDH1A1,UGT2A3,PECR,ALDH7A1,MAOA
Remodeling of Epithelial Adherens Junctions	2.2	1.134	DNM1,RAB5A,CDH1,RAB5C,ARPC2,ACTB,ARPC5,TUBB2A,TUBA4A,TUBA1C,ACTN4,RAB5B,ACTG1,CTNND1
Glutathione Redox Reactions I	2.18	NaN	GSR,GSTT2/GSTT2B,MGST1,GSTM2,Gstt1,PRDX6,GSTP1
Superpathway of D-myo-inositol (1,4,5)-trisphosphate Metabolism	2.18	NaN	INPP5F,INPP5J,SYNJ1,INPP5E,BPNT1,INPPL1,INPP5D
Renin-Angiotensin Signaling	2.13	-2.4	PIK3C2B,PTPN6,PIK3C2A,ITPR2,ADCY3,RAC1,ADCY6,MAPK9,PRKAG1,ADCY9,PRKCD,IRS1,SOS1,PRKAG2,PRKCE,ELK1,ADCY8,PRKD3,FRS2,AGT,PRKCA
Serotonin Receptor Signaling	2.13	NaN	ADCY9,TPH1,PTS,ADCY3,ADCY6,SLC6A4,SPR,ADCY8,PCBD1,MAOA
RhoGDI Signaling	2.13	1	GDI1,ARHGEF7,RHOT2,ARPC5,ARHGEF1,EP300,ARHGEF19,ITGA3,GNG11,EZR,ARHGEF11,PRKCA,CFL1,WASF2,RHOC,ACTB,ITGA2,CREBBP,RAC1,ARHGAP4,GDI2,GNAI2,GNAI3,DGKZ,CDH1,ARHGAP9,ARPC2,ACTG1
Phagosome Formation	2.12	NaN	PIK3C2B,PIK3C2A,PDIA3,RHOC,ITGA2,RHOT2,NOTUM,FCER1A,INPPL1,PLCH2,INPP5D,TLR4,ITGA3,MBL2,IRS1,PRKCD,TLR1,PRKCE,PRKD3,FRS2,ITGAX,PRKCA
GADD45 Signaling	2.11	NaN	CCNE2,CCNE1,PCNA,CCND2,GADD45G,CCND1
D-myo-inositol (1,3,4)-trisphosphate Biosynthesis	2.11	NaN	INPP5J,INPP5F,SYNJ1,INPP5E,INPPL1,INPP5D
Dopamine Degradation	2.1	NaN	ALDH2,ALDH1B1,ALDH4A1,ALDH1A1,SULT1C2,COMT,Sult1d1,ALDH7A1,MAOA
Glioblastoma Multiforme Signaling	2.09	-1.225	TSC1,WNT3,PDIA3,RHOT2,NOTUM,EGF,PLCH2,CCND1,RB1,SOS1,TSC2,IGF1R,FZD2,FRS2,E2F2,PIK3C2B,PIK3C2A,ITPR2,RHOC,WNT2B,RAC1,PDGFB,CCNE1,FZD4,PRKCD,IRS1
Glutamate Degradation III (via 4-aminobutyrate)	2.09	NaN	GAD2,SUCLG2,GAD1
FcŒ≥ Receptor-mediated Phagocytosis in Macrophages and Monocytes	2.08	2.183	NAPEPLD,ACTB,ARPC5,RAC1,FYB1,INPP5D,CBL,PRKCD,ARPC2,EZR,LYN,PRKCE,VAV1,PRKD3,ACTG1,LCP2,PRKCA
Colanic Acid Building Blocks Biosynthesis	2.08	NaN	TSTA3,GMPPB,GMPPA,PMM1,GALE
Bupropion Degradation	2.07	NaN	POR,CYP3A5,CYP4B1,CYP2C18,CYP2C9,CYP51A1,CYP2C8
Gap Junction Signaling	2.07	NaN	GUCY2C,PDIA3,GJB3,NOTUM,EGF,PLCH2,PRKAG1,SP3,SOS1,PRKCE,TUBA1C,ADCY8,FRS2,PRKD3,PRKCA,PIK3C2B,PIK3C2A,ITPR2,ACTB,TUBB2A,ADCY3,TUBA4A,ADCY6,GNAI2,GNAI3,ADCY9,PRKCD,IRS1,PRKAG2,ACTG1
CREB Signaling in Neurons	2.05	-2.117	CAMK4,Calm1 (includes others),PDIA3,NOTUM,PLCH2,PRKAG1,EP300,POLR2A,GNG11,SOS1,PRKCE,ATF4,ADCY8,FRS2,PRKD3,PRKCA,PIK3C2B,PIK3C2A,ITPR2,ADCY3,CREB3L3,CREBBP,ADCY6,POLR2H,GNAI2,GNAI3,ADCY9,CACNA1B,IRS1,PRKCD,PRKAG2,ELK1
Estrogen-Dependent Breast Cancer Signaling	2.04	-0.905	HSD17B10,PIK3C2B,HSD17B13,PIK3C2A,CREBBP,CREB3L3,TERT,HSD17B7,CCND1,EP300,IRS1,IGF1R,ATF4,ELK1,FRS2
CD28 Signaling in T Helper Cells	2.04	0.258	PIK3C2B,PTPN6,Calm1 (includes others),CAMK4,PIK3C2A,HLA-A,ITPR2,ARPC5,RAC1,HLA-DQA1,MAPK9,HLA-DQB1,CD3G,NFAT5,HLA-DMA,IRS1,ARPC2,HLA-DMB,VAV1,FRS2,LCP2,HLA-DRB5
p70S6K Signaling	2.04	-1.342	PIK3C2B,PIK3C2A,PPP2CA,PDIA3,NOTUM,PLCH2,GNAI2,YWHAQ,RPS6,GNAI3,PRKCD,IRS1,SOS1,LYN,PRKCE,PPP2R5E,EEF2K,SFN,PRKD3,FRS2,AGT,PRKCA
Melatonin Signaling	2.03	-1.069	GNAI2,GNAI3,Calm1 (includes others),CAMK4,PDIA3,PRKCD,PRKAG2,NOTUM,PRKCE,PLCH2,RORC,PRKD3,PRKAG1,PRKCA
Wnt/Œ≤-catenin Signaling	2.03	-0.426	MMP7,WNT3,PPP2CA,MARK2,SOX12,TLE1,BCL9,CCND1,RARG,EP300,DKK3,RARB,SFRP5,KREMEN2,FZD2,ACVR1C,PPARD,WNT2B,CREBBP,UBD,CDH1,FZD4,APC2,DVL3,PPP2R5E,TCF7L2,LRP1
Epoxysqualene Biosynthesis	2.02	NaN	SQLE,FDFT1
Guanine and Guanosine Salvage I	2.02	NaN	PNP,HPRT1
Choline Degradation I	2.02	NaN	CHDH,ALDH7A1
Alanine Degradation III	2.02	NaN	GPT,GPT2
Alanine Biosynthesis II	2.02	NaN	GPT,GPT2
Spermidine Biosynthesis I	2.02	NaN	SRM,AMD1
Glutamate Dependent Acid Resistance	2.02	NaN	GAD2,GAD1
Œ±-Adrenergic Signaling	2.01	-1.807	GNAI2,GNAI3,ADCY9,GNG11,Calm1 (includes others),CAMK4,ITPR2,PRKCD,ADCY3,PRKAG2,ADCY6,PRKCE,ADCY8,PRKD3,PRKAG1,PRKCA
Role of BRCA1 in DNA Damage Response	2	-1.89	ARID1A,ACTB,BARD1,PLK1,RPA1,FANCC,BRCC3,RAD51,RB1,POU2F1,MSH6,SLC19A1,SMARCC1,E2F2,RFC3
Fatty Acid Œ≤-oxidation I	1.99	NaN	Acaa1b,HSD17B10,ACAA1,SCP2,ACSL5,HADHB,EHHADH,ACAA2
Type I Diabetes Mellitus Signaling	1.95	0.378	HLA-A,MYD88,SOCS6,HLA-DQA1,MAPK9,HLA-DQB1,MAP3K5,HLA-G,CD3G,GAD2,HLA-DMA,GAD1,HLA-DMB,CASP8,PTPRN,HLA-E,HLA-DRB5,CPE,TNFRSF11B
Macropinocytosis Signaling	1.95	-1.667	PIK3C2B,PIK3C2A,RAC1,EGF,PDGFB,ITGB7,RAB5A,IRS1,PRKCD,PRKCE,ACTN4,PRKD3,FRS2,ITGB5,PRKCA
B Cell Receptor Signaling	1.94	-0.557	CAMK4,Calm1 (includes others),INPPL1,MAP3K5,EP300,NFAT5,CARD10,SOS1,ATF4,FRS2,MAP3K9,PIK3C2B,PTPN6,PIK3C2A,CFL1,MAP3K13,CREB3L3,CREBBP,RAC1,MAPK9,RAP1A,INPP5D,INPP5F,SYNJ1,INPP5J,IRS1,LYN,VAV1,ELK1
3-phosphoinositide Biosynthesis	1.92	NaN	PTPN23,PTPN13,EPHX2,PPFIBP2,NUDT12,TRAT1,PPIP5K1,NT5C,CDC25B,SET,MTMR2,ERBB2,NUDT4,FRS2,PTPRN,PIK3C2B,PTPN6,PIK3C2A,DOT1L,ERBB3,PTPRH,TNS3,MTMR4,INPP5F,SYNJ1,IRS1,VAV1,SGPP1,PPP2R5E,SIRPA
Triacylglycerol Degradation	1.91	NaN	Ces2a,ABHD6,Ces1e,CES1,Ces1b/Ces1c,Ces2e,NOTUM,ABHD2,MGLL,PNPLA2,PRDX6
Dendritic Cell Maturation	1.88	1.3	B2M,HLA-A,PDIA3,NOTUM,HLA-DQA1,COL10A1,HLA-DQB1,PLCH2,EP300,COL1A2,HLA-DMA,DDR2,HLA-DMB,ATF4,COL18A1,FRS2,TNFRSF11B,PIK3C2B,PIK3C2A,MYD88,CREB3L3,CREBBP,MAPK9,TLR4,COL1A1,IL1RN,IRS1,HLA-DRB5,COL3A1
Paxillin Signaling	1.87	-0.832	ITGAD,PIK3C2B,PIK3C2A,ACTB,ARHGEF7,ITGA2,RAC1,MAPK9,ITGA10,ITGB7,ITGAE,ITGA3,IRS1,SOS1,ACTN4,ACTG1,FRS2,ITGB5,ITGAX
Axonal Guidance Signaling	1.86	NaN	PAPPA2,WNT3,ARPC5,PLCH2,BRCC3,VEGFA,ITGA3,SEMA6D,MICAL1,TUBA1C,ARHGEF11,FZD2,PRKD3,FRS2,FARP2,PIK3C2B,CFL1,TUBB2A,RAC1,RAP1A,PDGFB,IRS1,PRKCD,ARPC2,ENPEP,MMP7,RGS3,SLIT1,PDIA3,BMP3,ARHGEF7,SEMA6A,NOTUM,EGF,PRKAG1,NFAT5,GNG11,SDC2,SOS1,PRKCE,PSMD14,ERBB2,SHANK2,SEMA3F,PRKCA,PLXNC1,PIK3C2A,NRP2,ITGA2,WNT2B,TUBA4A,GNAI2,GNAI3,WIPF1,FZD4,ADAM10,PRKAG2,SEMA4G,SEMA7A
TR/RXR Activation	1.86	NaN	PIK3C2B,CAMK4,SLC2A1,PIK3C2A,BCL3,HIF1A,EP300,SLC16A3,NCOA2,SREBF2,IRS1,G6PC,NCOR1,NCOR2,THRB,FRS2,PPARGC1A
Renal Cell Carcinoma Signaling	1.85	-0.378	PIK3C2B,PIK3C2A,SLC2A1,CREBBP,RAC1,HIF1A,RAP1A,PDGFB,EP300,VEGFA,UBD,IRS1,SOS1,EGLN3,FRS2
Glioma Signaling	1.83	-2.673	PIK3C2B,Calm1 (includes others),CAMK4,PIK3C2A,EGF,CCND1,PDGFB,IDH1,RB1,PRKCD,IRS1,SOS1,IGF1R,PRKCE,IDH2,PRKD3,FRS2,E2F2,PRKCA
DNA Methylation and Transcriptional Repression Signaling	1.83	NaN	CHD3,HIST1H4F,H3F3A/H3F3B,DNMT3A,MBD3,RBBP7,ARID4B,MBD2
Retinoate Biosynthesis I	1.83	NaN	Akr1b10,ADH7,ALDH1A1,RDH16,ADH1C,RBP2,RDH5,AKR1B10
Zymosterol Biosynthesis	1.83	NaN	HSD17B7,CYP51A1,LBR
GDP-mannose Biosynthesis	1.83	NaN	GMPPB,GMPPA,PMM1
Agrin Interactions at Neuromuscular Junction	1.81	-0.905	LAMC1,GABPB1,ITGA3,ACTB,ARHGEF7,ITGA2,UTRN,RAC1,MAPK9,ERBB3,ERBB2,AGRN,ACTG1
Mismatch Repair in Eukaryotes	1.81	NaN	PCNA,MSH6,SLC19A1,RPA1,RFC3
Mechanisms of Viral Exit from Host Cells	1.8	NaN	CHMP2A,PRKCD,ACTB,PRKCE,SH3GL2,ACTG1,LMNB1,PRKD3,PRKCA
iCOS-iCOSL Signaling in T Helper Cells	1.79	1.414	PIK3C2B,Calm1 (includes others),CAMK4,PIK3C2A,HLA-A,ITPR2,RAC1,TRAT1,HLA-DQA1,HLA-DQB1,INPP5D,CD3G,NFAT5,HLA-DMA,IRS1,HLA-DMB,VAV1,FRS2,LCP2,HLA-DRB5
Fatty Acid Œ±-oxidation	1.78	NaN	ALDH2,ALDH1B1,ALDH4A1,ALDH1A1,BCO2,ALDH7A1
Dopamine-DARPP32 Feedback in cAMP Signaling	1.77	-2.449	CAMK4,Calm1 (includes others),ITPR2,PPP2CA,PDIA3,CREBBP,CREB3L3,ADCY3,ADCY6,NOTUM,ATP2A3,PLCH2,PRKAG1,EP300,GNAI2,GNAI3,ADCY9,PRKCD,PRKAG2,PRKCE,ATF4,PPP2R5E,ADCY8,PRKD3,PRKCA
Protein Ubiquitination Pathway	1.76	NaN	ANAPC2,B2M,FZR1,USP12,CDC20,HLA-A,DNAJB4,UBR2,DNAJC10,PSMB8,SKP1,HSPA5,PSMC5,UBE4A,DNAJC28,HSP90AB1,BAG1,PSMD14,NEDD4L,PSMA2,PSMA6,UBE4B,PSMD6,DNAJC2,PSMA1,DNAJB9,UBD,CBL,USP22,PSMD12,HSPA13,PSMB1,PSMA4,PSMD4,TAP2,USP34,UBE2D3
B Cell Development	1.75	NaN	IL7R,SPN,HLA-A,HLA-DMA,HLA-DMB,HLA-DQA1,HLA-DQB1,HLA-DRB5
Wnt/Ca+ pathway	1.75	-1.155	NFAT5,FZD4,PDIA3,CREB3L3,CREBBP,NOTUM,ATF4,DVL3,PLCH2,FZD2,PRKCA,EP300
VDR/RXR Activation	1.74	0	SERPINB1,CCNC,PPARD,PSMC5,EP300,NCOA2,PRKCD,PRKCE,NCOR1,NCOR2,VDR,PRKD3,S100G,PRKCA
Nicotine Degradation II	1.69	NaN	POR,ADH7,UGT2A3,CYP3A5,CYP4B1,CYP2C18,CYP2C9,UGT2B10,FMO1,FMO4,CYP51A1,CYP2C8
Putrescine Degradation III	1.69	NaN	ALDH2,ALDH1B1,ALDH4A1,ALDH1A1,ALDH7A1,MAOA
ERK/MAPK Signaling	1.69	-1.512	PPP2CA,PRKAG1,EP300,KSR1,YWHAQ,ELF4,ITGA3,ELF3,PLA2G2F,SOS1,PLA2G5,ATF4,PRKCE,FRS2,PRKCA,PPARG,PIK3C2B,PIK3C2A,ITGA2,CREB3L3,CREBBP,RAC1,RAP1A,H3F3A/H3F3B,PRKCD,IRS1,PRKAG2,PPP2R5E,ELK1
VEGF Signaling	1.66	0	PIK3C2B,PTPN6,PIK3C2A,ACTB,EIF2B3,HIF1A,EIF2S1,VEGFA,IRS1,SOS1,EIF2B1,ACTN4,SFN,ACTG1,FRS2,EIF1AX,PRKCA
p53 Signaling	1.65	-0.577	PIK3C2B,PIK3C2A,GADD45G,HIF1A,CCND1,EP300,CCNG1,RB1,CASP6,PCNA,CCND2,IRS1,GNL3,SERPINB5,SFN,PML,HIPK2,FRS2
Cardiac Hypertrophy Signaling	1.63	-2.828	CAMK4,Calm1 (includes others),PDIA3,RHOT2,NOTUM,MAP3K5,PLCH2,PRKAG1,EP300,GNG11,SOS1,IGF1R,ADCY8,FRS2,MAP3K9,PIK3C2B,PIK3C2A,RHOC,MAP3K13,CREBBP,ADCY3,ADCY6,MAPK9,EIF2B3,GNAI2,ADSS,GNAI3,ADCY9,IRS1,MEF2D,PRKAG2,EIF2B1,ELK1
Role of NFAT in Cardiac Hypertrophy	1.63	-2.556	CAMK4,Calm1 (includes others),PDIA3,NOTUM,PLCH2,PRKAG1,EP300,GNG11,SOS1,IGF1R,PRKCE,ADCY8,FRS2,PRKD3,PRKCA,PIK3C2B,HDAC4,PIK3C2A,ITPR2,ADCY3,ADCY6,MAPK9,GNAI2,GNAI3,ADCY9,CACNA1B,MEF2D,IRS1,PRKCD,PRKAG2,RCAN3
D-myo-inositol (1,4,5,6)-Tetrakisphosphate Biosynthesis	1.63	NaN	PTPN6,PTPN23,PTPN13,EPHX2,PPFIBP2,NUDT12,DOT1L,PPIP5K1,NT5C,CDC25B,SET,PTPRH,TNS3,MTMR4,INPP5F,SYNJ1,SGPP1,MTMR2,PPP2R5E,NUDT4,PTPRN,SIRPA
D-myo-inositol (3,4,5,6)-tetrakisphosphate Biosynthesis	1.63	NaN	PTPN6,PTPN23,PTPN13,EPHX2,PPFIBP2,NUDT12,DOT1L,PPIP5K1,NT5C,CDC25B,SET,PTPRH,TNS3,MTMR4,INPP5F,SYNJ1,SGPP1,MTMR2,PPP2R5E,NUDT4,PTPRN,SIRPA
Leukocyte Extravasation Signaling	1.62	-0.192	MMP7,SPN,MMP15,ITGA3,EZR,PRKCE,PRKD3,FRS2,PRKCA,PIK3C2B,PIK3C2A,ACTB,ITGA2,CLDN18,RAC1,ARHGAP4,MAPK9,RAP1A,GNAI2,GNAI3,WIPF1,ARHGAP9,JAM3,RAP1GAP,IRS1,PRKCD,VAV1,ACTN4,ACTG1,CTNND1
Thioredoxin Pathway	1.62	NaN	TXN,TXNRD2,TXNRD3
Cell Cycle Regulation by BTG Family Proteins	1.61	0	RB1,CCNE1,CCNE2,PPP2CA,HOXB9,PPP2R5E,CCND1,E2F2
Valine Degradation I	1.59	NaN	HIBCH,BCAT2,HADHB,ACADSB,EHHADH
D-myo-inositol-5-phosphate Metabolism	1.58	NaN	PTPN6,PTPN23,PTPN13,EPHX2,PPFIBP2,NUDT12,DOT1L,PPIP5K1,NT5C,PLCH2,CDC25B,SET,PTPRH,TNS3,MTMR4,INPP5F,PIP4P2,SYNJ1,SGPP1,MTMR2,PPP2R5E,NUDT4,PTPRN,SIRPA
Nur77 Signaling in T Lymphocytes	1.58	NaN	CD3G,Calm1 (includes others),CAMK4,HLA-A,HLA-DMA,MEF2D,HLA-DMB,HLA-DQA1,HLA-DQB1,HLA-DRB5,EP300
5-aminoimidazole Ribonucleotide Biosynthesis I	1.57	NaN	PPAT,GART
Tetrahydrobiopterin Biosynthesis I	1.57	NaN	PTS,SPR
4-hydroxyproline Degradation I	1.57	NaN	ALDH4A1,HOGA1
Tetrahydrobiopterin Biosynthesis II	1.57	NaN	PTS,SPR
Heparan Sulfate Biosynthesis	1.56	NaN	Ces2a,HS3ST3B1,Ces1e,HS6ST1,XYLT2,Ces1b/Ces1c,SULT1C2,Ces2e,XYLT1,NOTUM,Sult1d1,EXTL2,PRDX6,SULT2B1
Colorectal Cancer Metastasis Signaling	1.55	-1.061	MMP7,WNT3,SMAD3,MMP15,RHOT2,EGF,CCND1,PRKAG1,PTGER1,VEGFA,GNG11,ARRB1,SOS1,TLR1,ADCY8,FRS2,FZD2,PIK3C2B,PIK3C2A,RHOC,ADCY3,WNT2B,RAC1,ADCY6,MAPK9,TLR4,ADCY9,CDH1,FZD4,IRS1,PRKAG2,MSH6,LRP1,TCF7L2
Natural Killer Cell Signaling	1.55	NaN	PIK3C2B,PTPN6,PIK3C2A,KLRD1,RAC1,INPPL1,INPP5D,SYNJ1,INPP5F,INPP5J,PRKCD,IRS1,SOS1,PRKCE,VAV1,PRKD3,FRS2,LCP2,PRKCA
Melanocyte Development and Pigmentation Signaling	1.55	-2	PIK3C2B,PTPN6,PIK3C2A,ADCY3,CREB3L3,CREBBP,ADCY6,PRKAG1,EP300,ADCY9,IRS1,SOS1,PRKAG2,ATF4,ADCY8,FRS2
Sirtuin Signaling Pathway	1.55	0.6	GABPB1,RRP9,TIMM10,GADD45G,HIF1A,ABCA1,ATG4C,OTC,RARB,UQCRFS1,TUBA1C,NAMPT,PPARG,SLC25A4,PPIF,SLC2A1,POLR1B,TIMM9,STK11,POLR1E,NQO1,DOT1L,TUBA4A,G6PD,SDHC,SOD1,ATG13,ACADL,CDH1,TOMM22,H3F3A/H3F3B,Tomm5,ADAM10,SDHD,IDH2,GABARAP,BCL2L11,XRCC5,PPARGC1A
eNOS Signaling	1.54	-1.789	PIK3C2B,Calm1 (includes others),CAMK4,PIK3C2A,ITPR2,ADCY3,ADCY6,CHRNB4,AQP1,AQP8,HSPA5,NOSTRIN,PRKAG1,VEGFA,ADCY9,HSP90AB1,IRS1,PRKCD,PRKAG2,PRKCE,ADCY8,CASP8,FRS2,PRKD3,PRKCA
IL-3 Signaling	1.52	-2.673	PIK3C2B,PTPN6,PIK3C2A,IL3RA,IRS1,PRKCD,SOS1,RAC1,PRKCE,ELK1,PRKD3,FRS2,INPP5D,PRKCA
fMLP Signaling in Neutrophils	1.52	-0.688	PIK3C2B,Calm1 (includes others),CAMK4,PIK3C2A,ITPR2,ARPC5,RAC1,GNAI2,GNAI3,NFAT5,GNG11,IRS1,ARPC2,PRKCD,PRKCE,ELK1,PRKD3,FRS2,PRKCA
Tryptophan Degradation X (Mammalian, via Tryptamine)	1.52	NaN	ALDH2,ALDH1B1,ALDH4A1,ALDH1A1,ALDH7A1,MAOA
Neuropathic Pain Signaling In Dorsal Horn Neurons	1.51	-1.886	PIK3C2B,KCNN4,CAMK4,PIK3C2A,PDIA3,ITPR2,NOTUM,TAC1,PLCH2,PRKAG1,PRKCD,IRS1,PRKAG2,PRKCE,ELK1,PRKD3,FRS2,PRKCA
Germ Cell-Sertoli Cell Junction Signaling	1.51	NaN	PIK3C2B,MAP3K9,PIK3C2A,CFL1,RHOC,ACTB,MAP3K13,TUBB2A,ITGA2,RHOT2,TUBA4A,RAC1,MAPK9,MAP3K5,CDH1,ITGA3,SORBS1,IRS1,TUBA1C,MTMR2,ACTN4,CLINT1,ACTG1,FRS2,CTNND1
Mevalonate Pathway I	1.5	NaN	ACAT2,IDI1,MVK,HADHB
Clathrin-mediated Endocytosis Signaling	1.49	NaN	STON2,RAB5C,APOB,ARPC5,CLTB,EGF,SH3GL2,RAB5B,ITGB7,VEGFA,LYZ,RAB5A,ARRB1,FRS2,ITGB5,PIK3C2B,PIK3C2A,ACTB,RAC1,PDGFB,UBD,DNM1,CBL,SYNJ1,ARPC2,IRS1,TFRC,ACTG1
Methylglyoxal Degradation III	1.49	NaN	Akr1b10,ZADH2,CYP4A11,AKR1B10,Akr1b7
Histamine Degradation	1.49	NaN	ALDH2,ALDH1B1,ALDH4A1,ALDH1A1,ALDH7A1
tRNA Charging	1.49	NaN	WARS,RARS,MARS2,HARS,DARS,TARS,SARS,EPRS
Reelin Signaling in Neurons	1.48	NaN	PAFAH1B2,PIK3C2B,MAP3K9,PIK3C2A,ITGA2,MAPK9,ARHGEF1,DAB1,MAPK8IP3,MAPK8IP1,ITGA3,IRS1,LYN,ARHGEF11,FRS2
Superpathway of Melatonin Degradation	1.46	NaN	POR,UGT2A3,SULT1C2,CYP3A5,CYP4B1,CYP2C18,CYP2C9,UGT2B10,Sult1d1,CYP51A1,CYP2C8,MAOA
Sphingosine-1-phosphate Signaling	1.45	0.688	PIK3C2B,PIK3C2A,PDIA3,RHOC,ADCY3,RHOT2,NOTUM,RAC1,ADCY6,PLCH2,PDGFB,GNAI2,GNAI3,CASP6,ADCY9,IRS1,ADCY8,CASP8,FRS2
Dopamine Receptor Signaling	1.45	-1.633	ADCY9,PPP2CA,COMT,PTS,ADCY3,ADCY6,PRKAG2,SPR,PPP2R5E,ADCY8,PCBD1,PRKAG1,MAOA
Cdc42 Signaling	1.44	0.577	B2M,H2-T22,H2-T24,CFL1,HLA-A,ARPC5,ITGA2,HLA-DQA1,MAPK9,HLA-DQB1,Ppp1r12b,HLA-G,CD3G,ITGA3,WIPF1,EXOC4,HLA-DMA,APC2,ARPC2,HLA-DMB,VAV1,HLA-E,HLA-DRB5,IQGAP3
Inositol Pyrophosphates Biosynthesis	1.44	NaN	IPPK,PPIP5K1,IP6K2
Antiproliferative Role of TOB in T Cell Signaling	1.44	NaN	PABPC1,RB1,CCNE2,CCNE1,SMAD3,SKP1
Integrin Signaling	1.43	0	ARHGAP26,ARHGEF7,RHOT2,ARPC5,ITGA10,ITGB7,ITGAE,Ppp1r12b,ITGA3,SOS1,GRB7,FRS2,ITGB5,ITGAD,PIK3C2B,PIK3C2A,RHOC,ACTB,ITGA2,RALB,RAC1,RAP1A,PDGFB,WIPF1,TSPAN1,IRS1,ARPC2,ACTN4,ACTG1,ITGAX
Nicotine Degradation III	1.41	NaN	POR,ADH7,UGT2A3,CYP3A5,CYP4B1,CYP2C18,CYP2C9,UGT2B10,CYP51A1,CYP2C8
Leptin Signaling in Obesity	1.41	-1	PIK3C2B,PIK3C2A,PDIA3,ADCY3,ADCY6,NOTUM,PLCH2,PRKAG1,ADCY9,IRS1,PRKAG2,ADCY8,FRS2,GHRL
Sperm Motility	1.39	-1.213	SLC9A5,PLA2G16,PAFAH1B2,Calm1 (includes others),CAMK4,ZAN,ABHD3,PDIA3,ITPR2,NOTUM,PLCH2,PRKAG1,PLA2G2F,PRKCD,PLA2G5,PRKAG2,PRKCE,PRKD3,PRKCA
Graft-versus-Host Disease Signaling	1.39	NaN	HLA-G,HLA-A,IL1RN,HLA-DMA,HLA-DMB,HLA-DQA1,HLA-DQB1,HLA-E,HLA-DRB5
Phenylalanine Degradation IV (Mammalian, via Side Chain)	1.39	NaN	ALDH2,HPD,GOT1,MAOA
Ovarian Cancer Signaling	1.38	-1.155	PIK3C2B,MMP7,PIK3C2A,WNT3,PTGS1,WNT2B,EGF,CCND1,PRKAG1,RAD51,VEGFA,RB1,FZD4,ARRB1,EDN1,IRS1,PRKAG2,MSH6,FZD2,FRS2,TCF7L2
Thrombin Signaling	1.37	-1.347	CAMK4,PDIA3,RHOT2,NOTUM,EGF,ARHGEF1,PLCH2,Ppp1r12b,GNG11,SOS1,PRKCE,ARHGEF11,ADCY8,FRS2,PRKD3,PRKCA,PIK3C2B,PIK3C2A,ITPR2,RHOC,ADCY3,ADCY6,GNAI2,GNAI3,ADCY9,PRKCD,IRS1,ELK1
Estrogen Receptor Signaling	1.36	NaN	CCNC,CREBBP,PHB2,POLR2H,GTF2F1,EP300,H3F3A/H3F3B,POLR2A,NCOA2,TRRAP,SPEN,SOS1,G6PC,NCOR1,NCOR2,MED13L,NRIP1,TAF15,PPARGC1A
Inhibition of Angiogenesis by TSP1	1.36	1	VEGFA,HSPG2,CD47,SDC1,SDC2,CD36,MAPK9
Pancreatic Adenocarcinoma Signaling	1.35	-0.535	PIK3C2B,NAPEPLD,PIK3C2A,SMAD3,RAC1,MAPK9,EGF,CCND1,RAD51,VEGFA,RB1,CCNE1,IRS1,ERBB2,ELK1,NOTCH1,FRS2,E2F2
Melatonin Degradation I	1.35	NaN	POR,UGT2A3,SULT1C2,CYP3A5,CYP4B1,CYP2C18,CYP2C9,UGT2B10,Sult1d1,CYP51A1,CYP2C8
Androgen Signaling	1.34	-1.604	Calm1 (includes others),CAMK4,SMAD3,CREBBP,POLR2H,GTF2F1,CCND1,PRKAG1,EP300,GNAI2,GNAI3,GNG11,POLR2A,NCOA2,CACNA1B,PRKCD,PRKAG2,PRKCE,PRKD3,PRKCA
Neuregulin Signaling	1.33	-2.714	RPS6,ITGA3,HSP90AB1,PRKCD,ITGA2,SOS1,GRB7,PRKCE,EGF,ERBB3,ERBB2,ELK1,PRKD3,PRKCA
Epithelial Adherens Junction Signaling	1.33	NaN	DLL1,ACTB,ARPC5,TUBB2A,RAC1,TUBA4A,EGF,RAP1A,CDH1,NOTCH2,SORBS1,ARPC2,TUBA1C,ACTN4,CLINT1,NOTCH1,ACVR1C,ACTG1,FARP2,TCF7L2,CTNND1
Huntington's Disease Signaling	1.33	-2.183	CLTB,EGF,HSPA5,EP300,TGM2,CASP6,GNG11,POLR2A,SOS1,IGF1R,PRKCE,ATF4,NCOR1,CASP8,PRKD3,FRS2,PRKCA,PIK3C2B,HDAC4,PIK3C2A,CREBBP,CREB3L3,POLR2H,MAPK9,UBD,DNM1,CACNA1B,IRS1,PRKCD,STX16,DCTN1,NCOR2,GOSR2
NGF Signaling	1.32	-1.414	MAP3K9,PIK3C2B,PIK3C2A,MAP3K13,CREBBP,CREB3L3,RAC1,MAPK9,TRIO,MAP3K5,RAP1A,EP300,IRS1,PRKCD,SOS1,ATF4,ELK1,FRS2
Maturity Onset Diabetes of Young (MODY) Signaling	1.32	NaN	HNF1B,FABP2,INSR,HNF4A,PDX1
Oxidative Ethanol Degradation III	1.32	NaN	ALDH2,ALDH1B1,ALDH4A1,ALDH1A1,ALDH7A1
Nitric Oxide Signaling in the Cardiovascular System	1.32	-1.213	PIK3C2B,Calm1 (includes others),CAMK4,GUCY2C,PIK3C2A,ITPR2,ATP2A3,PRKAG1,VEGFA,HSP90AB1,PRKCD,IRS1,PRKAG2,PRKCE,PRKD3,FRS2,PRKCA
