# Supplementary material for: IFNγ-Stat1 axis drives aging-associated loss of intestinal tissue homeostasis and regeneration
Source: Nat Commun. 2023 Sep 30;14:6109. doi: 10.1038/s41467-023-41683-y (PMC10542816; doi:10.1038/s41467-023-41683-y)
Supplement: Supplementary file 5 — Supplementary Data 3 [file 41467_2023_41683_MOESM5_ESM.xlsx]

## Sheet: SuplemetaryTable4_scRNAseq_Mark
Cluster Name	Gene id	Ensemble id	log2 fold change(selected cluster/all other cells)	p_adj
Early Enterocytes Progenitors	Rbp7	ENSMUSG00000028996	1.45109	4.08e-05
Early Enterocytes Progenitors	Cdc20	ENSMUSG00000006398	1.22098	0.00132348
Early Enterocytes Progenitors	Nek2	ENSMUSG00000026622	1.22149	0.00154314
Early Enterocytes Progenitors	Cdkn2d	ENSMUSG00000096472	1.22611	0.00196604
Early Enterocytes Progenitors	Aurka	ENSMUSG00000027496	1.17378	0.00251859
Early Enterocytes Progenitors	Birc5	ENSMUSG00000017716	1.14968	0.00287261
Early Enterocytes Progenitors	Hmmr	ENSMUSG00000020330	1.14587	0.00361815
Early Enterocytes Progenitors	Rrm2	ENSMUSG00000020649	1.12884	0.00428944
Early Enterocytes Progenitors	Dlgap5	ENSMUSG00000037544	1.12303	0.00586501
Early Enterocytes Progenitors	Cdkn3	ENSMUSG00000037628	1.10085	0.00607729
Early Enterocytes Progenitors	Ccna2	ENSMUSG00000027715	1.08455	0.00660623
Early Enterocytes Progenitors	Lrr1	ENSMUSG00000034883	1.10264	0.0073147
Early Enterocytes Progenitors	1700025G04Rik	ENSMUSG00000032666	1.08465	0.00876913
Early Enterocytes Progenitors	Anln	ENSMUSG00000036777	1.09172	0.00892683
Early Enterocytes Progenitors	Ccnb1	ENSMUSG00000041431	1.05068	0.0106633
Early Enterocytes Progenitors	Foxm1	ENSMUSG00000001517	1.09308	0.0109164
Early Enterocytes Progenitors	Cenpa	ENSMUSG00000029177	1.03339	0.0119658
Early Enterocytes Progenitors	Arhgap19	ENSMUSG00000025154	1.07429	0.0135382
Early Enterocytes Progenitors	Cdca3	ENSMUSG00000023505	1.01756	0.0135382
Early Enterocytes Progenitors	Lmna	ENSMUSG00000028063	1.01885	0.013622
Early Enterocytes Progenitors	1810065E05Rik	ENSMUSG00000013653	1.06321	0.0138786
Early Enterocytes Progenitors	Fam83d	ENSMUSG00000027654	1.0654	0.0142941
Early Enterocytes Progenitors	Plk1	ENSMUSG00000030867	1.02461	0.0144743
Early Enterocytes Progenitors	Kif22	ENSMUSG00000030677	1.01867	0.0153918
Early Enterocytes Progenitors	Cenpe	ENSMUSG00000045328	1.00786	0.0165877
Early Enterocytes Progenitors	E2f8	ENSMUSG00000046179	1.01701	0.0169364
Early Enterocytes Progenitors	Kif23	ENSMUSG00000032254	1.00335	0.0175371
Early Enterocytes Progenitors	Gjb3	ENSMUSG00000042367	1.00061	0.0177824
Early Enterocytes Progenitors	Cep55	ENSMUSG00000024989	1.01038	0.0209419
Early Enterocytes Progenitors	Gsdmc4	ENSMUSG00000055748	1.05077	0.0233803
Enterocyte	Apoa1	ENSMUSG00000032083	6.93266	5.15e-49
Enterocyte	Gm3776	ENSMUSG00000111709	6.3484	1.75e-36
Enterocyte	Gsta1	ENSMUSG00000074183	5.75772	1.34e-33
Enterocyte	Apoa4	ENSMUSG00000032080	6.00554	2.25e-27
Enterocyte	Reg3a	ENSMUSG00000079516	5.37915	2.46e-27
Enterocyte	Mep1b	ENSMUSG00000024313	4.96385	2.48e-26
Enterocyte	Reg1	ENSMUSG00000059654	5.16868	4.04e-25
Enterocyte	Akr1b7	ENSMUSG00000052131	4.99489	7.97e-25
Enterocyte	Aldh1a1	ENSMUSG00000053279	4.91548	2.34e-24
Enterocyte	Rbp2	ENSMUSG00000032454	4.74647	4.05e-24
Enterocyte	Cyp3a11	ENSMUSG00000056035	8.09437	4.05e-24
Enterocyte	Papss2	ENSMUSG00000024899	4.78043	1.19e-23
Enterocyte	Ace2	ENSMUSG00000015405	4.85478	1.33e-23
Enterocyte	Dpep1	ENSMUSG00000019278	4.91965	2.14e-23
Enterocyte	Hsd17b6	ENSMUSG00000025396	4.79641	4.91e-23
Enterocyte	Gda	ENSMUSG00000058624	5.16917	3.94e-22
Enterocyte	Il18	ENSMUSG00000039217	4.5754	4.73e-22
Enterocyte	Apoc3	ENSMUSG00000032081	4.78642	1.88e-21
Enterocyte	Slc51b	ENSMUSG00000053862	4.68461	3.75e-21
Enterocyte	Fabp1	ENSMUSG00000054422	4.4431	2.5e-20
Enterocyte	Spink1	ENSMUSG00000024503	4.47247	3.99e-20
Enterocyte	Cyp2c66	ENSMUSG00000067229	4.34537	5.91e-18
Enterocyte	Cyp3a13	ENSMUSG00000029727	4.26097	6.97e-18
Enterocyte	Anpep	ENSMUSG00000039062	4.20742	8.08e-18
Enterocyte	Creb3l3	ENSMUSG00000035041	4.13075	5.4e-17
Enterocyte	2010106E10Rik	ENSMUSG00000025528	4.13969	1.22e-16
Enterocyte	Sis	ENSMUSG00000027790	4.07671	1.33e-16
Enterocyte	Nat8	ENSMUSG00000030004	4.22096	4.83e-16
Enterocyte	Ugt2b5	ENSMUSG00000054630	4.02669	1.67e-14
Enterocyte	Enpep	ENSMUSG00000028024	3.87833	2.46e-14
Enterocyte	Gsta4	ENSMUSG00000032348	3.89117	2.9e-14
Enterocyte	Clec2h	ENSMUSG00000030364	3.8166	6.46e-14
Enterocyte	Reg3b	ENSMUSG00000071356	3.92831	2.94e-13
Enterocyte	Cyp2d26	ENSMUSG00000022445	3.73166	8.15e-13
Enterocyte	Adh6a	ENSMUSG00000053054	3.6279	2.27e-12
Enterocyte	Krt20	ENSMUSG00000035775	3.68186	2.78e-12
Enterocyte	Sult6b2	ENSMUSG00000048473	4.12959	3.11e-12
Enterocyte	Slc6a20a	ENSMUSG00000036814	3.70936	3.64e-12
Enterocyte	Gstm3	ENSMUSG00000004038	3.54214	1.57e-11
Enterocyte	Fmo5	ENSMUSG00000028088	3.55533	1.67e-11
Enterocyte	Alpi	ENSMUSG00000079440	3.59212	2.11e-11
Enterocyte	Ces2c	ENSMUSG00000061825	3.51496	2.73e-11
Enterocyte	Mogat2	ENSMUSG00000052396	3.46958	4.68e-11
Enterocyte	Clic5	ENSMUSG00000023959	3.54954	5.83e-11
Enterocyte	Slc13a1	ENSMUSG00000029700	3.51994	1.07e-10
Enterocyte	Cox7a1	ENSMUSG00000074218	3.42034	1.47e-10
Enterocyte	Mme	ENSMUSG00000027820	3.40673	3.64e-10
Enterocyte	Ms4a18	ENSMUSG00000094584	3.38048	5.15e-10
Enterocyte	Slc51a	ENSMUSG00000035699	3.33128	8.14e-10
Enterocyte	Apob	ENSMUSG00000020609	3.23795	3.62e-09
Enterocyte	S100g	ENSMUSG00000040808	3.42843	3.69e-09
Enterocyte	Cyp4f14	ENSMUSG00000024292	3.22658	3.69e-09
Enterocyte	BC025446	ENSMUSG00000047728	3.21547	1.2e-08
Enterocyte	Gpt	ENSMUSG00000022546	3.23444	2.05e-08
Enterocyte	Rdh7	ENSMUSG00000040134	3.11746	2.59e-08
Enterocyte	Slc43a2	ENSMUSG00000038178	3.15164	6.94e-08
Enterocyte	Ces2a	ENSMUSG00000055730	3.0045	1.65e-07
Enterocyte	Slc25a45	ENSMUSG00000024818	3.01358	1.83e-07
Enterocyte	Slc27a4	ENSMUSG00000059316	3.02344	1.83e-07
Enterocyte	Rhoc	ENSMUSG00000002233	3.00589	3.5e-07
Enterocyte	Reg3g	ENSMUSG00000030017	2.98495	3.51e-07
Enterocyte	Cyp2c68	ENSMUSG00000074882	2.97276	4.47e-07
Enterocyte	Exoc3l4	ENSMUSG00000021280	2.93601	5.15e-07
Enterocyte	Maob	ENSMUSG00000040147	2.96636	5.61e-07
Enterocyte	Mpp1	ENSMUSG00000031402	2.9043	6.12e-07
Enterocyte	Ces1f	ENSMUSG00000031725	2.89801	6.33e-07
Enterocyte	Gde1	ENSMUSG00000033917	3.06689	6.41e-07
Enterocyte	Dgat2	ENSMUSG00000030747	2.94303	7.23e-07
Enterocyte	St3gal4	ENSMUSG00000032038	2.88722	7.47e-07
Enterocyte	Mttp	ENSMUSG00000028158	2.87493	7.52e-07
Enterocyte	Naaladl1	ENSMUSG00000054999	3.00363	8.8e-07
Enterocyte	Slc26a6	ENSMUSG00000023259	2.87818	9.47e-07
Enterocyte	Gchfr	ENSMUSG00000046814	2.95496	9.83e-07
Enterocyte	Maf	ENSMUSG00000055435	2.92045	1.08e-06
Enterocyte	Ces2e	ENSMUSG00000031886	2.82559	1.36e-06
Enterocyte	Slc7a9	ENSMUSG00000030492	2.84867	1.42e-06
Enterocyte	Slc5a1	ENSMUSG00000011034	2.80872	1.84e-06
Enterocyte	Xdh	ENSMUSG00000024066	2.8948	2.45e-06
Enterocyte	Hkdc1	ENSMUSG00000020080	2.80742	2.79e-06
Enterocyte	Fabp2	ENSMUSG00000023057	2.76776	3.21e-06
Enterocyte	Plpp1	ENSMUSG00000021759	2.79427	3.43e-06
Enterocyte	Guca2b	ENSMUSG00000032978	2.90689	3.43e-06
Enterocyte	Abcc2	ENSMUSG00000025194	2.81469	3.77e-06
Enterocyte	Ugt2b36	ENSMUSG00000070704	2.82962	5.11e-06
Enterocyte	Cyp2c65	ENSMUSG00000067231	2.73135	5.36e-06
Enterocyte	Ms4a10	ENSMUSG00000024731	2.69181	7.5e-06
Enterocyte	Erich4	ENSMUSG00000074261	2.71186	8.63e-06
Enterocyte	Abcg8	ENSMUSG00000024254	2.72681	9.33e-06
Enterocyte	Fam3b	ENSMUSG00000022938	2.77325	1.04e-05
Enterocyte	Sult1b1	ENSMUSG00000029269	2.6641	1.04e-05
Enterocyte	Gsdmd	ENSMUSG00000022575	2.71107	1.11e-05
Enterocyte	Nr1i3	ENSMUSG00000005677	2.68462	1.5e-05
Enterocyte	Soat2	ENSMUSG00000023045	2.6564	2.42e-05
Enterocyte	Npc1l1	ENSMUSG00000020447	2.62411	2.57e-05
Enterocyte	Ugt2a3	ENSMUSG00000035780	2.60549	2.62e-05
Enterocyte	Slc26a3	ENSMUSG00000001225	2.5939	2.9e-05
Enterocyte	Sult2b1	ENSMUSG00000003271	2.57361	3.72e-05
Enterocyte	Nat8f4	ENSMUSG00000068299	2.64356	4.03e-05
Enterocyte	Tubal3	ENSMUSG00000021216	2.59107	4.14e-05
Enterocyte	Apol10a	ENSMUSG00000050982	2.59181	4.19e-05
Enterocyte	Cst6	ENSMUSG00000024846	2.56182	4.22e-05
Enterocyte	Cideb	ENSMUSG00000022219	2.5375	4.8e-05
Enterocyte	2200002D01Rik	ENSMUSG00000030587	2.50925	6.14e-05
Enterocyte	H2-Q2	ENSMUSG00000091705	2.49817	7.22e-05
Enterocyte	Chp2	ENSMUSG00000030865	2.51132	7.22e-05
Enterocyte	Btnl1	ENSMUSG00000062638	2.57667	8.97e-05
Enterocyte	Acox1	ENSMUSG00000020777	2.48695	0.000102681
Enterocyte	Smlr1	ENSMUSG00000096546	2.47185	0.000121545
Enterocyte	Tm6sf2	ENSMUSG00000036151	2.4442	0.000129704
Enterocyte	Tmem139	ENSMUSG00000071506	2.48682	0.000145478
Enterocyte	Khk	ENSMUSG00000029162	2.38701	0.000213719
Enterocyte	Car4	ENSMUSG00000000805	2.39631	0.00022938
Enterocyte	RP23-383B20.1	ENSMUSG00000110573	2.55675	0.000238614
Enterocyte	Cdkn2b	ENSMUSG00000073802	2.39897	0.000258839
Enterocyte	Selenop	ENSMUSG00000064373	2.53868	0.000269342
Enterocyte	Gstm4	ENSMUSG00000027890	2.40498	0.000309622
Enterocyte	Cndp2	ENSMUSG00000024644	2.35919	0.000320559
Enterocyte	Acad11	ENSMUSG00000090150	2.39272	0.000361382
Enterocyte	Arg2	ENSMUSG00000021125	2.32058	0.000431142
Enterocyte	Myo15b	ENSMUSG00000034427	2.3379	0.000444619
Enterocyte	Gstm1	ENSMUSG00000058135	2.31419	0.000478988
Enterocyte	Mall	ENSMUSG00000027377	2.33229	0.000478988
Enterocyte	Efnb2	ENSMUSG00000001300	2.40692	0.000481993
Enterocyte	Mical1	ENSMUSG00000019823	2.391	0.000519966
Enterocyte	Tgfbi	ENSMUSG00000035493	2.33992	0.000528711
Enterocyte	Slc3a1	ENSMUSG00000024131	2.33674	0.000531697
Enterocyte	Abcg5	ENSMUSG00000040505	2.31341	0.000627463
Enterocyte	Myo5b	ENSMUSG00000025885	2.29184	0.000635181
Enterocyte	Bche	ENSMUSG00000027792	2.30126	0.000643277
Enterocyte	Slc7a7	ENSMUSG00000000958	2.26751	0.00076072
Enterocyte	Cdhr5	ENSMUSG00000025497	2.27456	0.000761229
Enterocyte	Slc40a1	ENSMUSG00000025993	2.39951	0.000828207
Enterocyte	Agmo	ENSMUSG00000050103	2.27742	0.00088975
Enterocyte	Cgref1	ENSMUSG00000029161	2.25246	0.00088975
Enterocyte	Tmem120a	ENSMUSG00000039886	2.23538	0.000955429
Enterocyte	Cyp4v3	ENSMUSG00000079057	2.26203	0.00102356
Enterocyte	Plac8	ENSMUSG00000029322	2.20839	0.00107208
Enterocyte	Ces1g	ENSMUSG00000057074	2.33449	0.00113803
Enterocyte	Hsd17b2	ENSMUSG00000031844	2.24887	0.00115087
Enterocyte	Dgat1	ENSMUSG00000022555	2.2052	0.00116107
Enterocyte	Pccb	ENSMUSG00000032527	2.21281	0.00117695
Enterocyte	Sec23a	ENSMUSG00000020986	2.2355	0.00119108
Enterocyte	Ifi27l2b	ENSMUSG00000021208	2.20357	0.00125331
Enterocyte	Ppargc1a	ENSMUSG00000029167	2.2734	0.00131706
Enterocyte	Pla2g12b	ENSMUSG00000009646	2.20644	0.00131706
Enterocyte	Gstm6	ENSMUSG00000068762	2.21621	0.00132196
Enterocyte	Sgpl1	ENSMUSG00000020097	2.22695	0.00132196
Enterocyte	Heph	ENSMUSG00000031209	2.24067	0.00132196
Enterocyte	Pls1	ENSMUSG00000049493	2.19948	0.00133034
Enterocyte	Iqgap2	ENSMUSG00000021676	2.19613	0.00141401
Enterocyte	Upp1	ENSMUSG00000020407	2.23354	0.00143891
Enterocyte	Entpd5	ENSMUSG00000021236	2.20361	0.00159183
Enterocyte	Fam213a	ENSMUSG00000021792	2.23764	0.00170081
Enterocyte	Emc9	ENSMUSG00000022217	2.1828	0.00177392
Enterocyte	Akr1b8	ENSMUSG00000029762	2.23069	0.00179321
Enterocyte	Akr1c19	ENSMUSG00000071551	2.16157	0.00184844
Enterocyte	AA467197	ENSMUSG00000033213	2.1701	0.00196401
Enterocyte	Acsl5	ENSMUSG00000024981	2.13424	0.00207539
Enterocyte	Dhrs1	ENSMUSG00000002332	2.13365	0.00215272
Enterocyte	Acbd4	ENSMUSG00000056938	2.1464	0.00221433
Enterocyte	Gpd1	ENSMUSG00000023019	2.13088	0.00226013
Enterocyte	Ms4a8a	ENSMUSG00000024730	2.13837	0.0023106
Enterocyte	Lgals3	ENSMUSG00000050335	2.13026	0.00248612
Enterocyte	Idh1	ENSMUSG00000025950	2.11239	0.00254266
Enterocyte	Ckmt1	ENSMUSG00000000308	2.09566	0.00271583
Enterocyte	Adh1	ENSMUSG00000074207	2.11319	0.00285508
Enterocyte	Tmem252	ENSMUSG00000048572	2.10715	0.00288056
Enterocyte	Tmem236	ENSMUSG00000061531	2.12123	0.00293346
Enterocyte	Cbr1	ENSMUSG00000051483	2.08128	0.00311586
Enterocyte	Muc3	ENSMUSG00000037390	2.11736	0.00317123
Enterocyte	Tmem106a	ENSMUSG00000034947	2.15111	0.00326085
Enterocyte	Aldob	ENSMUSG00000028307	2.06321	0.00350293
Enterocyte	Maoa	ENSMUSG00000025037	2.05917	0.0037059
Enterocyte	Hsd17b13	ENSMUSG00000034528	2.08843	0.0037222
Enterocyte	Cmbl	ENSMUSG00000022235	2.06132	0.0037802
Enterocyte	Cobl	ENSMUSG00000020173	2.10597	0.00385805
Enterocyte	Abhd3	ENSMUSG00000002475	2.07345	0.00397793
Enterocyte	Sec24d	ENSMUSG00000039234	2.1639	0.00414089
Enterocyte	Tmem37	ENSMUSG00000050777	2.04927	0.00428643
Enterocyte	Ephx2	ENSMUSG00000022040	2.0403	0.00451364
Enterocyte	2210407C18Rik	ENSMUSG00000037145	2.01761	0.00543972
Enterocyte	Cyb5r3	ENSMUSG00000018042	2.00006	0.00574639
Enterocyte	Tmem253	ENSMUSG00000072571	2.05236	0.0057505
Enterocyte	Tm4sf5	ENSMUSG00000018919	1.99049	0.00593609
Enterocyte	Cyp2j6	ENSMUSG00000052914	2.00064	0.00616121
Enterocyte	Gstk1	ENSMUSG00000029864	2.10901	0.0065503
Enterocyte	Aldh3b1	ENSMUSG00000024885	2.06693	0.00671054
Enterocyte	Ugdh	ENSMUSG00000029201	1.97546	0.00714804
Enterocyte	Agpat2	ENSMUSG00000026922	1.96715	0.0072982
Enterocyte	Mgst2	ENSMUSG00000074604	1.95821	0.00758312
Enterocyte	Dpyd	ENSMUSG00000033308	1.99497	0.00771256
Enterocyte	Espn	ENSMUSG00000028943	2.22193	0.00812585
Enterocyte	Anxa13	ENSMUSG00000055114	2.0208	0.00817635
Enterocyte	Lpgat1	ENSMUSG00000026623	1.95825	0.00845984
Enterocyte	Smim24	ENSMUSG00000078439	1.93713	0.00860389
Enterocyte	Cda	ENSMUSG00000028755	1.93132	0.00900108
Enterocyte	Fahd1	ENSMUSG00000045316	1.93281	0.00902611
Enterocyte	Trim31	ENSMUSG00000058063	1.94253	0.00941059
Enterocyte	Tmc5	ENSMUSG00000030650	1.97727	0.0104464
Enterocyte	Nat8f1	ENSMUSG00000057103	1.94178	0.0110104
Enterocyte	Abcb1a	ENSMUSG00000040584	1.96537	0.0113339
Enterocyte	Myo1a	ENSMUSG00000025401	1.89304	0.0116981
Enterocyte	Slc35f5	ENSMUSG00000026342	1.89886	0.0134778
Enterocyte	Pklr	ENSMUSG00000041237	1.90478	0.0146199
Enterocyte	Tkfc	ENSMUSG00000034371	1.84513	0.0159064
Enterocyte	Dst	ENSMUSG00000026131	2.00951	0.0161928
Enterocyte	Ugt2b34	ENSMUSG00000029260	1.84302	0.0162507
Enterocyte	Ypel2	ENSMUSG00000018427	1.94173	0.0165386
Enterocyte	Dhrs11	ENSMUSG00000034449	1.83994	0.0167993
Enterocyte	Agpat9	ENSMUSG00000029314	1.90148	0.0169191
Enterocyte	Abhd6	ENSMUSG00000025277	1.86783	0.0178254
Enterocyte	Mylk	ENSMUSG00000022836	1.84393	0.0180341
Enterocyte	Slc9a3r1	ENSMUSG00000020733	1.8234	0.0180341
Enterocyte	Ces2g	ENSMUSG00000031877	1.83807	0.0182593
Enterocyte	Gna11	ENSMUSG00000034781	1.81703	0.0186419
Enterocyte	Slc22a18	ENSMUSG00000000154	1.83061	0.0191054
Enterocyte	Mgam	ENSMUSG00000068587	1.81193	0.0192488
Enterocyte	Eps8l2	ENSMUSG00000025504	1.82684	0.0195093
Enterocyte	Mical2	ENSMUSG00000038244	1.9018	0.0199277
Enterocyte	Stap2	ENSMUSG00000038781	1.81292	0.0199277
Enterocyte	Adipor2	ENSMUSG00000030168	1.79598	0.021461
Enterocyte	Ccl25	ENSMUSG00000023235	1.78467	0.0214792
Enterocyte	Edn2	ENSMUSG00000028635	1.83444	0.0218134
Enterocyte	Scoc	ENSMUSG00000063253	1.8041	0.022334
Enterocyte	Myh14	ENSMUSG00000030739	1.79012	0.0229284
Enterocyte	Tstd3	ENSMUSG00000028251	1.8411	0.0233616
Enterocyte	Pfkp	ENSMUSG00000021196	1.77752	0.0241703
Enterocyte	Sdcbp2	ENSMUSG00000027456	1.78438	0.0244003
Enterocyte	Scp2	ENSMUSG00000028603	1.75375	0.0255755
Enterocyte	Hagh	ENSMUSG00000024158	1.74957	0.0270937
Enterocyte	Aadac	ENSMUSG00000027761	1.74698	0.0273974
Enterocyte	Coro2a	ENSMUSG00000028337	1.75359	0.0278244
Enterocyte	Bpnt1	ENSMUSG00000026617	1.74158	0.0278244
Enterocyte	Mertk	ENSMUSG00000014361	1.81096	0.0292087
Enterocyte	Tcn2	ENSMUSG00000020432	1.7326	0.030426
Enterocyte	Gnpda1	ENSMUSG00000052102	1.7968	0.0308814
Enterocyte	Cdhr2	ENSMUSG00000034918	1.74403	0.0316406
Enterocyte	Sult1d1	ENSMUSG00000029273	1.72049	0.0316406
Enterocyte	Slc25a24	ENSMUSG00000040322	1.75711	0.0330845
Enterocyte	Aoc1	ENSMUSG00000029811	1.71097	0.0337679
Enterocyte	Slc35c2	ENSMUSG00000017664	1.73036	0.0348416
Enterocyte	Casp6	ENSMUSG00000027997	1.7005	0.0352694
Enterocyte	Aldh1l1	ENSMUSG00000030088	1.74826	0.0354306
Enterocyte	Mkrn2os	ENSMUSG00000068011	1.71153	0.035721
Enterocyte	Vil1	ENSMUSG00000026175	1.68475	0.0380394
Enterocyte	Mettl7b	ENSMUSG00000025347	1.72646	0.0392114
Enterocyte	Trim12a	ENSMUSG00000066258	1.75963	0.0400736
Enterocyte	Zzef1	ENSMUSG00000055670	1.68846	0.0410973
Enterocyte	4931406C07Rik	ENSMUSG00000031938	1.67418	0.0413296
Enterocyte	Gal3st1	ENSMUSG00000049721	1.72634	0.0420144
Enterocyte	Gmfg	ENSMUSG00000060791	1.77178	0.0425796
Enterocyte	2019-03-02	ENSMUSG00000073481	1.64957	0.0446689
Enterocyte	Srxn1	ENSMUSG00000032802	1.69259	0.0458999
Enterocyte	Hpgd	ENSMUSG00000031613	1.65726	0.0459837
Enterocyte	Pcyt1a	ENSMUSG00000005615	1.67988	0.0463475
Enterocyte	Mgst3	ENSMUSG00000026688	1.63985	0.0472462
Enterocyte	Clcn2	ENSMUSG00000022843	1.69497	0.0472462
Enterocyte	Chst4	ENSMUSG00000035930	1.72614	0.0479068
Enterocyte	Acot9	ENSMUSG00000025287	1.72445	0.0483723
Enterocyte	0610005C13Rik	ENSMUSG00000109644	1.65773	0.0483723
Enterocyte	Slc6a8	ENSMUSG00000019558	1.68794	0.0494822
Goblet	Clca1	ENSMUSG00000028255	8.53085	4.93e-77
Goblet	Zg16	ENSMUSG00000049350	8.58429	9.93e-74
Goblet	Tpsg1	ENSMUSG00000033200	7.60815	9.93e-74
Goblet	Rep15	ENSMUSG00000040121	7.45819	4.61e-71
Goblet	Agr2	ENSMUSG00000020581	7.0565	1.91e-69
Goblet	Fcgbp	ENSMUSG00000047730	7.20934	2.24e-69
Goblet	Guca2a	ENSMUSG00000023247	6.96164	4.64e-63
Goblet	Muc2	ENSMUSG00000025515	6.97303	7.77e-63
Goblet	Tff3	ENSMUSG00000024029	6.51376	1.49e-58
Goblet	Ccl9	ENSMUSG00000019122	6.69767	7.06e-51
Goblet	Bace2	ENSMUSG00000040605	6.29922	8.59e-49
Goblet	Ern2	ENSMUSG00000030866	6.07139	5.07e-45
Goblet	Atoh1	ENSMUSG00000073043	5.95683	2.31e-44
Goblet	Spdef	ENSMUSG00000024215	6.06414	3.91e-44
Goblet	Scin	ENSMUSG00000002565	5.89273	6.36e-38
Goblet	Hpd	ENSMUSG00000029445	5.47934	2.54e-36
Goblet	Creb3l4	ENSMUSG00000027938	5.28222	1.13e-33
Goblet	Spink4	ENSMUSG00000028415	5.31139	2.95e-33
Goblet	Ttc39a	ENSMUSG00000028555	5.34225	1.52e-32
Goblet	Lrrc26	ENSMUSG00000026961	5.13856	1.13e-31
Goblet	S100a6	ENSMUSG00000001025	5.51415	2.08e-30
Goblet	Cbfa2t3	ENSMUSG00000006362	5.11952	2.08e-28
Goblet	Ramp1	ENSMUSG00000034353	5.12603	4.65e-28
Goblet	Selenom	ENSMUSG00000075702	4.72756	2.26e-27
Goblet	Hgfac	ENSMUSG00000029102	4.93105	3.4e-27
Goblet	Tnfaip8	ENSMUSG00000062210	4.59212	4.05e-24
Goblet	Klf4	ENSMUSG00000003032	4.56141	7.87e-24
Goblet	Slc12a8	ENSMUSG00000035506	4.48128	1.2e-23
Goblet	Gcnt3	ENSMUSG00000032226	4.43557	1.27e-22
Goblet	Pdia5	ENSMUSG00000022844	4.19295	4.07e-20
Goblet	Ccl6	ENSMUSG00000018927	4.47899	1.62e-19
Goblet	Hepacam2	ENSMUSG00000044156	4.25556	2.07e-19
Goblet	Fkbp11	ENSMUSG00000003355	4.14378	4.3e-19
Goblet	Creb3l1	ENSMUSG00000027230	4.10379	9.38e-18
Goblet	Fxyd3	ENSMUSG00000057092	3.96424	1.67e-17
Goblet	Txndc5	ENSMUSG00000038991	3.93887	1.79e-17
Goblet	Chst4	ENSMUSG00000035930	3.91926	3.84e-16
Goblet	Galnt12	ENSMUSG00000039774	3.80595	7.93e-16
Goblet	Liph	ENSMUSG00000044626	3.85425	1.01e-15
Goblet	5330417C22Rik	ENSMUSG00000040412	3.79062	5.94e-15
Goblet	Rasa4	ENSMUSG00000004952	3.9072	9.52e-15
Goblet	Rcn1	ENSMUSG00000005973	3.89585	1.21e-14
Goblet	Rab15	ENSMUSG00000021062	3.70426	5.99e-14
Goblet	Dll1	ENSMUSG00000014773	3.72669	6.22e-14
Goblet	Qsox1	ENSMUSG00000033684	3.61249	7.12e-14
Goblet	Dnajc10	ENSMUSG00000027006	3.60083	1.34e-13
Goblet	Klk1	ENSMUSG00000063903	3.58679	1.66e-13
Goblet	Tspan13	ENSMUSG00000020577	3.54467	2.56e-13
Goblet	Dpysl2	ENSMUSG00000022048	3.66457	4.22e-13
Goblet	Atp2a3	ENSMUSG00000020788	3.74597	8.46e-13
Goblet	Rab27b	ENSMUSG00000024511	3.51165	1.16e-12
Goblet	Car8	ENSMUSG00000041261	3.48665	3.65e-12
Goblet	Smim14	ENSMUSG00000037822	3.3938	5.25e-12
Goblet	Rnase4	ENSMUSG00000021876	3.41677	9.29e-12
Goblet	P2rx4	ENSMUSG00000029470	3.39562	1.05e-11
Goblet	Smim6	ENSMUSG00000075420	3.35492	1.16e-11
Goblet	Nucb2	ENSMUSG00000030659	3.42976	4.79e-11
Goblet	Fam174b	ENSMUSG00000078670	3.34781	5.26e-11
Goblet	AW112010	ENSMUSG00000075010	3.33173	5.62e-11
Goblet	Rassf6	ENSMUSG00000029370	3.33951	1.58e-10
Goblet	Asph	ENSMUSG00000028207	3.20756	3.13e-10
Goblet	Atf3	ENSMUSG00000026628	3.46618	7.2e-10
Goblet	Foxa3	ENSMUSG00000040891	3.147	9.4e-10
Goblet	Rab3d	ENSMUSG00000019066	3.15954	1.16e-09
Goblet	Gde1	ENSMUSG00000033917	3.29804	1.49e-09
Goblet	Upb1	ENSMUSG00000033427	3.26738	2.29e-09
Goblet	Nupr1	ENSMUSG00000030717	3.31383	3.34e-09
Goblet	Fosb	ENSMUSG00000003545	3.21172	5.92e-09
Goblet	Arfgef3	ENSMUSG00000019852	3.11892	8.97e-09
Goblet	C1galt1c1	ENSMUSG00000048970	3.00056	9.87e-09
Goblet	Npdc1	ENSMUSG00000015094	2.98099	2.32e-08
Goblet	Rnase1	ENSMUSG00000035896	3.24299	2.44e-08
Goblet	Cracr2b	ENSMUSG00000048200	2.97476	2.74e-08
Goblet	Guca2b	ENSMUSG00000032978	3.07733	3.39e-08
Goblet	Kctd14	ENSMUSG00000051727	2.96139	4.15e-08
Goblet	Mlph	ENSMUSG00000026303	2.94712	4.17e-08
Goblet	Atp2c2	ENSMUSG00000034112	3.01872	5.76e-08
Goblet	Tmem263	ENSMUSG00000060935	2.9465	1.78e-07
Goblet	Wars	ENSMUSG00000021266	2.7969	2.91e-07
Goblet	Ica1	ENSMUSG00000062995	2.90008	3.04e-07
Goblet	Fam114a1	ENSMUSG00000029185	2.88379	3.3e-07
Goblet	Ang	ENSMUSG00000072115	2.79036	4.02e-07
Goblet	S100a13	ENSMUSG00000042312	2.88071	6.15e-07
Goblet	Adgre5	ENSMUSG00000002885	2.77714	9.45e-07
Goblet	Ndrg1	ENSMUSG00000005125	2.7412	9.94e-07
Goblet	Tmsb10	ENSMUSG00000079523	2.64547	1.87e-06
Goblet	Muc3a	ENSMUSG00000094840	2.74493	2.03e-06
Goblet	Anxa5	ENSMUSG00000027712	2.84985	2.36e-06
Goblet	Sec24d	ENSMUSG00000039234	2.75932	2.58e-06
Goblet	C1galt1	ENSMUSG00000042460	2.59312	6.13e-06
Goblet	Mllt3	ENSMUSG00000028496	2.58163	6.71e-06
Goblet	Litaf	ENSMUSG00000022500	2.55724	9.94e-06
Goblet	Ffar2	ENSMUSG00000051314	3.03218	1.11e-05
Goblet	Sgsm3	ENSMUSG00000042303	2.56561	1.19e-05
Goblet	Galnt7	ENSMUSG00000031608	2.49512	1.54e-05
Goblet	Gm9844	ENSMUSG00000091955	2.5693	1.56e-05
Goblet	Reep5	ENSMUSG00000005873	2.75707	1.62e-05
Goblet	Tm4sf4	ENSMUSG00000027801	2.71721	1.67e-05
Goblet	Tmem123	ENSMUSG00000050912	2.52325	2.14e-05
Goblet	Tmed3	ENSMUSG00000032353	2.45389	2.38e-05
Goblet	Tubb2a	ENSMUSG00000058672	2.4492	6.7e-05
Goblet	Gimd1	ENSMUSG00000091721	2.34972	0.000127828
Goblet	Slc25a35	ENSMUSG00000018740	2.49568	0.000152595
Goblet	Cgref1	ENSMUSG00000029161	2.29745	0.000173498
Goblet	Tecpr1	ENSMUSG00000066621	2.3397	0.000196007
Goblet	Samhd1	ENSMUSG00000027639	2.29181	0.000217768
Goblet	Tor3a	ENSMUSG00000060519	2.33105	0.000263849
Goblet	Tspan1	ENSMUSG00000028699	2.24436	0.000281566
Goblet	Ikbip	ENSMUSG00000019975	2.31128	0.000339961
Goblet	Sh3bgrl3	ENSMUSG00000028843	2.20692	0.000371392
Goblet	Krt7	ENSMUSG00000023039	2.20494	0.000425263
Goblet	Creld2	ENSMUSG00000023272	2.18235	0.00052384
Goblet	Fam213a	ENSMUSG00000021792	2.25489	0.000536896
Goblet	Gfpt1	ENSMUSG00000029992	2.17931	0.00056055
Goblet	Galnt3	ENSMUSG00000026994	2.14983	0.000892943
Goblet	Golph3l	ENSMUSG00000046519	2.14044	0.000993235
Goblet	Ergic1	ENSMUSG00000001576	2.12374	0.00101979
Goblet	Galnt10	ENSMUSG00000020520	2.14211	0.0010837
Goblet	Rgs2	ENSMUSG00000026360	2.64589	0.00118532
Goblet	Cfi	ENSMUSG00000058952	2.19767	0.00120516
Goblet	Csrp1	ENSMUSG00000026421	2.12531	0.00126525
Goblet	Tpd52	ENSMUSG00000027506	2.06291	0.00152442
Goblet	Sdf2l1	ENSMUSG00000022769	2.04288	0.00189981
Goblet	Slc50a1	ENSMUSG00000027953	2.04883	0.00190747
Goblet	Herpud1	ENSMUSG00000031770	2.04177	0.00199406
Goblet	Pdia6	ENSMUSG00000020571	2.03312	0.00199406
Goblet	Mgat3	ENSMUSG00000042428	2.07929	0.00243196
Goblet	Stard3nl	ENSMUSG00000003062	2.01388	0.00250231
Goblet	Bcat2	ENSMUSG00000030826	2.04553	0.00267562
Goblet	Ank3	ENSMUSG00000069601	2.12406	0.00294185
Goblet	Mmp7	ENSMUSG00000018623	2.21344	0.0029995
Goblet	Bhlhe40	ENSMUSG00000030103	2.00407	0.00327428
Goblet	Fut4	ENSMUSG00000049307	2.07005	0.00330767
Goblet	Tmco3	ENSMUSG00000038497	2.02569	0.00356318
Goblet	Stard10	ENSMUSG00000030688	1.96883	0.0036019
Goblet	Cmtm7	ENSMUSG00000032436	1.97936	0.0037391
Goblet	Cmpk1	ENSMUSG00000028719	1.94871	0.00405138
Goblet	Phlda1	ENSMUSG00000020205	1.99275	0.00405395
Goblet	RP23-383B20.1	ENSMUSG00000110573	2.10247	0.00425597
Goblet	Gmppb	ENSMUSG00000070284	1.9556	0.004275
Goblet	Cpd	ENSMUSG00000020841	1.96645	0.0045432
Goblet	Tulp4	ENSMUSG00000034377	1.9474	0.00482578
Goblet	Stx17	ENSMUSG00000061455	1.95231	0.00487087
Goblet	Fam221a	ENSMUSG00000047115	2.09707	0.0053008
Goblet	Uap1	ENSMUSG00000026670	1.92064	0.00540196
Goblet	Ifi27l2b	ENSMUSG00000021208	1.92288	0.00544856
Goblet	Galnt6	ENSMUSG00000037280	1.93351	0.0055041
Goblet	Edem1	ENSMUSG00000030104	1.92578	0.00590616
Goblet	Serp1	ENSMUSG00000027808	1.90185	0.00592636
Goblet	Dap	ENSMUSG00000039168	1.90233	0.00643557
Goblet	Dusp1	ENSMUSG00000024190	1.96447	0.00708021
Goblet	Oit1	ENSMUSG00000021749	1.87552	0.00751002
Goblet	Krt18	ENSMUSG00000023043	1.88852	0.00816459
Goblet	Kdelr2	ENSMUSG00000079111	1.86378	0.00816459
Goblet	Stxbp6	ENSMUSG00000046314	1.94574	0.00829085
Goblet	Foxa1	ENSMUSG00000035451	1.94	0.00894185
Goblet	Edem2	ENSMUSG00000038312	1.84603	0.00985627
Goblet	Mid1ip1	ENSMUSG00000008035	1.83388	0.0110926
Goblet	Dnajc12	ENSMUSG00000036764	1.98456	0.0111615
Goblet	Foxa2	ENSMUSG00000037025	1.89277	0.0116759
Goblet	Selenos	ENSMUSG00000075701	1.8062	0.0127147
Goblet	Slc7a4	ENSMUSG00000022756	1.85408	0.0127147
Goblet	Fos	ENSMUSG00000021250	1.82185	0.0135328
Goblet	Lbh	ENSMUSG00000024063	1.88215	0.0136298
Goblet	Tsc22d1	ENSMUSG00000022010	1.79894	0.0142138
Goblet	Irf7	ENSMUSG00000025498	1.94657	0.0145141
Goblet	Hspa1a	ENSMUSG00000091971	1.83441	0.0147502
Goblet	Manf	ENSMUSG00000032575	1.77788	0.0151038
Goblet	Sec11c	ENSMUSG00000024516	1.77402	0.0155332
Goblet	Gm10320	ENSMUSG00000092116	1.81506	0.0158968
Goblet	1700066B19Rik	ENSMUSG00000073598	1.78965	0.0193305
Goblet	Gadd45g	ENSMUSG00000021453	1.86962	0.0204343
Goblet	Akr1b10	ENSMUSG00000061758	1.78788	0.0204343
Goblet	Nectin1	ENSMUSG00000032012	1.79297	0.0206619
Goblet	Slc35a2	ENSMUSG00000031156	1.75323	0.0206619
Goblet	Cd9	ENSMUSG00000030342	1.73338	0.0210872
Goblet	Rasef	ENSMUSG00000043003	1.77733	0.0225366
Goblet	Tpm4	ENSMUSG00000031799	1.73486	0.0226068
Goblet	Slc26a2	ENSMUSG00000034320	1.7489	0.0231069
Goblet	Camk2n1	ENSMUSG00000046447	1.80517	0.0232285
Goblet	Fam69a	ENSMUSG00000029270	1.76766	0.0232285
Goblet	H2-M3	ENSMUSG00000016206	1.79508	0.0233812
Goblet	Prrc1	ENSMUSG00000024594	1.74264	0.023594
Goblet	Gale	ENSMUSG00000028671	1.70811	0.0247946
Goblet	Papss1	ENSMUSG00000028032	1.71148	0.0268236
Goblet	Osbpl2	ENSMUSG00000039050	1.73759	0.0279559
Goblet	Tsta3	ENSMUSG00000022570	1.68262	0.028943
Goblet	Mxd4	ENSMUSG00000037235	1.72987	0.028943
Goblet	D630039A03Rik	ENSMUSG00000052117	1.72525	0.0308411
Goblet	Anxa13	ENSMUSG00000055114	1.74486	0.0309462
Goblet	Fndc3a	ENSMUSG00000033487	1.6834	0.0315281
Goblet	Neat1	ENSMUSG00000092274	1.6762	0.032741
Goblet	Plpp5	ENSMUSG00000031570	1.70034	0.0329125
Goblet	Gadd45b	ENSMUSG00000015312	1.72712	0.0348776
Goblet	Galk2	ENSMUSG00000027207	1.65827	0.0360831
Goblet	Fhl2	ENSMUSG00000008136	1.64378	0.0409872
Goblet	Rhob	ENSMUSG00000054364	1.71973	0.0470746
Goblet	Edem3	ENSMUSG00000043019	1.69183	0.0486331
Goblet	Dopey2	ENSMUSG00000022946	1.67241	0.0491227
Stem	Lgr5	ENSMUSG00000020140	2.52981	6.67e-12
Stem	Olfm4	ENSMUSG00000022026	2.35731	2.98e-11
Stem	Gkn3	ENSMUSG00000030048	2.30715	8.4e-11
Stem	Rgcc	ENSMUSG00000022018	2.09913	8.86e-09
Stem	Sfrp5	ENSMUSG00000018822	2.11304	8.93e-09
Stem	Acot1	ENSMUSG00000072949	2.00799	3.24e-08
Stem	Sp5	ENSMUSG00000075304	1.99632	9.05e-08
Stem	Afap1l1	ENSMUSG00000033032	1.99095	1.44e-07
Stem	Nrn1	ENSMUSG00000039114	2.0181	1.54e-07
Stem	Cyp2e1	ENSMUSG00000025479	2.04413	1.79e-07
Stem	Hmgcs2	ENSMUSG00000027875	1.83643	6.82e-07
Stem	Igfbp4	ENSMUSG00000017493	1.77175	1.96e-06
Stem	Msi1	ENSMUSG00000054256	1.84259	2.3e-06
Stem	Sema7a	ENSMUSG00000038264	1.83432	2.31e-06
Stem	Nr2e3	ENSMUSG00000032292	1.79353	2.36e-06
Stem	Soat1	ENSMUSG00000026600	1.76746	2.36e-06
Stem	Agr3	ENSMUSG00000036231	1.79662	5.53e-06
Stem	Ascl2	ENSMUSG00000009248	1.72087	5.63e-06
Stem	Sorbs2	ENSMUSG00000031626	1.7547	7.19e-06
Stem	Myc	ENSMUSG00000022346	1.6827	8.54e-06
Stem	Cdca7	ENSMUSG00000055612	1.66985	8.97e-06
Stem	Slc12a2	ENSMUSG00000024597	1.66731	9.25e-06
Stem	Scn2b	ENSMUSG00000070304	1.74735	1e-05
Stem	Nav1	ENSMUSG00000009418	1.71567	1.5e-05
Stem	RP24-89C4.5	ENSMUSG00000110803	1.71069	1.56e-05
Stem	Kcnq1ot1	ENSMUSG00000101609	1.63257	1.79e-05
Stem	Tead2	ENSMUSG00000030796	1.75116	2.13e-05
Stem	Prss23	ENSMUSG00000039405	1.64811	4.26e-05
Stem	Ung	ENSMUSG00000029591	1.51347	0.000117375
Stem	Marcksl1	ENSMUSG00000047945	1.56627	0.000168605
Stem	Angptl4	ENSMUSG00000002289	1.55961	0.000168605
Stem	Rgmb	ENSMUSG00000048027	1.52754	0.000168605
Stem	Axin2	ENSMUSG00000000142	1.48018	0.00017955
Stem	Mecom	ENSMUSG00000027684	1.53217	0.000189806
Stem	Rnf43	ENSMUSG00000034177	1.48154	0.000227423
Stem	Cd44	ENSMUSG00000005087	1.46047	0.000280359
Stem	Car12	ENSMUSG00000032373	1.49347	0.000300623
Stem	Prelp	ENSMUSG00000041577	1.45257	0.000315492
Stem	Ifitm3	ENSMUSG00000025492	1.41578	0.000375863
Stem	Smo	ENSMUSG00000001761	1.48944	0.000387664
Stem	Aqp4	ENSMUSG00000024411	1.4109	0.000435828
Stem	Slc23a3	ENSMUSG00000026205	1.45073	0.00048012
Stem	Alkbh2	ENSMUSG00000044339	1.42519	0.000505961
Stem	Cdk6	ENSMUSG00000040274	1.38046	0.000657055
Stem	Nrtn	ENSMUSG00000039481	1.38864	0.000690293
Stem	Hnf1aos1	ENSMUSG00000086054	1.4276	0.000690293
Stem	Lbh	ENSMUSG00000024063	1.43927	0.000690763
Stem	Sox4	ENSMUSG00000076431	1.40737	0.000709708
Stem	Sox9	ENSMUSG00000000567	1.35643	0.000878863
Stem	Tns3	ENSMUSG00000020422	1.36084	0.000901465
Stem	Bag2	ENSMUSG00000042215	1.38919	0.00123201
Stem	Bcl2	ENSMUSG00000057329	1.38261	0.00127532
Stem	Sycn	ENSMUSG00000084174	1.38754	0.00127653
Stem	Arid5b	ENSMUSG00000019947	1.31934	0.0013657
Stem	Paics	ENSMUSG00000029247	1.30499	0.0015567
Stem	Slco3a1	ENSMUSG00000025790	1.33383	0.00167954
Stem	Efna4	ENSMUSG00000028040	1.3109	0.00170401
Stem	Gas6	ENSMUSG00000031451	1.30177	0.00175563
Stem	Amica1	ENSMUSG00000048534	1.26566	0.00232202
Stem	Cttnbp2	ENSMUSG00000000416	1.30797	0.0024075
Stem	Cd320	ENSMUSG00000002308	1.26806	0.00247549
Stem	Zbtb38	ENSMUSG00000040433	1.2155	0.0047587
Stem	Aqp1	ENSMUSG00000004655	1.20745	0.0048358
Stem	Pla2g4a	ENSMUSG00000056220	1.23037	0.00512155
Stem	Smoc2	ENSMUSG00000023886	1.17862	0.00645647
Stem	Slc25a4	ENSMUSG00000031633	1.21865	0.00653597
Stem	Phlda1	ENSMUSG00000020205	1.20212	0.00683613
Stem	Pdgfa	ENSMUSG00000025856	1.18744	0.00695194
Stem	Ddit4	ENSMUSG00000020108	1.17049	0.00761226
Stem	Mcm2	ENSMUSG00000002870	1.16644	0.00785856
Stem	Ces1d	ENSMUSG00000056973	1.1604	0.00868855
Stem	Zfp462	ENSMUSG00000060206	1.2132	0.00910436
Stem	Slc16a13	ENSMUSG00000044367	1.20163	0.00935002
Stem	Trim24	ENSMUSG00000029833	1.14979	0.0102496
Stem	Ppat	ENSMUSG00000029246	1.14953	0.0102718
Stem	Snx10	ENSMUSG00000038301	1.1389	0.0112827
Stem	Clca3b	ENSMUSG00000037033	1.11856	0.0113535
Stem	Shisa2	ENSMUSG00000044461	1.16009	0.0113974
Stem	Dctd	ENSMUSG00000031562	1.1264	0.0124557
Stem	Cachd1	ENSMUSG00000028532	1.15185	0.0151004
Stem	Bin1	ENSMUSG00000024381	1.13879	0.0159399
Stem	Cox6b2	ENSMUSG00000051811	1.13437	0.016003
Stem	Phgdh	ENSMUSG00000053398	1.09187	0.0163835
Stem	Sord	ENSMUSG00000027227	1.09116	0.0166656
Stem	Nme4	ENSMUSG00000024177	1.09283	0.0175502
Stem	Wfdc2	ENSMUSG00000017723	1.14078	0.0175795
Stem	Prr3	ENSMUSG00000038500	1.12129	0.0179061
Stem	2310040G24Rik	ENSMUSG00000101655	1.09739	0.0181036
Stem	Tmem266	ENSMUSG00000032313	1.11182	0.0197659
Stem	Utrn	ENSMUSG00000019820	1.07332	0.0202264
Stem	Mcc	ENSMUSG00000071856	1.10926	0.020273
Stem	Tfpi	ENSMUSG00000027082	1.09086	0.021937
Stem	Csad	ENSMUSG00000023044	1.06279	0.0223993
Stem	Ccpg1os	ENSMUSG00000086158	1.0841	0.0225085
Stem	D930015E06Rik	ENSMUSG00000033767	1.10438	0.0235685
Stem	App	ENSMUSG00000022892	1.04344	0.0236478
Stem	Notch1	ENSMUSG00000026923	1.07171	0.0240437
Stem	Cd3eap	ENSMUSG00000047649	1.05195	0.0240437
Stem	Cdt1	ENSMUSG00000006585	1.0491	0.0243937
Stem	Nek6	ENSMUSG00000026749	1.04921	0.0250711
Stem	Avpi1	ENSMUSG00000018821	1.04849	0.0255269
Stem	Naf1	ENSMUSG00000014907	1.06707	0.0255269
Stem	Mycl	ENSMUSG00000028654	1.0632	0.0267801
Stem	Tns4	ENSMUSG00000017607	1.08058	0.0274634
Stem	Adra2a	ENSMUSG00000033717	1.06098	0.0281715
Stem	Rrp1b	ENSMUSG00000058392	1.03253	0.0289576
Stem	Rnf32	ENSMUSG00000029130	1.05893	0.0290526
Stem	Gm684	ENSMUSG00000079559	1.06731	0.0300849
Stem	Glul	ENSMUSG00000026473	1.00969	0.0338141
Stem	Ttr	ENSMUSG00000061808	1.0432	0.0355751
Stem	Lysmd2	ENSMUSG00000032184	1.01907	0.0375041
Stem	Fbxo21	ENSMUSG00000032898	1.05599	0.0378526
Stem	Hmga2	ENSMUSG00000056758	1.02283	0.0378791
Stem	Sesn3	ENSMUSG00000032009	1.0373	0.0383614
Stem	Tmem191c	ENSMUSG00000055692	1.03745	0.0415823
Stem	Agpat4	ENSMUSG00000023827	1.00594	0.0426394
Stem	Slc27a1	ENSMUSG00000031808	1.04806	0.0431877
Stem	RP23-453B15.7	ENSMUSG00000110945	1.00813	0.0433194
Stem	Epn3	ENSMUSG00000010080	1.02795	0.0444899
Stem	Dcun1d4	ENSMUSG00000051674	1.0097	0.0489476
Paneth	AY761184	ENSMUSG00000058618	8.5143	4.03e-77
Paneth	Defa26	ENSMUSG00000060070	8.50805	4.46e-77
Paneth	Gm7849	ENSMUSG00000079114	8.83792	6.32e-77
Paneth	Gm14851	ENSMUSG00000061958	8.4562	2.31e-75
Paneth	Defa29	ENSMUSG00000074437	8.43952	4.21e-75
Paneth	Defa27	ENSMUSG00000082211	8.25856	8.87e-74
Paneth	Defa30	ENSMUSG00000074444	8.17688	8.87e-74
Paneth	Defa23	ENSMUSG00000074446	8.34279	2.01e-70
Paneth	Gm15292	ENSMUSG00000074441	8.36852	6.02e-70
Paneth	Defa24	ENSMUSG00000064213	7.70268	7.27e-70
Paneth	Clps	ENSMUSG00000024225	7.76194	1.62e-68
Paneth	Gm7861	ENSMUSG00000079113	7.74728	1.69e-67
Paneth	Ang4	ENSMUSG00000060615	8.02849	2.22e-66
Paneth	Lyz1	ENSMUSG00000069515	7.63564	8.98e-66
Paneth	Defa35	ENSMUSG00000061845	7.91524	3.53e-65
Paneth	Defa3	ENSMUSG00000074440	7.43446	2.25e-64
Paneth	Pnliprp2	ENSMUSG00000025091	7.66121	6.81e-63
Paneth	Itln1	ENSMUSG00000038209	7.16543	1.45e-60
Paneth	Defa34	ENSMUSG00000063206	8.8111	7.55e-60
Paneth	Mptx2	ENSMUSG00000079180	8.45358	1.13e-55
Paneth	Defa17	ENSMUSG00000060208	6.97943	2.7e-53
Paneth	Defa21	ENSMUSG00000074447	8.54794	7.66e-52
Paneth	Defa22	ENSMUSG00000074443	8.69909	1.89e-46
Paneth	Mmp7	ENSMUSG00000018623	6.05633	3.25e-42
Paneth	Nupr1	ENSMUSG00000030717	4.94449	1.61e-25
Paneth	Rnase1	ENSMUSG00000035896	4.55726	1.66e-19
Paneth	Ccl6	ENSMUSG00000018927	4.0145	1.07e-13
Paneth	Guca2b	ENSMUSG00000032978	3.65948	6.16e-12
Paneth	Tmed6	ENSMUSG00000031919	3.09288	2e-08
Paneth	Ramp1	ENSMUSG00000034353	3.22051	1.97e-07
Paneth	Spink4	ENSMUSG00000028415	2.79079	2.24e-05
Paneth	Nucb2	ENSMUSG00000030659	2.62617	7.91e-05
Paneth	Lbh	ENSMUSG00000024063	2.51361	0.000189117
Paneth	Reg4	ENSMUSG00000027876	4.21412	0.000430963
Paneth	Gadd45g	ENSMUSG00000021453	2.41499	0.00112127
Paneth	Hpd	ENSMUSG00000029445	2.30324	0.00305989
Paneth	Ang	ENSMUSG00000072115	1.89618	0.0166187
Paneth	Reep5	ENSMUSG00000005873	2.05067	0.0178113
Paneth	Rnase4	ENSMUSG00000021876	1.52979	0.0312834
Paneth	Fkbp11	ENSMUSG00000003355	1.51045	0.0323965
Paneth	Fam213a	ENSMUSG00000021792	1.50529	0.0331668
Paneth	Hgfac	ENSMUSG00000029102	1.47309	0.040512
Paneth	Qsox1	ENSMUSG00000033684	1.33714	0.0436653
Paneth	Atg7	ENSMUSG00000030314	1.35146	0.0453667
Enteroendocrine	Neurod1	ENSMUSG00000034701	9.64093	8.68e-45
Enteroendocrine	Cpe	ENSMUSG00000037852	9.02085	2.31e-41
Enteroendocrine	Chgb	ENSMUSG00000027350	9.26451	7.83e-40
Enteroendocrine	Isl1	ENSMUSG00000042258	9.58091	5.27e-36
Enteroendocrine	Gfra3	ENSMUSG00000024366	8.52964	1.13e-35
Enteroendocrine	Aplp1	ENSMUSG00000006651	8.25221	2.62e-34
Enteroendocrine	Hmgn3	ENSMUSG00000066456	9.08377	4.67e-33
Enteroendocrine	Cck	ENSMUSG00000032532	9.46551	1.06e-28
Enteroendocrine	Rbp4	ENSMUSG00000024990	9.44945	1.73e-28
Enteroendocrine	Pcsk1	ENSMUSG00000021587	7.59467	1.98e-27
Enteroendocrine	Vim	ENSMUSG00000026728	9.2108	1.13e-25
Enteroendocrine	Chga	ENSMUSG00000021194	9.09995	2.08e-25
Enteroendocrine	Scg2	ENSMUSG00000050711	10.133	2.19e-24
Enteroendocrine	Tac1	ENSMUSG00000061762	8.80255	2.87e-24
Enteroendocrine	Tph1	ENSMUSG00000040046	8.77253	5.26e-22
Enteroendocrine	Ffar2	ENSMUSG00000051314	6.96778	1.49e-21
Enteroendocrine	Bex2	ENSMUSG00000042750	8.03934	4.99e-21
Enteroendocrine	Cdkn1c	ENSMUSG00000037664	7.77912	2.95e-18
Enteroendocrine	Ghrl	ENSMUSG00000064177	10.8536	1.39e-17
Enteroendocrine	Fam183b	ENSMUSG00000049154	6.13465	1.73e-17
Enteroendocrine	Neurog3	ENSMUSG00000044312	7.38799	1.52e-14
Enteroendocrine	Pam	ENSMUSG00000026335	6.16911	3.29e-14
Enteroendocrine	Selenop	ENSMUSG00000064373	5.29263	2.45e-11
Enteroendocrine	Tm4sf4	ENSMUSG00000027801	5.32001	5.85e-11
Enteroendocrine	Sct	ENSMUSG00000038580	8.00253	6.4e-11
Enteroendocrine	Gch1	ENSMUSG00000037580	5.09645	2.3e-10
Enteroendocrine	Gcg	ENSMUSG00000000394	9.41878	2.57e-10
Enteroendocrine	Sst	ENSMUSG00000004366	9.42022	7.35e-10
Enteroendocrine	Cdkn1a	ENSMUSG00000023067	4.9463	4.57e-09
Enteroendocrine	Dnajc12	ENSMUSG00000036764	4.92753	6.02e-09
Enteroendocrine	Hepacam2	ENSMUSG00000044156	4.74916	2.32e-08
Enteroendocrine	Maged2	ENSMUSG00000025268	5.84566	2.33e-08
Enteroendocrine	Cd177	ENSMUSG00000052212	4.98265	3.5e-08
Enteroendocrine	Gip	ENSMUSG00000014351	8.95007	7.5e-08
Enteroendocrine	Myl7	ENSMUSG00000020469	4.90323	1.81e-07
Enteroendocrine	Anxa5	ENSMUSG00000027712	4.62061	3.06e-07
Enteroendocrine	Marcksl1	ENSMUSG00000047945	4.46127	5.47e-07
Enteroendocrine	Fabp5	ENSMUSG00000027533	4.90373	8.8e-07
Enteroendocrine	Upb1	ENSMUSG00000033427	4.41069	1.6e-06
Enteroendocrine	Iapp	ENSMUSG00000041681	8.66672	1.7e-06
Enteroendocrine	Afp	ENSMUSG00000054932	10.9787	2.27e-06
Enteroendocrine	Rgs2	ENSMUSG00000026360	4.94538	2.43e-06
Enteroendocrine	Gstt1	ENSMUSG00000001663	4.34372	4.25e-06
Enteroendocrine	Gadd45g	ENSMUSG00000021453	4.3127	4.27e-06
Enteroendocrine	Maged1	ENSMUSG00000025151	4.15905	4.98e-06
Enteroendocrine	Ttr	ENSMUSG00000061808	4.13255	9.11e-06
Enteroendocrine	Dst	ENSMUSG00000026131	4.20817	1.5e-05
Enteroendocrine	Itm2c	ENSMUSG00000026223	4.01217	1.7e-05
Enteroendocrine	Slc25a35	ENSMUSG00000018740	4.15327	2.65e-05
Enteroendocrine	Slc25a4	ENSMUSG00000031633	3.94373	3.53e-05
Enteroendocrine	S100a13	ENSMUSG00000042312	4.02503	4.13e-05
Enteroendocrine	Ppp1r15a	ENSMUSG00000040435	3.98152	6.85e-05
Enteroendocrine	Rogdi	ENSMUSG00000022540	3.88983	7.2e-05
Enteroendocrine	Rph3al	ENSMUSG00000020847	3.82747	9.55e-05
Enteroendocrine	Tuba1a	ENSMUSG00000072235	4.4006	0.000126248
Enteroendocrine	Nr4a2	ENSMUSG00000026826	3.84576	0.000188651
Enteroendocrine	Reg4	ENSMUSG00000027876	5.70346	0.000227878
Enteroendocrine	Bex3	ENSMUSG00000046432	3.66906	0.000233623
Enteroendocrine	5330417C22Rik	ENSMUSG00000040412	3.71515	0.000250375
Enteroendocrine	Rhob	ENSMUSG00000054364	3.7534	0.00028294
Enteroendocrine	Gadd45a	ENSMUSG00000036390	3.67379	0.000322413
Enteroendocrine	Ddc	ENSMUSG00000020182	3.53649	0.000486231
Enteroendocrine	Tpst2	ENSMUSG00000029344	3.56771	0.000516772
Enteroendocrine	Upp1	ENSMUSG00000020407	3.55686	0.000571649
Enteroendocrine	Arl3	ENSMUSG00000025035	3.54694	0.000589249
Enteroendocrine	Cited2	ENSMUSG00000039910	3.54268	0.000767657
Enteroendocrine	Retnla	ENSMUSG00000061100	12.7321	0.00120288
Enteroendocrine	Nts	ENSMUSG00000019890	11.6138	0.00122635
Enteroendocrine	Rhoc	ENSMUSG00000002233	3.43951	0.00132287
Enteroendocrine	Rcn1	ENSMUSG00000005973	3.54512	0.00143441
Enteroendocrine	Atf6	ENSMUSG00000026663	3.47169	0.00152328
Enteroendocrine	Rap1gap2	ENSMUSG00000038807	3.41534	0.00185417
Enteroendocrine	Agr3	ENSMUSG00000036231	3.37832	0.00224043
Enteroendocrine	Ypel3	ENSMUSG00000042675	3.28341	0.002462
Enteroendocrine	Ncald	ENSMUSG00000051359	3.3078	0.00275278
Enteroendocrine	Oxr1	ENSMUSG00000022307	3.26548	0.00305431
Enteroendocrine	Camk2n1	ENSMUSG00000046447	3.29877	0.0032199
Enteroendocrine	Atxn10	ENSMUSG00000016541	3.23141	0.00323726
Enteroendocrine	Trp53i11	ENSMUSG00000068735	3.23443	0.00410488
Enteroendocrine	Krt20	ENSMUSG00000035775	3.20816	0.00462091
Enteroendocrine	Ghr	ENSMUSG00000055737	3.20546	0.00485111
Enteroendocrine	Fxyd3	ENSMUSG00000057092	3.14113	0.00521189
Enteroendocrine	Eid1	ENSMUSG00000091337	3.18165	0.00589068
Enteroendocrine	Cbfa2t3	ENSMUSG00000006362	3.32528	0.00593474
Enteroendocrine	Ifi27	ENSMUSG00000064215	3.08772	0.00652841
Enteroendocrine	Foxa2	ENSMUSG00000037025	3.11261	0.0074725
Enteroendocrine	Fosb	ENSMUSG00000003545	3.1823	0.00781908
Enteroendocrine	Tusc3	ENSMUSG00000039530	3.01222	0.00869396
Enteroendocrine	Ndrg1	ENSMUSG00000005125	3.02401	0.00884209
Enteroendocrine	Ica1	ENSMUSG00000062995	3.06236	0.0110203
Enteroendocrine	Ttc39a	ENSMUSG00000028555	3.14583	0.0114361
Enteroendocrine	Tubb2a	ENSMUSG00000058672	3.00737	0.0115418
Enteroendocrine	Smox	ENSMUSG00000027333	3.02742	0.0122829
Enteroendocrine	Btg2	ENSMUSG00000020423	2.9135	0.0125282
Enteroendocrine	Arfgef3	ENSMUSG00000019852	3.02086	0.012718
Enteroendocrine	Zbtb20	ENSMUSG00000022708	2.93175	0.0132319
Enteroendocrine	Rnase4	ENSMUSG00000021876	2.91316	0.0145093
Enteroendocrine	Atp6v1b2	ENSMUSG00000006273	2.87888	0.0149225
Enteroendocrine	Cacnb3	ENSMUSG00000003352	2.97865	0.015098
Enteroendocrine	Mical2	ENSMUSG00000038244	2.96295	0.0160768
Enteroendocrine	Dusp16	ENSMUSG00000030203	2.91613	0.0164597
Enteroendocrine	Pdk3	ENSMUSG00000035232	2.8342	0.0181221
Enteroendocrine	Krt7	ENSMUSG00000023039	2.79666	0.0187254
Enteroendocrine	Bicd1	ENSMUSG00000003452	2.93341	0.0187999
Enteroendocrine	Hpcal1	ENSMUSG00000071379	2.79935	0.0201508
Enteroendocrine	Junb	ENSMUSG00000052837	2.78931	0.0203191
Enteroendocrine	Pycr2	ENSMUSG00000026520	2.7795	0.0204966
Enteroendocrine	Aldh3b1	ENSMUSG00000024885	2.88362	0.0205178
Enteroendocrine	S100a1	ENSMUSG00000044080	2.80168	0.0210529
Enteroendocrine	Kdm7a	ENSMUSG00000042599	2.81272	0.0218243
Enteroendocrine	Pkdcc	ENSMUSG00000024247	2.84573	0.0242964
Enteroendocrine	Rab3d	ENSMUSG00000019066	2.76971	0.0247534
Enteroendocrine	Npdc1	ENSMUSG00000015094	2.7491	0.026263
Enteroendocrine	Ubqln2	ENSMUSG00000050148	2.78598	0.0281652
Enteroendocrine	Ccdc68	ENSMUSG00000038903	2.77779	0.0289922
Enteroendocrine	Ctsl	ENSMUSG00000021477	2.71962	0.0290721
Enteroendocrine	Tnfrsf12a	ENSMUSG00000023905	2.74026	0.0315425
Enteroendocrine	Tspan1	ENSMUSG00000028699	2.6481	0.0321132
Enteroendocrine	Tecpr1	ENSMUSG00000066621	2.72323	0.0324735
Enteroendocrine	Map1lc3a	ENSMUSG00000027602	2.71432	0.034598
Enteroendocrine	Atf3	ENSMUSG00000026628	2.88579	0.0360837
Enteroendocrine	Grina	ENSMUSG00000022564	2.72129	0.0360837
Enteroendocrine	Tmem53	ENSMUSG00000048772	2.71962	0.037353
Enteroendocrine	Acly	ENSMUSG00000020917	2.62498	0.0394238
Enteroendocrine	1500011B03Rik	ENSMUSG00000072694	2.70596	0.0400716
Enteroendocrine	Parp1	ENSMUSG00000026496	2.58071	0.0420951
Enteroendocrine	Clcn5	ENSMUSG00000004317	2.6665	0.0437987
Enteroendocrine	Tmem106a	ENSMUSG00000034947	2.64232	0.0440806
Enteroendocrine	Egr1	ENSMUSG00000038418	2.58316	0.0450075
Enteroendocrine	Tmem263	ENSMUSG00000060935	2.6699	0.0484737
Enteroendocrine	Muc3a	ENSMUSG00000094840	2.6246	0.0495819
TA	Mns1	ENSMUSG00000032221	1.9451	3.34e-08
TA	Aurkb	ENSMUSG00000020897	1.79185	1.68e-07
TA	Esco2	ENSMUSG00000022034	1.77408	2.65e-07
TA	Mis18bp1	ENSMUSG00000047534	1.76938	3.75e-07
TA	Hist1h2ap	ENSMUSG00000094777	1.79699	3.99e-07
TA	Ankle1	ENSMUSG00000046295	1.78273	5.12e-07
TA	Neil3	ENSMUSG00000039396	1.74447	5.37e-07
TA	Top2a	ENSMUSG00000020914	1.70235	7.02e-07
TA	Pbk	ENSMUSG00000022033	1.68998	9.47e-07
TA	Hist1h1b	ENSMUSG00000058773	1.68886	1.48e-06
TA	Cit	ENSMUSG00000029516	1.66461	1.88e-06
TA	Cdca2	ENSMUSG00000048922	1.66807	2.24e-06
TA	Kif15	ENSMUSG00000036768	1.6355	3.3e-06
TA	Cdca5	ENSMUSG00000024791	1.64809	3.43e-06
TA	Ttk	ENSMUSG00000038379	1.64985	5.05e-06
TA	Psrc1	ENSMUSG00000068744	1.66965	5.13e-06
TA	Aunip	ENSMUSG00000078521	1.61286	5.58e-06
TA	Prc1	ENSMUSG00000038943	1.5905	6.96e-06
TA	Rad51ap1	ENSMUSG00000030346	1.5862	8.92e-06
TA	Mybl2	ENSMUSG00000017861	1.61947	9.24e-06
TA	Hist1h2ae	ENSMUSG00000069272	1.57551	9.97e-06
TA	Hist1h1a	ENSMUSG00000049539	1.61583	1.22e-05
TA	Ckap2l	ENSMUSG00000048327	1.56607	1.25e-05
TA	Kif2c	ENSMUSG00000028678	1.57645	1.26e-05
TA	Ska1	ENSMUSG00000036223	1.5649	1.38e-05
TA	Rad18	ENSMUSG00000030254	1.57389	1.51e-05
TA	Ndc80	ENSMUSG00000024056	1.56167	1.59e-05
TA	Kif11	ENSMUSG00000012443	1.54221	1.59e-05
TA	Sgol2a	ENSMUSG00000026039	1.56001	1.7e-05
TA	Clspn	ENSMUSG00000042489	1.54673	1.83e-05
TA	Ccnf	ENSMUSG00000072082	1.55938	1.83e-05
TA	Traip	ENSMUSG00000032586	1.56924	1.83e-05
TA	Brca1	ENSMUSG00000017146	1.57589	1.95e-05
TA	Knl1	ENSMUSG00000027326	1.52039	2.02e-05
TA	Fbxo5	ENSMUSG00000019773	1.52508	2.02e-05
TA	Incenp	ENSMUSG00000024660	1.50771	2.27e-05
TA	Aspm	ENSMUSG00000033952	1.54361	2.34e-05
TA	Cenpf	ENSMUSG00000026605	1.50139	2.46e-05
TA	Ska3	ENSMUSG00000021965	1.56276	2.65e-05
TA	Spag5	ENSMUSG00000002055	1.52619	2.83e-05
TA	Exo1	ENSMUSG00000039748	1.51304	3.43e-05
TA	Kif20a	ENSMUSG00000003779	1.5019	3.53e-05
TA	Ncapg	ENSMUSG00000015880	1.48914	3.72e-05
TA	Ncaph	ENSMUSG00000034906	1.50813	3.79e-05
TA	Kif4	ENSMUSG00000034311	1.49765	4.38e-05
TA	Hist1h4d	ENSMUSG00000061482	1.51627	4.94e-05
TA	Shcbp1	ENSMUSG00000022322	1.47136	4.94e-05
TA	Tubb5	ENSMUSG00000001525	1.44351	4.96e-05
TA	Spc25	ENSMUSG00000005233	1.46058	5.02e-05
TA	Bub1	ENSMUSG00000027379	1.47786	5.04e-05
TA	Nusap1	ENSMUSG00000027306	1.46375	5.1e-05
TA	Bub1b	ENSMUSG00000040084	1.46882	5.24e-05
TA	Dscc1	ENSMUSG00000022422	1.5043	6.09e-05
TA	Oip5	ENSMUSG00000072980	1.48635	6.48e-05
TA	Kifc1	ENSMUSG00000079553	1.49554	6.51e-05
TA	Cks1b	ENSMUSG00000028044	1.4202	7.46e-05
TA	Ncapd2	ENSMUSG00000038252	1.4457	7.76e-05
TA	Mcm8	ENSMUSG00000027353	1.46346	8.31e-05
TA	2810417H13Rik	ENSMUSG00000040204	1.41386	8.37e-05
TA	Eme1	ENSMUSG00000039055	1.47526	8.52e-05
TA	Tpx2	ENSMUSG00000027469	1.42718	8.63e-05
TA	Rad54l	ENSMUSG00000028702	1.43568	9.06e-05
TA	Ascl2	ENSMUSG00000009248	1.4252	9.23e-05
TA	Tuba1b	ENSMUSG00000023004	1.39976	9.62e-05
TA	Zwilch	ENSMUSG00000032400	1.44208	9.76e-05
TA	Cenpm	ENSMUSG00000068101	1.4143	9.76e-05
TA	Rad51	ENSMUSG00000027323	1.41491	9.76e-05
TA	Hirip3	ENSMUSG00000042606	1.40742	0.000108417
TA	Plk4	ENSMUSG00000025758	1.41439	0.000112303
TA	Blm	ENSMUSG00000030528	1.45149	0.000134662
TA	Ect2	ENSMUSG00000027699	1.41036	0.000134704
TA	Prelp	ENSMUSG00000041577	1.40255	0.000141306
TA	Cdk1	ENSMUSG00000019942	1.37992	0.000142289
TA	Mki67	ENSMUSG00000031004	1.36558	0.000170898
TA	Hist1h1e	ENSMUSG00000051627	1.37026	0.000172704
TA	Cenph	ENSMUSG00000045273	1.3736	0.000195015
TA	Tubb2b	ENSMUSG00000045136	1.37502	0.000212045
TA	Stmn1	ENSMUSG00000028832	1.33925	0.000220958
TA	Cdca8	ENSMUSG00000028873	1.34622	0.000221719
TA	Pole	ENSMUSG00000007080	1.40839	0.000222827
TA	Ncapg2	ENSMUSG00000042029	1.39281	0.000223625
TA	Plk1	ENSMUSG00000030867	1.35807	0.000224743
TA	Kif18a	ENSMUSG00000027115	1.4139	0.000243618
TA	Diaph3	ENSMUSG00000022021	1.37661	0.000256999
TA	Ube2t	ENSMUSG00000026429	1.34561	0.000258341
TA	Psmc3ip	ENSMUSG00000019303	1.37128	0.000264403
TA	H2afx	ENSMUSG00000049932	1.33258	0.000266575
TA	Nuf2	ENSMUSG00000026683	1.35599	0.00029062
TA	Ckap2	ENSMUSG00000037725	1.34862	0.000311589
TA	Ube2c	ENSMUSG00000001403	1.31449	0.000369598
TA	Syce2	ENSMUSG00000003824	1.31827	0.000369612
TA	Kif20b	ENSMUSG00000024795	1.31557	0.000381973
TA	Sgol1	ENSMUSG00000023940	1.32884	0.000419739
TA	Asf1b	ENSMUSG00000005470	1.30827	0.000426741
TA	Smc2	ENSMUSG00000028312	1.29342	0.000463346
TA	Nrm	ENSMUSG00000059791	1.29986	0.000494048
TA	Cenpu	ENSMUSG00000031629	1.31106	0.000530233
TA	Ccdc18	ENSMUSG00000056531	1.32466	0.000537519
TA	Mcm10	ENSMUSG00000026669	1.30608	0.000553593
TA	4930427A07Rik	ENSMUSG00000037466	1.31158	0.000576918
TA	Smc4	ENSMUSG00000034349	1.27507	0.000579844
TA	Cenpl	ENSMUSG00000026708	1.30113	0.000597937
TA	Trip13	ENSMUSG00000021569	1.2989	0.000613167
TA	Siah1b	ENSMUSG00000040749	1.31013	0.000630075
TA	Tk1	ENSMUSG00000025574	1.26642	0.0006719
TA	Atad2	ENSMUSG00000022360	1.27621	0.0006719
TA	Melk	ENSMUSG00000035683	1.27746	0.000695391
TA	Racgap1	ENSMUSG00000023015	1.26677	0.000745693
TA	Phgdh	ENSMUSG00000053398	1.26347	0.000745693
TA	Mis18a	ENSMUSG00000022978	1.24924	0.000915186
TA	Cdc45	ENSMUSG00000000028	1.26069	0.000935869
TA	Chtf18	ENSMUSG00000019214	1.29848	0.000986212
TA	Spdl1	ENSMUSG00000069910	1.27721	0.00107431
TA	Anln	ENSMUSG00000036777	1.26271	0.00118299
TA	Mt2	ENSMUSG00000031762	1.25666	0.00118299
TA	Axin2	ENSMUSG00000000142	1.23068	0.0011926
TA	Hist2h2ac	ENSMUSG00000068855	1.27566	0.00127282
TA	Rrm1	ENSMUSG00000030978	1.21667	0.00129505
TA	Slco3a1	ENSMUSG00000025790	1.25153	0.00130294
TA	Kif22	ENSMUSG00000030677	1.22598	0.00131635
TA	Tubb2a	ENSMUSG00000058672	1.26451	0.00144362
TA	Ifitm3	ENSMUSG00000025492	1.20619	0.00147417
TA	Cdk5rap2	ENSMUSG00000039298	1.23516	0.00152851
TA	Haus5	ENSMUSG00000078762	1.22558	0.00174447
TA	Dbf4	ENSMUSG00000002297	1.20123	0.00178924
TA	Cep55	ENSMUSG00000024989	1.2238	0.00180316
TA	Atad5	ENSMUSG00000017550	1.22375	0.0018405
TA	Sapcd2	ENSMUSG00000026955	1.21419	0.0018736
TA	Cenpk	ENSMUSG00000021714	1.20248	0.00190396
TA	Foxm1	ENSMUSG00000001517	1.24025	0.001936
TA	Ccna2	ENSMUSG00000027715	1.18538	0.00195385
TA	Rfc4	ENSMUSG00000022881	1.17629	0.00210321
TA	Slc29a1	ENSMUSG00000023942	1.18781	0.00218825
TA	Kif23	ENSMUSG00000032254	1.18075	0.00226732
TA	Palb2	ENSMUSG00000044702	1.22558	0.00233429
TA	Bora	ENSMUSG00000022070	1.21291	0.00234212
TA	Cenpe	ENSMUSG00000045328	1.17394	0.00243002
TA	Notch1	ENSMUSG00000026923	1.19332	0.00252526
TA	Spata24	ENSMUSG00000024352	1.21979	0.00253819
TA	Aurka	ENSMUSG00000027496	1.17433	0.00254579
TA	Apitd1	ENSMUSG00000073705	1.17374	0.00271507
TA	Tyms	ENSMUSG00000025747	1.14691	0.00296949
TA	Tacc3	ENSMUSG00000037313	1.15198	0.0031712
TA	Ckap5	ENSMUSG00000040549	1.15442	0.00320385
TA	Rrm2	ENSMUSG00000020649	1.14606	0.00351688
TA	Pola1	ENSMUSG00000006678	1.14387	0.00394194
TA	Lig1	ENSMUSG00000056394	1.12815	0.00406758
TA	Siva1	ENSMUSG00000064326	1.12228	0.00417502
TA	Gas2l3	ENSMUSG00000074802	1.18612	0.00417502
TA	Rgcc	ENSMUSG00000022018	1.15024	0.00417502
TA	Gins2	ENSMUSG00000031821	1.12237	0.00435334
TA	4930579G24Rik	ENSMUSG00000027811	1.17276	0.0044397
TA	Morc4	ENSMUSG00000031434	1.14222	0.00453368
TA	Brca2	ENSMUSG00000041147	1.14023	0.00463007
TA	Mdc1	ENSMUSG00000061607	1.15542	0.00465967
TA	Gins1	ENSMUSG00000027454	1.13957	0.00469836
TA	Hmmr	ENSMUSG00000020330	1.12293	0.00474056
TA	Cdc7	ENSMUSG00000029283	1.16493	0.00486609
TA	Fen1	ENSMUSG00000024742	1.10359	0.00514661
TA	Nup133	ENSMUSG00000039509	1.12366	0.00529109
TA	Dnmt1	ENSMUSG00000004099	1.10599	0.00529452
TA	E2f8	ENSMUSG00000046179	1.11636	0.00550513
TA	Spc24	ENSMUSG00000074476	1.09258	0.00563715
TA	Rfc5	ENSMUSG00000029363	1.09459	0.00568581
TA	Trim59	ENSMUSG00000034317	1.12316	0.00573932
TA	Nap1l1	ENSMUSG00000058799	1.08988	0.00581006
TA	Ccnb1	ENSMUSG00000041431	1.09699	0.00601746
TA	Cks2	ENSMUSG00000062248	1.083	0.0061475
TA	Chaf1a	ENSMUSG00000002835	1.10027	0.00630492
TA	Lrr1	ENSMUSG00000034883	1.11319	0.00631772
TA	Nde1	ENSMUSG00000022678	1.09916	0.00673622
TA	Fam83d	ENSMUSG00000027654	1.12927	0.00689228
TA	Cdc25c	ENSMUSG00000044201	1.11713	0.00697947
TA	Mcph1	ENSMUSG00000039842	1.10846	0.00700823
TA	Haus4	ENSMUSG00000022177	1.07935	0.00712845
TA	Uhrf1	ENSMUSG00000001228	1.0854	0.0072519
TA	Arhgap19	ENSMUSG00000025154	1.12136	0.00795571
TA	Nfatc2ip	ENSMUSG00000030722	1.10647	0.00827669
TA	Dlgap5	ENSMUSG00000037544	1.08863	0.0082894
TA	Mad2l1	ENSMUSG00000029910	1.06267	0.00831714
TA	Slfn9	ENSMUSG00000069793	1.06726	0.00848612
TA	Ctc1	ENSMUSG00000020898	1.0917	0.00878205
TA	Gsg2	ENSMUSG00000050107	1.07747	0.0089653
TA	Igfbp4	ENSMUSG00000017493	1.05823	0.00917773
TA	Cep192	ENSMUSG00000024542	1.10074	0.0091928
TA	Cdca4	ENSMUSG00000047832	1.06615	0.00956308
TA	Tcf19	ENSMUSG00000050410	1.07698	0.00967443
TA	Aaas	ENSMUSG00000036678	1.06849	0.00978444
TA	Odf2	ENSMUSG00000026790	1.08332	0.00988325
TA	Cenpp	ENSMUSG00000021391	1.0611	0.00994471
TA	Agpat4	ENSMUSG00000023827	1.0743	0.00994471
TA	Skp2	ENSMUSG00000054115	1.06299	0.0103299
TA	Fignl1	ENSMUSG00000035455	1.05812	0.0103395
TA	Dnph1	ENSMUSG00000040658	1.0518	0.0104929
TA	Tcof1	ENSMUSG00000024613	1.04315	0.010536
TA	Haus8	ENSMUSG00000035439	1.04689	0.0106558
TA	Aqp4	ENSMUSG00000024411	1.04054	0.0108623
TA	Rasa3	ENSMUSG00000031453	1.08863	0.0110271
TA	Dnajc9	ENSMUSG00000021811	1.0291	0.0114873
TA	Cdo1	ENSMUSG00000033022	1.03199	0.011593
TA	Cttnbp2	ENSMUSG00000000416	1.06605	0.0116741
TA	Cbx6	ENSMUSG00000089715	1.05197	0.012073
TA	Pold1	ENSMUSG00000038644	1.03683	0.0121915
TA	Suv39h1	ENSMUSG00000039231	1.04513	0.0123938
TA	Nrtn	ENSMUSG00000039481	1.03945	0.012399
TA	Mphosph9	ENSMUSG00000038126	1.0778	0.0126145
TA	Birc5	ENSMUSG00000017716	1.01822	0.0128815
TA	Rpa2	ENSMUSG00000028884	1.0226	0.0129451
TA	Noxa1	ENSMUSG00000036805	1.02182	0.0129586
TA	Ezh2	ENSMUSG00000029687	1.01739	0.0130495
TA	Psip1	ENSMUSG00000028484	1.02999	0.013165
TA	Haus3	ENSMUSG00000079555	1.04286	0.0136517
TA	Dach1	ENSMUSG00000055639	1.05619	0.0140022
TA	Sema5a	ENSMUSG00000022231	1.02394	0.0140028
TA	Cenpq	ENSMUSG00000023919	1.01765	0.0148704
TA	Pkmyt1	ENSMUSG00000023908	1.01812	0.0149617
TA	Ccdc77	ENSMUSG00000030177	1.03518	0.0149726
TA	Mtbp	ENSMUSG00000022369	1.05865	0.0150613
TA	Vrk1	ENSMUSG00000021115	1.00683	0.0153234
TA	Wee1	ENSMUSG00000031016	1.01524	0.0153899
TA	Fam111a	ENSMUSG00000024691	1.0242	0.0155249
TA	Nav1	ENSMUSG00000009418	1.05118	0.0156508
TA	Timeless	ENSMUSG00000039994	1.02784	0.0157179
TA	Mthfd2	ENSMUSG00000005667	1.00099	0.0158147
TA	Chek2	ENSMUSG00000029521	1.014	0.0160072
TA	Mgme1	ENSMUSG00000027424	1.00391	0.0161156
TA	Sfrp5	ENSMUSG00000018822	1.03041	0.0162629
TA	Nmral1	ENSMUSG00000063445	1.00355	0.0167749
TA	Trim37	ENSMUSG00000018548	1.01079	0.0169754
TA	Chek1	ENSMUSG00000032113	1.02925	0.0173083
TA	Smo	ENSMUSG00000001761	1.04106	0.0177675
TA	Suv39h2	ENSMUSG00000026646	1.03683	0.0182592
TA	Prim2	ENSMUSG00000026134	1.00966	0.0196158
TA	Mms22l	ENSMUSG00000045751	1.00019	0.0199231
TA	Haus6	ENSMUSG00000038047	1.00159	0.0256431
TA	Scn2b	ENSMUSG00000070304	1.00003	0.026543
Late Enterocytes Progenitors	Apol10a	ENSMUSG00000050982	2.9807	2.52e-14
Late Enterocytes Progenitors	St3gal4	ENSMUSG00000032038	2.61929	9.28e-11
Late Enterocytes Progenitors	Cdkn2b	ENSMUSG00000073802	2.60517	1.17e-10
Late Enterocytes Progenitors	Alpi	ENSMUSG00000079440	2.45684	8.72e-09
Late Enterocytes Progenitors	Fam3b	ENSMUSG00000022938	2.465	1.06e-08
Late Enterocytes Progenitors	Slc26a6	ENSMUSG00000023259	2.30581	3.46e-08
Late Enterocytes Progenitors	Slc40a1	ENSMUSG00000025993	2.42882	4.29e-08
Late Enterocytes Progenitors	Chp2	ENSMUSG00000030865	2.22223	8.29e-08
Late Enterocytes Progenitors	Slc13a1	ENSMUSG00000029700	2.29442	9.32e-08
Late Enterocytes Progenitors	Lgals3	ENSMUSG00000050335	2.18051	1.42e-07
Late Enterocytes Progenitors	Hsd17b2	ENSMUSG00000031844	2.18253	1.98e-07
Late Enterocytes Progenitors	Slc51a	ENSMUSG00000035699	2.15748	2.66e-07
Late Enterocytes Progenitors	Gsdmc4	ENSMUSG00000055748	2.26132	2.88e-07
Late Enterocytes Progenitors	Efnb2	ENSMUSG00000001300	2.20377	3.5e-07
Late Enterocytes Progenitors	Edn2	ENSMUSG00000028635	2.1478	3.52e-07
Late Enterocytes Progenitors	Maf	ENSMUSG00000055435	2.17287	3.52e-07
Late Enterocytes Progenitors	Sult6b2	ENSMUSG00000048473	2.49832	3.69e-07
Late Enterocytes Progenitors	Mall	ENSMUSG00000027377	2.09549	4.7e-07
Late Enterocytes Progenitors	Ms4a18	ENSMUSG00000094584	2.12661	4.8e-07
Late Enterocytes Progenitors	Hkdc1	ENSMUSG00000020080	2.09714	5.32e-07
Late Enterocytes Progenitors	Slc25a45	ENSMUSG00000024818	2.09368	6.02e-07
Late Enterocytes Progenitors	Ces1f	ENSMUSG00000031725	2.06156	6.37e-07
Late Enterocytes Progenitors	Enpep	ENSMUSG00000028024	2.10435	7.61e-07
Late Enterocytes Progenitors	Slc7a9	ENSMUSG00000030492	2.04976	9.14e-07
Late Enterocytes Progenitors	Creb3l3	ENSMUSG00000035041	2.06211	1.34e-06
Late Enterocytes Progenitors	BC025446	ENSMUSG00000047728	2.06091	1.41e-06
Late Enterocytes Progenitors	Sis	ENSMUSG00000027790	2.01971	2e-06
Late Enterocytes Progenitors	Clec2h	ENSMUSG00000030364	2.01635	2.05e-06
Late Enterocytes Progenitors	Adh6a	ENSMUSG00000053054	1.98101	2.53e-06
Late Enterocytes Progenitors	Nr1i3	ENSMUSG00000005677	1.9811	3.48e-06
Late Enterocytes Progenitors	Reg3g	ENSMUSG00000030017	1.9614	4.55e-06
Late Enterocytes Progenitors	Batf2	ENSMUSG00000039699	1.97972	4.85e-06
Late Enterocytes Progenitors	Erich4	ENSMUSG00000074261	1.92269	6.3e-06
Late Enterocytes Progenitors	Pla2g12b	ENSMUSG00000009646	1.89029	7.61e-06
Late Enterocytes Progenitors	Arg2	ENSMUSG00000021125	1.84411	1.25e-05
Late Enterocytes Progenitors	Slc26a3	ENSMUSG00000001225	1.8605	1.29e-05
Late Enterocytes Progenitors	Smlr1	ENSMUSG00000096546	1.86653	1.29e-05
Late Enterocytes Progenitors	Upp1	ENSMUSG00000020407	1.87537	1.57e-05
Late Enterocytes Progenitors	2010106E10Rik	ENSMUSG00000025528	1.90519	1.79e-05
Late Enterocytes Progenitors	Car4	ENSMUSG00000000805	1.82277	1.88e-05
Late Enterocytes Progenitors	Clic5	ENSMUSG00000023959	1.88968	2.33e-05
Late Enterocytes Progenitors	Cyp4f14	ENSMUSG00000024292	1.799	2.87e-05
Late Enterocytes Progenitors	Akr1b8	ENSMUSG00000029762	1.84868	3.08e-05
Late Enterocytes Progenitors	Cox7a1	ENSMUSG00000074218	1.79913	3.43e-05
Late Enterocytes Progenitors	Krt20	ENSMUSG00000035775	1.80954	4.83e-05
Late Enterocytes Progenitors	Tm6sf2	ENSMUSG00000036151	1.74602	4.93e-05
Late Enterocytes Progenitors	2200002D01Rik	ENSMUSG00000030587	1.72837	5.93e-05
Late Enterocytes Progenitors	Slc25a24	ENSMUSG00000040322	1.76371	5.93e-05
Late Enterocytes Progenitors	Ugt2a3	ENSMUSG00000035780	1.74593	5.93e-05
Late Enterocytes Progenitors	Cideb	ENSMUSG00000022219	1.72475	6.75e-05
Late Enterocytes Progenitors	0610005C13Rik	ENSMUSG00000109644	1.72627	7.06e-05
Late Enterocytes Progenitors	Mical2	ENSMUSG00000038244	1.80547	7.27e-05
Late Enterocytes Progenitors	Capg	ENSMUSG00000056737	1.74914	7.55e-05
Late Enterocytes Progenitors	Coro2a	ENSMUSG00000028337	1.70398	8.13e-05
Late Enterocytes Progenitors	Npc1l1	ENSMUSG00000020447	1.73226	8.2e-05
Late Enterocytes Progenitors	Tubal3	ENSMUSG00000021216	1.7391	8.54e-05
Late Enterocytes Progenitors	Slc28a3	ENSMUSG00000021553	1.74243	8.97e-05
Late Enterocytes Progenitors	Sult1b1	ENSMUSG00000029269	1.68934	9.89e-05
Late Enterocytes Progenitors	Mogat2	ENSMUSG00000052396	1.6999	0.000109207
Late Enterocytes Progenitors	S100g	ENSMUSG00000040808	1.80902	0.000122167
Late Enterocytes Progenitors	Tmem253	ENSMUSG00000072571	1.71131	0.000122754
Late Enterocytes Progenitors	Il18	ENSMUSG00000039217	1.72396	0.000142351
Late Enterocytes Progenitors	Ces2e	ENSMUSG00000031886	1.63344	0.000184885
Late Enterocytes Progenitors	Abcg5	ENSMUSG00000040505	1.64339	0.000223735
Late Enterocytes Progenitors	Mylk	ENSMUSG00000022836	1.6138	0.000258489
Late Enterocytes Progenitors	Dhrs11	ENSMUSG00000034449	1.59761	0.000267312
Late Enterocytes Progenitors	Sdcbp2	ENSMUSG00000027456	1.60869	0.000267312
Late Enterocytes Progenitors	Ugt2b5	ENSMUSG00000054630	1.71733	0.00028246
Late Enterocytes Progenitors	Akr1c19	ENSMUSG00000071551	1.59917	0.000288191
Late Enterocytes Progenitors	Reg3b	ENSMUSG00000071356	1.72155	0.000304734
Late Enterocytes Progenitors	Tmem139	ENSMUSG00000071506	1.62944	0.0003335
Late Enterocytes Progenitors	Nat8	ENSMUSG00000030004	1.72243	0.000358007
Late Enterocytes Progenitors	Cst6	ENSMUSG00000024846	1.58891	0.000370955
Late Enterocytes Progenitors	Gna11	ENSMUSG00000034781	1.56441	0.000377822
Late Enterocytes Progenitors	Cyp2c68	ENSMUSG00000074882	1.61727	0.000384549
Late Enterocytes Progenitors	Ccl20	ENSMUSG00000026166	1.66079	0.000384549
Late Enterocytes Progenitors	Smim24	ENSMUSG00000078439	1.55642	0.000399101
Late Enterocytes Progenitors	Hsd17b6	ENSMUSG00000025396	1.69743	0.000399773
Late Enterocytes Progenitors	Anpep	ENSMUSG00000039062	1.6073	0.000468901
Late Enterocytes Progenitors	Casp6	ENSMUSG00000027997	1.53938	0.000491284
Late Enterocytes Progenitors	Mpp1	ENSMUSG00000031402	1.56272	0.000493149
Late Enterocytes Progenitors	Rbp2	ENSMUSG00000032454	1.60803	0.000544334
Late Enterocytes Progenitors	Btnl1	ENSMUSG00000062638	1.62353	0.000545107
Late Enterocytes Progenitors	Vstm5	ENSMUSG00000031937	1.58556	0.000584828
Late Enterocytes Progenitors	Anxa2	ENSMUSG00000032231	1.51382	0.000660919
Late Enterocytes Progenitors	Papss2	ENSMUSG00000024899	1.61715	0.000677956
Late Enterocytes Progenitors	Serpinb6a	ENSMUSG00000060147	1.50805	0.000687587
Late Enterocytes Progenitors	Gsta4	ENSMUSG00000032348	1.56839	0.000736758
Late Enterocytes Progenitors	Mttp	ENSMUSG00000028158	1.5093	0.000791558
Late Enterocytes Progenitors	Cyp3a13	ENSMUSG00000029727	1.57377	0.000837273
Late Enterocytes Progenitors	Spink1	ENSMUSG00000024503	1.57242	0.000927714
Late Enterocytes Progenitors	Ms4a10	ENSMUSG00000024731	1.4899	0.000943312
Late Enterocytes Progenitors	Fam20a	ENSMUSG00000020614	1.55972	0.000961025
Late Enterocytes Progenitors	Slc3a1	ENSMUSG00000024131	1.51523	0.000983541
Late Enterocytes Progenitors	Tmem37	ENSMUSG00000050777	1.48481	0.00100186
Late Enterocytes Progenitors	Pdzd3	ENSMUSG00000032105	1.53042	0.00100971
Late Enterocytes Progenitors	Gm3336	ENSMUSG00000095026	1.47169	0.0011052
Late Enterocytes Progenitors	Ces2c	ENSMUSG00000061825	1.49496	0.00116585
Late Enterocytes Progenitors	Abhd3	ENSMUSG00000002475	1.47819	0.00120128
Late Enterocytes Progenitors	Srxn1	ENSMUSG00000032802	1.49242	0.0012347
Late Enterocytes Progenitors	Trim31	ENSMUSG00000058063	1.46103	0.00133469
Late Enterocytes Progenitors	Mep1b	ENSMUSG00000024313	1.54061	0.00134209
Late Enterocytes Progenitors	Abhd18	ENSMUSG00000037818	1.49743	0.00134339
Late Enterocytes Progenitors	1810065E05Rik	ENSMUSG00000013653	1.49903	0.00137771
Late Enterocytes Progenitors	Fcgrt	ENSMUSG00000003420	1.4475	0.00141389
Late Enterocytes Progenitors	Tmem236	ENSMUSG00000061531	1.46697	0.00142797
Late Enterocytes Progenitors	Fmo5	ENSMUSG00000028088	1.4786	0.00151081
Late Enterocytes Progenitors	Exoc3l4	ENSMUSG00000021280	1.46859	0.00151444
Late Enterocytes Progenitors	Mal2	ENSMUSG00000024479	1.43067	0.00171592
Late Enterocytes Progenitors	Ppargc1a	ENSMUSG00000029167	1.47985	0.00190362
Late Enterocytes Progenitors	Tstd3	ENSMUSG00000028251	1.46704	0.0019124
Late Enterocytes Progenitors	Acot9	ENSMUSG00000025287	1.47028	0.0022435
Late Enterocytes Progenitors	Hsd17b13	ENSMUSG00000034528	1.42071	0.00227707
Late Enterocytes Progenitors	Acbd4	ENSMUSG00000056938	1.40777	0.00236154
Late Enterocytes Progenitors	Maoa	ENSMUSG00000025037	1.39051	0.00239552
Late Enterocytes Progenitors	Slc51b	ENSMUSG00000053862	1.53102	0.0025509
Late Enterocytes Progenitors	Cyp2c66	ENSMUSG00000067229	1.49595	0.00263563
Late Enterocytes Progenitors	Bche	ENSMUSG00000027792	1.40185	0.00274359
Late Enterocytes Progenitors	Ace2	ENSMUSG00000015405	1.50783	0.00276858
Late Enterocytes Progenitors	Pfkp	ENSMUSG00000021196	1.37464	0.00304702
Late Enterocytes Progenitors	Gnpda1	ENSMUSG00000052102	1.42608	0.00306136
Late Enterocytes Progenitors	Abcc2	ENSMUSG00000025194	1.41653	0.00314857
Late Enterocytes Progenitors	Ms4a8a	ENSMUSG00000024730	1.35979	0.00375944
Late Enterocytes Progenitors	Agpat2	ENSMUSG00000026922	1.33618	0.00420461
Late Enterocytes Progenitors	Lypd8	ENSMUSG00000013643	1.32372	0.00446029
Late Enterocytes Progenitors	Acot11	ENSMUSG00000034853	1.38335	0.00454997
Late Enterocytes Progenitors	Cyp2d26	ENSMUSG00000022445	1.38456	0.00465037
Late Enterocytes Progenitors	Ugt2b34	ENSMUSG00000029260	1.32301	0.00474378
Late Enterocytes Progenitors	Abat	ENSMUSG00000057880	1.34336	0.0049629
Late Enterocytes Progenitors	Elovl6	ENSMUSG00000041220	1.32493	0.0049629
Late Enterocytes Progenitors	Abcg8	ENSMUSG00000024254	1.36037	0.00502969
Late Enterocytes Progenitors	Hdhd3	ENSMUSG00000038422	1.3187	0.00503119
Late Enterocytes Progenitors	Tm4sf5	ENSMUSG00000018919	1.31009	0.00513585
Late Enterocytes Progenitors	Anxa13	ENSMUSG00000055114	1.37063	0.00513585
Late Enterocytes Progenitors	Sfi1	ENSMUSG00000023764	1.37994	0.00519134
Late Enterocytes Progenitors	Khk	ENSMUSG00000029162	1.31154	0.00519134
Late Enterocytes Progenitors	Bpnt1	ENSMUSG00000026617	1.3084	0.00522969
Late Enterocytes Progenitors	Ckmt1	ENSMUSG00000000308	1.30757	0.00525216
Late Enterocytes Progenitors	AA467197	ENSMUSG00000033213	1.32518	0.00562301
Late Enterocytes Progenitors	Pccb	ENSMUSG00000032527	1.30811	0.00573164
Late Enterocytes Progenitors	Gstm3	ENSMUSG00000004038	1.326	0.00596865
Late Enterocytes Progenitors	Nr1h4	ENSMUSG00000047638	1.3118	0.00621264
Late Enterocytes Progenitors	Slc6a20a	ENSMUSG00000036814	1.3715	0.00641037
Late Enterocytes Progenitors	Sult1d1	ENSMUSG00000029273	1.28889	0.00641037
Late Enterocytes Progenitors	Krt19	ENSMUSG00000020911	1.28036	0.00654182
Late Enterocytes Progenitors	Adh1	ENSMUSG00000074207	1.30028	0.00655339
Late Enterocytes Progenitors	Cldn23	ENSMUSG00000055976	1.31739	0.00657285
Late Enterocytes Progenitors	Stap2	ENSMUSG00000038781	1.29298	0.00657285
Late Enterocytes Progenitors	Glod5	ENSMUSG00000031163	1.28187	0.00660215
Late Enterocytes Progenitors	Rhoc	ENSMUSG00000002233	1.33492	0.00676139
Late Enterocytes Progenitors	Sec23a	ENSMUSG00000020986	1.30234	0.00707619
Late Enterocytes Progenitors	Dgat1	ENSMUSG00000022555	1.27593	0.00712478
Late Enterocytes Progenitors	Nqo1	ENSMUSG00000003849	1.28674	0.00741539
Late Enterocytes Progenitors	Ugt2b36	ENSMUSG00000070704	1.34545	0.00744911
Late Enterocytes Progenitors	Tmem120a	ENSMUSG00000039886	1.27626	0.00755979
Late Enterocytes Progenitors	Aldh3b1	ENSMUSG00000024885	1.33777	0.00774729
Late Enterocytes Progenitors	Mvp	ENSMUSG00000030681	1.26753	0.00775419
Late Enterocytes Progenitors	4930402H24Rik	ENSMUSG00000027309	1.34915	0.00784507
Late Enterocytes Progenitors	Aoc1	ENSMUSG00000029811	1.25503	0.00866625
Late Enterocytes Progenitors	Aldob	ENSMUSG00000028307	1.25115	0.0086891
Late Enterocytes Progenitors	Serpinb1a	ENSMUSG00000044734	1.2453	0.00919124
Late Enterocytes Progenitors	Aadac	ENSMUSG00000027761	1.23936	0.00982081
Late Enterocytes Progenitors	Ppara	ENSMUSG00000022383	1.25521	0.0105727
Late Enterocytes Progenitors	Rab3gap2	ENSMUSG00000039318	1.25218	0.0109573
Late Enterocytes Progenitors	Slc7a7	ENSMUSG00000000958	1.23553	0.0110528
Late Enterocytes Progenitors	Gpx1	ENSMUSG00000063856	1.2137	0.0116713
Late Enterocytes Progenitors	Kdm5b	ENSMUSG00000042207	1.23515	0.0117475
Late Enterocytes Progenitors	Idh1	ENSMUSG00000025950	1.22037	0.0117958
Late Enterocytes Progenitors	Pcyt1a	ENSMUSG00000005615	1.2444	0.0119119
Late Enterocytes Progenitors	Smpdl3a	ENSMUSG00000019872	1.21651	0.0119119
Late Enterocytes Progenitors	Reg1	ENSMUSG00000059654	1.3851	0.0119953
Late Enterocytes Progenitors	Naip1	ENSMUSG00000021640	1.23996	0.0123092
Late Enterocytes Progenitors	Sult2b1	ENSMUSG00000003271	1.2287	0.0124777
Late Enterocytes Progenitors	AA986860	ENSMUSG00000042510	1.25308	0.0128976
Late Enterocytes Progenitors	Myo1a	ENSMUSG00000025401	1.20382	0.0132405
Late Enterocytes Progenitors	Cyp2c65	ENSMUSG00000067231	1.21708	0.013327
Late Enterocytes Progenitors	Fabp1	ENSMUSG00000054422	1.24692	0.014619
Late Enterocytes Progenitors	Slc35b1	ENSMUSG00000020873	1.18999	0.0147251
Late Enterocytes Progenitors	Tgfbi	ENSMUSG00000035493	1.22409	0.0149457
Late Enterocytes Progenitors	Fahd1	ENSMUSG00000045316	1.187	0.0152435
Late Enterocytes Progenitors	Rbp7	ENSMUSG00000028996	1.18854	0.0154868
Late Enterocytes Progenitors	Tmem150b	ENSMUSG00000046456	1.22959	0.0159068
Late Enterocytes Progenitors	Ces2a	ENSMUSG00000055730	1.2003	0.01619
Late Enterocytes Progenitors	Hist1h2bc	ENSMUSG00000018102	1.18039	0.0162396
Late Enterocytes Progenitors	Tmem86a	ENSMUSG00000010307	1.20244	0.0162396
Late Enterocytes Progenitors	Rab17	ENSMUSG00000026304	1.18832	0.016349
Late Enterocytes Progenitors	Atp6v0a2	ENSMUSG00000038023	1.18319	0.0166153
Late Enterocytes Progenitors	Zzef1	ENSMUSG00000055670	1.18928	0.0166153
Late Enterocytes Progenitors	Tax1bp3	ENSMUSG00000040158	1.17203	0.0173885
Late Enterocytes Progenitors	Tkfc	ENSMUSG00000034371	1.17077	0.0174135
Late Enterocytes Progenitors	Rnasel	ENSMUSG00000066800	1.18574	0.0175237
Late Enterocytes Progenitors	Fam234a	ENSMUSG00000024187	1.17361	0.0176648
Late Enterocytes Progenitors	Slc44a4	ENSMUSG00000007034	1.17839	0.0181026
Late Enterocytes Progenitors	Akr1c13	ENSMUSG00000021213	1.16135	0.0184432
Late Enterocytes Progenitors	Rdh7	ENSMUSG00000040134	1.18147	0.0186466
Late Enterocytes Progenitors	Mgst3	ENSMUSG00000026688	1.15445	0.0191563
Late Enterocytes Progenitors	Naaladl1	ENSMUSG00000054999	1.23846	0.0201438
Late Enterocytes Progenitors	Tmem106a	ENSMUSG00000034947	1.20042	0.0206558
Late Enterocytes Progenitors	Acad11	ENSMUSG00000090150	1.18657	0.0213819
Late Enterocytes Progenitors	Slc6a8	ENSMUSG00000019558	1.18682	0.0214646
Late Enterocytes Progenitors	Sqrdl	ENSMUSG00000005803	1.14583	0.0215442
Late Enterocytes Progenitors	Igsf5	ENSMUSG00000000159	1.15474	0.021807
Late Enterocytes Progenitors	Ccl25	ENSMUSG00000023235	1.13652	0.0218876
Late Enterocytes Progenitors	Cmbl	ENSMUSG00000022235	1.1444	0.0219421
Late Enterocytes Progenitors	Slc6a4	ENSMUSG00000020838	1.16121	0.0227791
Late Enterocytes Progenitors	Acy1	ENSMUSG00000023262	1.13652	0.0230435
Late Enterocytes Progenitors	Mkrn2os	ENSMUSG00000068011	1.14138	0.0231995
Late Enterocytes Progenitors	Gal3st1	ENSMUSG00000049721	1.17552	0.0232442
Late Enterocytes Progenitors	Atp7b	ENSMUSG00000006567	1.20804	0.0236753
Late Enterocytes Progenitors	H2-T3	ENSMUSG00000054128	1.13029	0.024551
Late Enterocytes Progenitors	H2-Q2	ENSMUSG00000091705	1.12864	0.0251555
Late Enterocytes Progenitors	Acp5	ENSMUSG00000001348	1.12042	0.0251724
Late Enterocytes Progenitors	Ces1e	ENSMUSG00000061959	1.13903	0.0254835
Late Enterocytes Progenitors	Mgat4a	ENSMUSG00000026110	1.11951	0.025732
Late Enterocytes Progenitors	Tprn	ENSMUSG00000048707	1.12679	0.026438
Late Enterocytes Progenitors	Gpr55	ENSMUSG00000049608	1.16435	0.027707
Late Enterocytes Progenitors	Ugdh	ENSMUSG00000029201	1.11424	0.027955
Late Enterocytes Progenitors	Prpsap1	ENSMUSG00000015869	1.10534	0.0280316
Late Enterocytes Progenitors	Nol4l	ENSMUSG00000061411	1.15252	0.0283898
Late Enterocytes Progenitors	1600014C10Rik	ENSMUSG00000054676	1.16301	0.0288959
Late Enterocytes Progenitors	Pik3c2b	ENSMUSG00000026447	1.14847	0.029072
Late Enterocytes Progenitors	Sesn1	ENSMUSG00000038332	1.13519	0.0293729
Late Enterocytes Progenitors	Pank3	ENSMUSG00000018846	1.11096	0.0294343
Late Enterocytes Progenitors	Mertk	ENSMUSG00000014361	1.15588	0.0297028
Late Enterocytes Progenitors	Abhd11os	ENSMUSG00000085042	1.09649	0.0298159
Late Enterocytes Progenitors	Slc22a18	ENSMUSG00000000154	1.11206	0.0302076
Late Enterocytes Progenitors	Myh14	ENSMUSG00000030739	1.1047	0.0302115
Late Enterocytes Progenitors	Cda	ENSMUSG00000028755	1.0947	0.0305814
Late Enterocytes Progenitors	Tmem252	ENSMUSG00000048572	1.10431	0.0310821
Late Enterocytes Progenitors	Lrp1	ENSMUSG00000040249	1.11411	0.0313621
Late Enterocytes Progenitors	Nat8f4	ENSMUSG00000068299	1.15388	0.0322866
Late Enterocytes Progenitors	C77080	ENSMUSG00000050390	1.09835	0.0331252
Late Enterocytes Progenitors	2019-03-02	ENSMUSG00000073481	1.08072	0.0331577
Late Enterocytes Progenitors	Phgr1	ENSMUSG00000046804	1.07817	0.0335862
Late Enterocytes Progenitors	Aqp11	ENSMUSG00000042797	1.08555	0.0339279
Late Enterocytes Progenitors	Slc27a4	ENSMUSG00000059316	1.11455	0.0347208
Late Enterocytes Progenitors	Myo15b	ENSMUSG00000034427	1.09148	0.0360614
Late Enterocytes Progenitors	Ccdc71l	ENSMUSG00000090946	1.12514	0.0364456
Late Enterocytes Progenitors	Pklr	ENSMUSG00000041237	1.10327	0.0369656
Late Enterocytes Progenitors	Prkag2	ENSMUSG00000028944	1.1079	0.0370159
Late Enterocytes Progenitors	Dok4	ENSMUSG00000040631	1.0943	0.0370602
Late Enterocytes Progenitors	Cyb5r3	ENSMUSG00000018042	1.06749	0.0377658
Late Enterocytes Progenitors	Duoxa2	ENSMUSG00000027225	1.13299	0.0389258
Late Enterocytes Progenitors	CH25-588N10.2	ENSMUSG00000110277	1.07923	0.039989
Late Enterocytes Progenitors	Fth1	ENSMUSG00000024661	1.05155	0.040843
Late Enterocytes Progenitors	Gstk1	ENSMUSG00000029864	1.13718	0.0410706
Late Enterocytes Progenitors	Myo5b	ENSMUSG00000025885	1.06832	0.041155
Late Enterocytes Progenitors	Maob	ENSMUSG00000040147	1.1027	0.0411981
Late Enterocytes Progenitors	Mdh2	ENSMUSG00000019179	1.04887	0.0414596
Late Enterocytes Progenitors	Il17rc	ENSMUSG00000030281	1.05811	0.0414965
Late Enterocytes Progenitors	4930415O20Rik	ENSMUSG00000022993	1.09042	0.0423638
Late Enterocytes Progenitors	Cyp2j6	ENSMUSG00000052914	1.05537	0.0435024
Late Enterocytes Progenitors	Hnf4g	ENSMUSG00000017688	1.05092	0.0439209
Late Enterocytes Progenitors	Abcb1a	ENSMUSG00000040584	1.08913	0.0446727
Late Enterocytes Progenitors	Plac8	ENSMUSG00000029322	1.0381	0.0454521
Late Enterocytes Progenitors	Slc39a4	ENSMUSG00000063354	1.04555	0.0458505
Late Enterocytes Progenitors	Acox1	ENSMUSG00000020777	1.05843	0.0464216
Late Enterocytes Progenitors	Gpr160	ENSMUSG00000037661	1.06663	0.0469401
Late Enterocytes Progenitors	Krt8	ENSMUSG00000049382	1.03046	0.0475194
Late Enterocytes Progenitors	Ehhadh	ENSMUSG00000022853	1.06163	0.0476123
Late Enterocytes Progenitors	Cdhr5	ENSMUSG00000025497	1.04373	0.0486609
Tuft	Rgs13	ENSMUSG00000051079	9.82405	1.89e-46
Tuft	Lrmp	ENSMUSG00000030263	9.47674	1.89e-46
Tuft	Hck	ENSMUSG00000003283	9.93194	1.61e-43
Tuft	Avil	ENSMUSG00000025432	9.15017	2.57e-43
Tuft	Dclk1	ENSMUSG00000027797	9.44821	7.01e-43
Tuft	Sh2d6	ENSMUSG00000052631	9.40637	8.94e-43
Tuft	Alox5ap	ENSMUSG00000060063	9.21031	1.08e-41
Tuft	Hpgds	ENSMUSG00000029919	8.49173	3.57e-34
Tuft	Kctd12	ENSMUSG00000098557	7.99779	2.68e-33
Tuft	Ltc4s	ENSMUSG00000020377	7.79093	7.55e-30
Tuft	Tspan6	ENSMUSG00000067377	7.7479	3.21e-26
Tuft	Tuba1a	ENSMUSG00000072235	7.49125	8.68e-25
Tuft	Fyb	ENSMUSG00000022148	7.05696	1.33e-24
Tuft	Espn	ENSMUSG00000028943	6.87653	2.09e-23
Tuft	Smpx	ENSMUSG00000041476	7.02346	7.01e-23
Tuft	Reep5	ENSMUSG00000005873	6.25484	9.4e-18
Tuft	Krt23	ENSMUSG00000006777	6.10846	1.56e-16
Tuft	Rgs2	ENSMUSG00000026360	6.40913	3.86e-14
Tuft	Atp2a3	ENSMUSG00000020788	5.76025	4.29e-14
Tuft	Ccdc28b	ENSMUSG00000028795	5.5472	3.38e-13
Tuft	Cd24a	ENSMUSG00000047139	5.12007	8.3e-11
Tuft	Tm4sf4	ENSMUSG00000027801	5.30116	2.6e-10
Tuft	Gde1	ENSMUSG00000033917	5.19355	2.99e-10
Tuft	Ptpn6	ENSMUSG00000004266	4.82722	6.46e-09
Tuft	Skap2	ENSMUSG00000059182	4.75563	1.51e-08
Tuft	Snrnp25	ENSMUSG00000040767	4.69063	3.43e-08
Tuft	Irf7	ENSMUSG00000025498	4.86661	3.8e-08
Tuft	Fam221a	ENSMUSG00000047115	4.82565	7.81e-08
Tuft	Krt18	ENSMUSG00000023043	4.46638	3.94e-07
Tuft	Il13ra1	ENSMUSG00000017057	4.4733	5.83e-07
Tuft	Dpysl2	ENSMUSG00000022048	4.44814	2.05e-06
Tuft	Inpp5j	ENSMUSG00000034570	4.37502	2.29e-06
Tuft	Hepacam2	ENSMUSG00000044156	4.39797	3.7e-06
Tuft	Aldh2	ENSMUSG00000029455	4.15475	9.04e-06
Tuft	Ypel2	ENSMUSG00000018427	4.21482	1.76e-05
Tuft	Bpgm	ENSMUSG00000038871	4.09292	1.79e-05
Tuft	Chn2	ENSMUSG00000004633	4.09539	2.79e-05
Tuft	Pla2g4a	ENSMUSG00000056220	4.04616	3.46e-05
Tuft	Bcl2l14	ENSMUSG00000030200	3.99051	4.57e-05
Tuft	Ptpn18	ENSMUSG00000026126	3.97665	5.08e-05
Tuft	Ethe1	ENSMUSG00000064254	3.89434	9.38e-05
Tuft	Myo1b	ENSMUSG00000018417	3.87774	0.000141742
Tuft	Samd9l	ENSMUSG00000047735	3.94627	0.000159935
Tuft	Gga2	ENSMUSG00000030872	3.93612	0.000160641
Tuft	Adh1	ENSMUSG00000074207	3.82433	0.000166533
Tuft	Ifi27	ENSMUSG00000064215	3.79799	0.000247719
Tuft	Tmem176a	ENSMUSG00000023367	3.71078	0.00034664
Tuft	Cdhr5	ENSMUSG00000025497	3.64061	0.000634486
Tuft	Inpp5b	ENSMUSG00000028894	3.65154	0.000663551
Tuft	Selenom	ENSMUSG00000075702	3.64925	0.000918028
Tuft	Aldh3a2	ENSMUSG00000010025	3.56251	0.00118166
Tuft	9030624J02Rik	ENSMUSG00000030982	3.51771	0.00165928
Tuft	Abhd2	ENSMUSG00000039202	3.55176	0.0017173
Tuft	Tmem141	ENSMUSG00000026939	3.50223	0.00185786
Tuft	Zfp428	ENSMUSG00000064264	3.50129	0.00214607
Tuft	Tmem38b	ENSMUSG00000028420	3.4762	0.00271141
Tuft	Tmem176b	ENSMUSG00000029810	3.37693	0.00284497
Tuft	Arhgef28	ENSMUSG00000021662	3.42627	0.00310961
Tuft	Tmem9	ENSMUSG00000026411	3.4111	0.00315274
Tuft	Prr15	ENSMUSG00000045725	3.47855	0.00336468
Tuft	Rbm38	ENSMUSG00000027510	3.36431	0.00369484
Tuft	Rassf6	ENSMUSG00000029370	3.44675	0.00395947
Tuft	S100a1	ENSMUSG00000044080	3.32724	0.00499671
Tuft	Card19	ENSMUSG00000037960	3.31197	0.00506264
Tuft	Crot	ENSMUSG00000003623	3.29303	0.00551418
Tuft	Clmn	ENSMUSG00000021097	3.30113	0.00590918
Tuft	Ms4a8a	ENSMUSG00000024730	3.215	0.0078807
Tuft	Phlda1	ENSMUSG00000020205	3.23953	0.00798272
Tuft	Marcksl1	ENSMUSG00000047945	3.3234	0.00801673
Tuft	Mical1	ENSMUSG00000019823	3.28446	0.00892181
Tuft	Coprs	ENSMUSG00000031458	3.17847	0.00971541
Tuft	B4galt5	ENSMUSG00000017929	3.21925	0.0105515
Tuft	Asah1	ENSMUSG00000031591	3.12872	0.0114841
Tuft	B4galt4	ENSMUSG00000022793	3.15694	0.0123358
Tuft	Rabgap1l	ENSMUSG00000026721	3.12017	0.0130421
Tuft	Fbxo25	ENSMUSG00000038365	3.11062	0.0161317
Tuft	Suco	ENSMUSG00000040297	3.10298	0.0179252
Tuft	Rhoc	ENSMUSG00000002233	3.09924	0.0192042
Tuft	Map1lc3a	ENSMUSG00000027602	3.10418	0.0192105
Tuft	Atat1	ENSMUSG00000024426	3.03938	0.0229928
Tuft	S100a13	ENSMUSG00000042312	3.11952	0.0235751
Tuft	Slc27a1	ENSMUSG00000031808	3.09129	0.0253131
Tuft	BC016579	ENSMUSG00000033187	3.06125	0.026427
Tuft	Ypel3	ENSMUSG00000042675	2.97597	0.0272547
Tuft	Jmy	ENSMUSG00000021690	3.0206	0.0284301
Tuft	Psd3	ENSMUSG00000030465	3.03875	0.031113
Tuft	Gadd45g	ENSMUSG00000021453	3.06756	0.0315417
Tuft	Ctsc	ENSMUSG00000030560	2.90694	0.0315559
Tuft	Pqlc1	ENSMUSG00000034006	2.94966	0.0328068
Tuft	Bicd1	ENSMUSG00000003452	3.02553	0.0332207
Tuft	Sec14l1	ENSMUSG00000020823	2.90129	0.0363263
Tuft	Gadd45a	ENSMUSG00000036390	2.93985	0.0363263
Tuft	Bub3	ENSMUSG00000066979	2.84351	0.0379981
Tuft	Dapp1	ENSMUSG00000028159	2.91296	0.0422386
Tuft	Kdm4a	ENSMUSG00000033326	2.93322	0.0423743
Tuft	Sdcbp2	ENSMUSG00000027456	2.83089	0.0431309
Tuft	Gnai2	ENSMUSG00000032562	2.79731	0.0454015
Tuft	Zbtb20	ENSMUSG00000022708	2.8485	0.0460667
Tuft	Eid1	ENSMUSG00000091337	2.91355	0.0461629
Tuft	Galk1	ENSMUSG00000020766	2.7724	0.0496761
