# Supplementary material for: IFNγ-Stat1 axis drives aging-associated loss of intestinal tissue homeostasis and regeneration
Source: Nat Commun. 2023 Sep 30;14:6109. doi: 10.1038/s41467-023-41683-y (PMC10542816; doi:10.1038/s41467-023-41683-y)
Supplement: Supplementary file 6 — Supplementary Data 4 [file 41467_2023_41683_MOESM6_ESM.csv]

source	cell_type	markers	protein
Antibody	T_cell_all	Cd3	CD3
Antibody	T_cell_all	Cd3g	CD3
Antibody	CD4_T_cells	Cd4	CD4
Antibody	CD8_T_cells	Cd8a	CD8
Antibody	Treg	Il2-ra	CD25
Antibody	Treg	Foxp3	FoxP3
Antibody	Exh_T_cells	Sleb2	PD1
Antibody	Exh_T_cells	Pdcd1	PD1
Antibody	Exh_T_cells	Ctla4	CTLA-4
Antibody	Exh_T_cells	Cd274	PD-L1
Antibody	aTreg	Cd81	CD81
Antibody	aTreg	Tapa1	CD81
Antibody	aTreg	Tspan28	CD81
Antibody	pan_Myeloid_lineage_marker	Itgam	CD11b
Antibody	monocyte	Ly6c1	Ly-6C
Antibody	Monocyte	Csf1r	CD115
Antibody	Granulocyte_Neutrophil	Ly6g6e	Ly-6G
Antibody	Granulocyte_Neutrophil	Ng24	Ly-6G
Antibody	Granulocyte_Neutrophil	Ng25	Ly-6G
Antibody	NK_DC	Itgax	CD11c
Antibody	NK_DC	Itga2	CD49b
Antibody	NK_DC	Ncr1	CD335
Antibody	Macrophage	Adgre4	F4/80
Antibody	B_cells_all	Cd19	CD19
Antibody	B_cells_all	Cd300ld3	B220
Antibody	B_cells_all	Lmir7	B220
Alon_classical	Naive_T_cell_rTregs_NaiveIsg15	Lef1	classical
Alon_classical	Naive_T_cell_rTregs_NaiveIsg15	Sell	classical
Alon_classical	Naive_T_cell_NaiveIsg15	Igfbp4	classical
Alon_classical	rTregs	Foxp3	classical
Alon_classical	rTregs	Il2ra	classical
Alon_classical	TEM	Igals1	classical
Alon_classical	TEM	S100a4	classical
Alon_classical	TEM	Itgb1	classical
Alon_classical	NaiveIsg15	Ifit1	classical
Alon_classical	NaiveIsg15	Ifit3	classical
Alon_classical	NaiveIsg15	Isg15	classical
Alon_classical	NaiveIsg15	Stat1	classical
Biton_all	B_cells	Bank1	Protein
Biton_all	B_cells	Fcer2a	Protein
Biton_all	B_cells	Cd79a	Protein
Biton_all	B_cells	Cd79b	Protein
Biton_all	B_cells	Cd22	Protein
Biton_all	B_cells_early	Mki67	Protein
Biton_all	B_cells_early	Cd79a	Protein
Biton_all	B_cells_early	Cd79b	Protein
Biton_all	B_cells_early	Ms4a1	Protein
Biton_all	B_cells_early	Pou2af1	Protein
Biton_all	T_cells_CD4	Cd4	Protein
Biton_all	T_cells_CD4	Foxp3	Protein
Biton_all	T_cells_CD4	Gata3	Protein
Biton_all	T_cells_CD4	Cd3g	Protein
Biton_all	T_cells_CD4	Tnfrsf4	Protein
Biton_all	T_cells_CD8	Gzma	Protein
Biton_all	T_cells_CD8	Gzmb	Protein
Biton_all	T_cells_CD8	Cd8a	Protein
Biton_all	DCs	Itgae	Protein
Biton_all	DCs	Tlr3	Protein
Biton_all	DCs	Cd209a	Protein
Biton_all	DCs	Cd209b	Protein
Biton_all	DCs	Irf8	Protein
Biton_all	DCs	H2-Ab1	Protein
Biton_all	DCs	Clec9a	Protein
Biton_all	Epithelial	Epcam	Protein
Biton_all	Epithelial	Krt8	Protein
Biton_all	Epithelial	Vil1	Protein
Biton_all	Epithelial	Muc2	Protein
Biton_all	Epithelial	Krt20	Protein
Biton_all	Monocyte	Ccr2	Protein
Biton_all	Monocyte	Ly6c2	Protein
Biton_all	Monocyte	Fcgr1	Protein
Biton_all	Monocyte	Ifitm3	Protein
Biton_all	Monocyte	Fn1	Protein
Biton_all	Neutrophils	S100a9	Protein
Biton_all	Neutrophils	S100a8	Protein
Biton_all	Neutrophils	Csf3r	Protein
Biton_all	Neutrophils	Cxcr2	Protein
Biton_all	Neutrophils	Msrb1	Protein
Biton_all	Neutrophils	Ccrl2	Protein
Biton_all	NK_cells	Ncr1	Protein
Biton_all	NK_cells	Prf1	Protein
Biton_all	NK_cells	Klra1	Protein
Biton_all	NK_cells	Xcl1	Protein
Biton_all	Plasmacytoid_DCs	Siglech	Protein
Biton_all	Plasmacytoid_DCs	Bst2	Protein
Biton_all	Plasmacytoid_DCs	Tlr7	Protein
Biton_all	Plasma_cells	Jchain	Protein
Biton_all	Plasma_cells	Mzb1	Protein
Biton_all	Plasma_cells	Xbp1	Protein
Biton_all	Plasma_cells	Sdc1	Protein
Ido_nonBT	Monocytes	Ms4a6d	Protein
Ido_nonBT	Monocytes	Chi3l3	Protein
Ido_nonBT	Monocytes	Saa3	Protein
Ido_nonBT	Monocytes	Fcgr1	Protein
Ido_nonBT	Monocytes	Msr1	Protein
Ido_nonBT	DCs_Mig	Apo17c	Protein
Ido_nonBT	DCs_Mig	Ccl22	Protein
Ido_nonBT	DCs_Mig	Nudt17	Protein
Ido_nonBT	DCs_Mig	Ccl17	Protein
Ido_nonBT	DCs_Mig	Cacnb3	Protein
Ido_nonBT	NK	Klra8	Protein
Ido_nonBT	NK	Klra4	Protein
Ido_nonBT	NK	Gzma	Protein
Ido_nonBT	NK	Gzmb	Protein
Ido_nonBT	NK	Ifng	Protein
Ido_nonBT	cDC2s_Res	Cd209a	Protein
Ido_nonBT	cDC2s_Res	Cd209b	Protein
Ido_nonBT	cDC2s_Res	Ccnd1	Protein
Ido_nonBT	cDC2s_Res	H2-DMb2	Protein
Ido_nonBT	cDC2s_Res	Prnp	Protein
Ido_nonBT	Lymphocytes	Trbc2	Protein
Ido_nonBT	Lymphocytes	Thy1	Protein
Ido_nonBT	Lymphocytes	Tcf7	Protein
Ido_nonBT	Lymphocytes	Ltb	Protein
Ido_nonBT	Lymphocytes	Ccnd2	Protein
Ido_nonBT	pDCs	Klk1	Protein
Ido_nonBT	pDCs	Siglech	Protein
Ido_nonBT	pDCs	Ly6d	Protein
Ido_nonBT	pDCs	Ccr9	Protein
Ido_nonBT	pDCs	Cox6a2	Protein
Ido_nonBT	cDC1s_Res	Xcr1	Protein
Ido_nonBT	cDC1s_Res	Clec9a	Protein
Ido_nonBT	cDC1s_Res	Cadm1	Protein
Ido_nonBT	cDC1s_Res	Naaa	Protein
Ido_nonBT	cDC1s_Res	Wdfy4	Protein
Ido_nonBT	Neutrophils	Retnlg	Protein
Ido_nonBT	Neutrophils	S100a9	Protein
Ido_nonBT	Neutrophils	S100a8	Protein
Ido_nonBT	Neutrophils	Lcn2	Protein
Ido_nonBT	Neutrophils	Slfn4	Protein
Ido_nonBT	Macrophages	Pla2g2d	Protein
Ido_nonBT	Macrophages	C1qc	Protein
Ido_nonBT	Macrophages	Apoe	Protein
Ido_nonBT	Macrophages	C1qa	Protein
Ido_nonBT	Macrophages	C1qb	Protein
Ido_nonBT	Plasma_cells	Igkc	Protein
Ido_nonBT	Plasma_cells	Iglv1	Protein
Ido_nonBT	Plasma_cells	Ighg2c	Protein
Ido_nonBT	Plasma_cells	Ighg	Protein
Ido_nonBT	Plasma_cells	Igj	Protein
Alon_CD4	Cytotoxic	Ccl5	Protein
Alon_CD4	Cytotoxic	Gzmk	Protein
Alon_CD4	Cytotoxic	Ccl4	Protein
Alon_CD4	Cytotoxic	Ctla2a	Protein
Alon_CD4	TEM	S100a4	Protein
Alon_CD4	TEM	S100a10	Protein
Alon_CD4	Exhausted	Tnfsf8	Protein
Alon_CD4	Exhausted	Sostdc1	Protein
Alon_CD4	Exhausted	Lag3	Protein
Alon_CD4	Exhausted	Tbc1d4	Protein
Alon_CD4	Exhausted	Pdcd1	Protein
Alon_CD4	aTregs	Ikzf2	Protein
Alon_CD4	aTregs	Cd74	Protein
Alon_CD4	aTregs	Cd81	Protein
Alon_CD4	aTregs	Cst7	Protein
Alon_CD4	aTregs	Foxp3	Protein
Alon_CD4	rTregs	Ill2ra	Protein
Alon_CD4	Naive_Isg15	Ifit3	Protein
Alon_CD4	Naive_Isg15	Isg15	Protein
Alon_CD4	Naive	Igfbp4	Protein
Alon_CD4	Naive	Lef1	Protein
abcam	LT-HSC	Atxn1	Sca-1+
abcam	LT-HSC	Kit	CD117+
abcam	LT-HSC	Cd34	CD34-
abcam	LT-HSC	Cd48	CD48-
abcam	LT-HSC	Itga2	CD49blow
abcam	LT-HSC	Flt3	CD135-
abcam	LT-HSC	Slamf1	CD150+
abcam	IT-HSC	Atxn1	Sca-1+
abcam	IT-HSC	Kit	CD117+
abcam	IT-HSC	Cd34	CD34-
abcam	IT-HSC	Itga4	CD49high
abcam	IT-HSC	Flt3	CD135-
abcam	IT-HSC	Slamf1	CD150+
abcam	ST-HSC	Atxn1	Sca-1+
abcam	ST-HSC	Kit	CD117+
abcam	ST-HSC	Cd34	CD34+
abcam	ST-HSC	Cd48	CD48-
abcam	ST-HSC	Flt3	CD135-
abcam	ST-HSC	Slamf1	CD150-
abcam	MPP	Atxn1	Sca-1+
abcam	MPP	Kit	CD117+
abcam	MPP	Cd34	CD34+
abcam	MPP	Cd48	CD48-
abcam	MPP	Flt3	CD135+
abcam	LMPP	Atxn1	Sca-1+
abcam	LMPP	Kit	CD117+
abcam	LMPP	Cd34	CD34+
abcam	LMPP	Il7r	CD127+
abcam	LMPP	Flt3	CD135+
abcam	CLP	Atxn1	Sca-1+
abcam	CLP	Kit	CD117+
abcam	CLP	Cd93	CD93+
abcam	CLP	Il7r	CD127+
abcam	CLP	Flt3	CD135+
abcam	CMP	Kit	CD117+
abcam	CMP	Fcgr3a	CD16/32-
abcam	CMP	Cd34	CD34+
abcam	CMP	Itga2b	CD41+
abcam	CMP	Atxn1	Sca-1-
abcam	GMP	Kit	CD117+
abcam	GMP	Fcgr3a	CD16/32+
abcam	GMP	Cd34	CD34+
abcam	GMP	Fcgr1a	CD64+
abcam	GMP	Atxn1	Sca-1-
abcam	MEP	Kit	CD117+
abcam	MEP	Fcgr3a	CD16/32-
abcam	MEP	Cd34	CD34-
abcam	MEP	Fcgr1a	CD64-
abcam	MEP	Il7r	CD127-
abcam	MEP	Atxn1	Sca-1-
abcam	NK_Cell	Itgam	CD11b+
abcam	NK_Cell	Il2rb	CD122+
abcam	NK_Cell	Klrb1	NK1.1+
abcam	NK_Cell	Klrk1	NKG2D+
abcam	NK_Cell	Ncr1	NKp46+
abcam	T_Cell	Cd3g	CD3+
abcam	B_Cell	Ptprc	B220+
abcam	Monocyte	Itgam	CD11b+
abcam	Monocyte	Csf1r	CD115+
abcam	Monocyte	Cx3cr1	CX3CR1+
abcam	Monocyte	Ly6c	Ly6C+
abcam	Macrophage	Ptprc	CD45+
abcam	Macrophage	Fcgr1a	CD64+
abcam	Macrophage	Adgre1	F4/80+
abcam	Macrophage	Mertk	MerTK+
abcam	Dendritic_Cell	Itgax	CD11c+
abcam	Dendritic_Cell	Cd24	CD24+
abcam	Dendritic_Cell	Ptprc	CD45+
abcam	Dendritic_Cell	Siglec5	Siglec-F-
abcam	Neutrophil	Itgam	CD11b+
abcam	Neutrophil	Cxcr4	CXCR4+
abcam	Neutrophil	Ly6g6d	Gr-1+(Ly-6G+)
abcam	Neutrophil	Siglec5	Siglec-F-
abcam	Eosinophil	Ccr3	CCR3+
abcam	Eosinophil	Itgam	CD11b+
abcam	Eosinophil	Il5ra	IL-5RŒ±+
abcam	Eosinophil	Siglec5	Siglec-F+
abcam	Basophil	Itga2b	CD41+
abcam	Basophil	Itga2	CD49b+
abcam	Basophil	Kit	CD117-
abcam	Mast_Cell	Ptprc	CD45+
abcam	Mast_Cell	Kit	CD117+
abcam	Mast_Cell	Itgb7	IntegrinŒ≤7+
abcam	Megakaryocyte	Cd9	CD9+
abcam	Megakaryocyte	Itga2b	CD41+
abcam	Megakaryocyte	Gp1ba	CD42b+
abcam	Megakaryocyte	Kit	CD117+
abcam	Megakaryocyte	Slamf1	CD150+
abcam	Megakaryocyte	Cxcr4	CXCR4+
abcam	Platelet	Cd9	CD9+
abcam	Platelet	Itga2b	CD41+
abcam	Platelet	Tnfrsf9	GPIa/IIa+
abcam	Platelet	Gp1bb	GPIb/V/IX+
abcam	Platelet	Gp6	GPVI+
ZZ_Used	T_Cell	Cd3d	CD3D
ZZ_Used	NKp80_NK	Klrf1	KLRF1
ZZ_Used	B_Cell	Cd19	CD19
ZZ_Used	CD138_PC	Sdc1	SDC1
ZZ_Used	Monocyte	Cd14	CD14
ZZ_Used	CD16	Fcgr3a	FCGR3A
ZZ_Used	CD4_T-Naive_CM	Ccr7	CCR7
ZZ_Used	CD4_T-Naive_CM	Sell	SELL
ZZ_Used	Treg	Foxp3	FOXP3
ZZ_Used	Treg	Ctla4	CTLA4
ZZ_Used	Treg	Il2ra	IL2RA
ZZ_Used	CD8_T-TFC	Gzmk	GZMK
ZZ_Used	MAIT	Slc4a10	SLC4A10
ZZ_Used	MAIT	Klrb1	KLRB1
ZZ_Used	roT	Trdc	TRDC
ZZ_Used	roT	Trgc2	TRGC2
ZZ_Used	ILC	Tnfrsf18	TNFRSF18
ZZ_Used	ILC	Rorc	RORC
ZZ_Used	Cycling	Mki67	MKI67
ZZ_Used	cNK	Gzmb	GZMB
ZZ_Used	NK	Ncam1	NCAM1
ZZ_Used	NK	Klrf1	KLRF1
ZZ_Used	EarlyDifferentiation	Ccr7	CCR7
ZZ_Used	EarlyDifferentiation	Sell	SELL
ZZ_Used	EarlyDifferentiation	Il7r	IL7R
ZZ_Used	EarlyDifferentiation	Il18rap	IL18RAP
ZZ_Used	pDC	Gzmb	GZMB
ZZ_Used	pDC	Lilra4	LILRA4
ZZ_Used	DC2	Cd1c	CD1C
ZZ_Used	DC2	Cd1e	CD1E
ZZ_Used	DC1	Clec9a	CLEC9A
ZZ_Used	Megakaryocyte	Myl9	MYL9
ZZ_Used	Megakaryocyte	Ppbp	PPBP
ZZ_Used	Megakaryocyte	Pf4	PF4
ZZ_Used	Macrophage	Trem2	TREM2
ZZ_Used	Macrophage	Nupr1	NUPR1
ZZ_Used	Macrophage	Marco	MARCO
ZZ_Used	Macrophage	Cd68	CD68
ZZ_Used	Macrophage	Folr2	FOLR2
ZZ_Used	Macrophage	Maf	MAF
ZZ_Used	Macrophage	Apoe	APOE
ZZ_Used	Macrophage	Apoc1	APOC1
ZZ_Used	Macrophage	C1qb	C1QB
ZZ_Used	Macrophage	C1qa	C1QA
ZZ_Used	Macrophage	Ftl	FTL
ZZ_Used	Macrophage	Fcgr3a	FCGR3A
ZZ_Used	CD14Mo	S100a10	S100A10
ZZ_Used	CD14Mo	S100a8	S100A8
ZZ_Used	CD14Mo	Cd14	CD14
ZZ_Used	B_ISG	Isg15	ISG15
ZZ_Used	B_ABC	Itgax	ITGAX
ZZ_Used	B_ABC	Hck	HCK
ZZ_Used	B_ABC	Hopx	HOPX
ZZ_Used	B_ABC	Fgr	FGR
ZZ_Used	B_ABC	Fcrl5	FCRL5
ZZ_Used	B_ABC	Fcrl3	FCRL3
ZZ_Used	B_ZBTB32	Pclaf	PCLAF
ZZ_Used	B_ZBTB32	Cd24	CD24
ZZ_Used	B_ZBTB32	Rgs10	RGS10
ZZ_Used	B_ZBTB32	Cd1c	CD1C
ZZ_Used	B_ZBTB32	Zbtb32	ZBTB32
ZZ_Used	B_cMBC	Sspn	SSPN
ZZ_Used	B_cMBC	Coch	COCH
ZZ_Used	B_cMBC	Txnip	TXNIP
ZZ_Used	B_MZB	Klk1	KLK1
ZZ_Used	B_MZB	Cr2	CR2
ZZ_Used	B_MZB	Cd27	CD27
ZZ_Used	B_GCB	Egr3	EGR3
ZZ_Used	B_GCB	Cd83	CD83
ZZ_Used	B_NaiveB	Tcl1a	TCL1A
ZZ_Used	B_NaiveB	Ighm	IGHM
ZZ_Used	B_NaiveB	Ighd	IGHD
ZZ_Used	B_NaiveB	Cxcr4	CXCR4
ZZ_Defined	CD4-T_Naive-CM	Sell	SELL
ZZ_Defined	CD4-T_Naive-CM	Ccr7	CCR7
ZZ_Defined	CD4-T_Naive-CM	Socs3	SOCS3
ZZ_Defined	CD4-T_Naive-CM	Myc	MYC
ZZ_Defined	CD4-T_Naive-CM	Lef1	LEF1
ZZ_Defined	CD4-T_Naive-CM	Tshz2	TSHZ2
ZZ_Defined	CD4-T_Naive-CM	Mal	MAL
ZZ_Defined	CD4-T_Naive-CM	Nosip	NOSIP
ZZ_Defined	CD4-T_Naive-CM	Tcf7	TCF7
ZZ_Defined	CD4-T_Tem	Ltb	LTB
ZZ_Defined	CD4-T_Tem	Il7R	IL7R
ZZ_Defined	CD4-T_Tem	Cd52	CD52
ZZ_Defined	CD4-T_Tem	Tnfrsf4	TNFRSF4
ZZ_Defined	CD4-T_Tem	Aqp3	AQP3
ZZ_Defined	CD4-T_Tem	Timp1	TIMP1
ZZ_Defined	CD4-T_TFH	Gpr183	GPR183
ZZ_Defined	CD4-T_TFH	Ltb	LTB
ZZ_Defined	CD4-T_TFH	Cd40Lg	CD40LG
ZZ_Defined	CD4-T_TFH	Cxcr5	CXCR5
ZZ_Defined	CD4-T_TFH	Malat1	MALAT1
ZZ_Defined	CD4-T_Treg	Foxp3	FOXP3
ZZ_Defined	CD4-T_Treg	Rtkn2	RTKN2
ZZ_Defined	CD4-T_Treg	Ctla4	CTLA4
ZZ_Defined	CD4-T_Treg	Fank1	FANK1
ZZ_Defined	CD4-T_Treg	Il2Ra	IL2RA
ZZ_Defined	CD4-T_Treg	Ica1	ICA1
ZZ_Defined	CD4-T_Treg	Arid5B	ARID5B
ZZ_Defined	CD4-T_Treg	Coro1B	CORO1B
ZZ_Defined	CD4-T_Treg	Gbp2	GBP2
ZZ_Defined	CD8-T_Naive-CM	Sell	SELL
ZZ_Defined	CD8-T_Naive-CM	Ccr7	CCR7
ZZ_Defined	CD8-T_Naive-CM	Myc	MYC
ZZ_Defined	CD8-T_Naive-CM	Lef1	LEF1
ZZ_Defined	CD8-T_Naive-CM	Tshz2	TSHZ2
ZZ_Defined	CD8-T_Naive-CM	Mal	MAL
ZZ_Defined	CD8-T_Naive-CM	Nosip	NOSIP
ZZ_Defined	CD8-T_Naive-CM	Tcf7	TCF7
ZZ_Defined	CD8-T_Naive-CM	Rcan3	RCAN3
ZZ_Defined	CD8-T_Naive-CM	Socs3	SOCS3
ZZ_Defined	CD8-T_Tem	Cd8A	CD8A
ZZ_Defined	CD8-T_Tem	Cd8B	CD8B
ZZ_Defined	CD8-T_Tem	Cxcr3	CXCR3
ZZ_Defined	CD8-T_Tem	Cd52	CD52
ZZ_Defined	CD8-T_Tem	Itga1	ITGA1
ZZ_Defined	CD8-T_Trm	Klrg1	KLRG1
ZZ_Defined	CD8-T_Trm	Cxcr6	CXCR6
ZZ_Defined	CD8-T_Trm	Klrd1	KLRD1
ZZ_Defined	CD8-T_Trm	Ccl4	CCL4
ZZ_Defined	CD8-T_Trm	Ccl5	CCL5
ZZ_Defined	CD8-T_Trm	Xcl2	XCL2
ZZ_Defined	CD8-T_Trm	Gzmk	GZMK
ZZ_Defined	CD8-T_Trm	Cmc1	CMC1
ZZ_Defined	CD8-T_TFC	Cxcr5	CXCR5
ZZ_Defined	CD8-T_TFC	Cd8A	CD8A
ZZ_Defined	CD8-T_TFC	Cd8B	CD8B
ZZ_Defined	CD8-T_MAIT	Klrb1	KLRB1
ZZ_Defined	CD8-T_MAIT	Klrg1	KLRG1
ZZ_Defined	CD8-T_MAIT	Ncr3	NCR3
ZZ_Defined	CD8-T_MAIT	Slc4A10	SLC4A10
ZZ_Defined	CD8-T_MAIT	Cxcr6	CXCR6
ZZ_Defined	CD8-T_MAIT	Jaml	JAML
ZZ_Defined	CD8-T_MAIT	Il7R	IL7R
ZZ_Defined	CD8-T_MAIT	Cd160	CD160
ZZ_Defined	CD8-T_Tc	Cx3Cr1	CX3CR1
ZZ_Defined	CD8-T_Tc	Lgals1	LGALS1
ZZ_Defined	CD8-T_Tc	Fgfbp2	FGFBP2
ZZ_Defined	CD8-T_Tc	Gnly	GNLY
ZZ_Defined	CD8-T_Tc	Gzmb	GZMB
ZZ_Defined	CD8-T_Tc	Ptgds	PTGDS
ZZ_Defined	CD8-T_Tc	Spon2	SPON2
ZZ_Defined	CD8-T_Tc	Prf1	PRF1
ZZ_Defined	CD8-T_Tc	Znf683	ZNF683
ZZ_Defined	CD8-T_Tc	Nkg7	NKG7
ZZ_Defined	ro-T_ro-T	Cd8A	CD8A
ZZ_Defined	ro-T_ro-T	Trdc	TRDC
ZZ_Defined	ro-T_ro-T	Trgc2	TRGC2
ZZ_Defined	ro-T_ro-T	Cmc1	CMC1
ZZ_Defined	ro-T_ro-T	Itgad	ITGAD
ZZ_Defined	ILC_TrNK	Xcl1	XCL1
ZZ_Defined	ILC_TrNK	Xcl2	XCL2
ZZ_Defined	ILC_TrNK	Ccl3	CCL3
ZZ_Defined	ILC_TrNK	Klrc1	KLRC1
ZZ_Defined	ILC_TrNK	Cd160	CD160
ZZ_Defined	ILC_TrNK	Il2Rb	IL2RB
ZZ_Defined	ILC_TrNK	Gstp1	GSTP1
ZZ_Defined	ILC_TrNK	Fcer1G	FCER1G
ZZ_Defined	ILC_TrNK	Tyrobp	TYROBP
ZZ_Defined	ILC_TrNK	Cxcr6	CXCR6
ZZ_Defined	ILC_TrNK	Gzmk	GZMK
ZZ_Defined	ILC_cNK	Cx3Cr1	CX3CR1
ZZ_Defined	ILC_cNK	Lgals1	LGALS1
ZZ_Defined	ILC_cNK	Fgfbp2	FGFBP2
ZZ_Defined	ILC_cNK	Gnly	GNLY
ZZ_Defined	ILC_cNK	Gzmb	GZMB
ZZ_Defined	ILC_cNK	Ptgds	PTGDS
ZZ_Defined	ILC_cNK	Spon2	SPON2
ZZ_Defined	ILC_cNK	Prf1	PRF1
ZZ_Defined	ILC_cNK	Tyrobp	TYROBP
ZZ_Defined	ILC_cNK	Nkg7	NKG7
ZZ_Defined	ILC_cNK	Fcgr3A	FCGR3A
ZZ_Defined	ILC_cNK	Prf1	PRF1
ZZ_Defined	ILC_ILC	Lst1	LST1
ZZ_Defined	ILC_ILC	Fxyd5	FXYD5
ZZ_Defined	ILC_ILC	Otud5	OTUD5
ZZ_Defined	ILC_ILC	Spink2	SPINK2
ZZ_Defined	ILC_ILC	Il1R1	IL1R1
ZZ_Defined	ILC_ILC	Aldoc	ALDOC
ZZ_Defined	ILC_ILC	Il4I1	IL4I1
ZZ_Defined	ILC_ILC	Tnfrsf4	TNFRSF4
ZZ_Defined	ILC_ILC	Il7R	IL7R
ZZ_Defined	ILC_ILC	Tnfsf13B	TNFSF13B
ZZ_Defined	Cycling-NK-T_Cycling-NK-T	Stmn1	STMN1
ZZ_Defined	Cycling-NK-T_Cycling-NK-T	Hist1H4C	HIST1H4C
ZZ_Defined	Cycling-NK-T_Cycling-NK-T	Hmgb2	HMGB2
ZZ_Defined	Cycling-NK-T_Cycling-NK-T	Tuba1B	TUBA1B
ZZ_Defined	Cycling-NK-T_Cycling-NK-T	Tubb	TUBB
ZZ_Defined	Cycling-NK-T_Cycling-NK-T	Tyms	TYMS
ZZ_Defined	Cycling-NK-T_Cycling-NK-T	Pclaf	PCLAF
ZZ_Defined	Cycling-NK-T_Cycling-NK-T	Pcna	PCNA
ZZ_Defined	Cycling-NK-T_Cycling-NK-T	Mki67	MKI67
ZZ_Defined	Cycling-NK-T_Cycling-NK-T	Rrm2	RRM2
ZZ_Defined	Cycling-NK-T_Cycling-NK-T	Dut	DUT
ZZ_Defined	Myeloid-cells_CD14pos-Mo	Lgals2	LGALS2
ZZ_Defined	Myeloid-cells_CD14pos-Mo	Vim	VIM
ZZ_Defined	Myeloid-cells_CD14pos-Mo	Clec4E	CLEC4E
ZZ_Defined	Myeloid-cells_CD14pos-Mo	Crip1	CRIP1
ZZ_Defined	Myeloid-cells_CD14pos-Mo	S100A8	S100A8
ZZ_Defined	Myeloid-cells_CD14pos-Mo	S100A9	S100A9
ZZ_Defined	Myeloid-cells_CD14pos-Mo	S100A12	S100A12
ZZ_Defined	Myeloid-cells_CD14pos-Mo	Rnase2	RNASE2
ZZ_Defined	Myeloid-cells_CD14pos-Mo	Plbd1	PLBD1
ZZ_Defined	Myeloid-cells_CD14pos-Mo	Clu	CLU
ZZ_Defined	Myeloid-cells_CD14pos-Mo	Retn	RETN
ZZ_Defined	Myeloid-cells_CD14pos-Mo	Vcan	VCAN
ZZ_Defined	Myeloid-cells_CD14pos-Mo	Mnda	MNDA
ZZ_Defined	Myeloid-cells_CD14pos-Mo	Lyz	LYZ
ZZ_Defined	Myeloid-cells_tissue-CD14pos-Mo	Mt1X	MT1X
ZZ_Defined	Myeloid-cells_tissue-CD14pos-Mo	Mt1E	MT1E
ZZ_Defined	Myeloid-cells_tissue-CD14pos-Mo	Mt1G	MT1G
ZZ_Defined	Myeloid-cells_tissue-CD14pos-Mo	Vcan	VCAN
ZZ_Defined	Myeloid-cells_tissue-CD14pos-Mo	Folr3	FOLR3
ZZ_Defined	Myeloid-cells_tissue-CD14pos-Mo	Ier2	IER2
ZZ_Defined	Myeloid-cells_CD16pos-Mo	Hla-Dpb1	HLA-DPB1
ZZ_Defined	Myeloid-cells_CD16pos-Mo	Hla-Dpa1	HLA-DPA1
ZZ_Defined	Myeloid-cells_CD16pos-Mo	Cd74	CD74
ZZ_Defined	Myeloid-cells_CD16pos-Mo	Hla-Drb1	HLA-DRB1
ZZ_Defined	Myeloid-cells_CD16pos-Mo	Ms4A7	MS4A7
ZZ_Defined	Myeloid-cells_CD16pos-Mo	C1Qa	C1QA
ZZ_Defined	Myeloid-cells_CD16pos-Mo	C1Qb	C1QB
ZZ_Defined	Myeloid-cells_CD16pos-Mo	C1Qc	C1QC
ZZ_Defined	Myeloid-cells_CD16pos-Mo	Fcgr3A	FCGR3A
ZZ_Defined	Myeloid-cells_CD16pos-Mo	Rhoc	RHOC
ZZ_Defined	Myeloid-cells_CD16pos-Mo	Smim25	SMIM25
ZZ_Defined	Myeloid-cells_CD16pos-Mo	Csf1R	CSF1R
ZZ_Defined	Myeloid-cells_Macrophage	Ftl	FTL
ZZ_Defined	Myeloid-cells_Macrophage	Selenop	SELENOP
ZZ_Defined	Myeloid-cells_Macrophage	Hmox1	HMOX1
ZZ_Defined	Myeloid-cells_Macrophage	Fabp5	FABP5
ZZ_Defined	Myeloid-cells_Macrophage	Cd5L	CD5L
ZZ_Defined	Myeloid-cells_Macrophage	Apoe	APOE
ZZ_Defined	Myeloid-cells_Macrophage	Apoc1	APOC1
ZZ_Defined	Myeloid-cells_Macrophage	Fabp4	FABP4
ZZ_Defined	Myeloid-cells_Macrophage	Nupr1	NUPR1
ZZ_Defined	Myeloid-cells_Macrophage	Marco	MARCO
ZZ_Defined	Myeloid-cells_Macrophage	Lgmn	LGMN
ZZ_Defined	Myeloid-cells_Macrophage	Slc40A1	SLC40A1
ZZ_Defined	Myeloid-cells_Macrophage	Mrc1	MRC1
ZZ_Defined	Myeloid-cells_Megakaryocyte	Ppbp	PPBP
ZZ_Defined	Myeloid-cells_Megakaryocyte	Pf4	PF4
ZZ_Defined	Myeloid-cells_Megakaryocyte	Gng11	GNG11
ZZ_Defined	Myeloid-cells_Megakaryocyte	Cavin2	CAVIN2
ZZ_Defined	Myeloid-cells_Megakaryocyte	Nrgn	NRGN
ZZ_Defined	Myeloid-cells_Megakaryocyte	Myl9	MYL9
ZZ_Defined	Myeloid-cells_Megakaryocyte	Sparc	SPARC
ZZ_Defined	Myeloid-cells_Megakaryocyte	Tubb1	TUBB1
ZZ_Defined	Myeloid-cells_Megakaryocyte	Itga2B	ITGA2B
ZZ_Defined	Myeloid-cells_Megakaryocyte	Pig6B	PIG6B
ZZ_Defined	Myeloid-cells_cDC1	Clec9A	CLEC9A
ZZ_Defined	Myeloid-cells_cDC2	Pttg1	PTTG1
ZZ_Defined	Myeloid-cells_cDC3	Hist1H4C	HIST1H4C
ZZ_Defined	Myeloid-cells_cDC2	Hla-Dqa1	HLA-DQA1
ZZ_Defined	Myeloid-cells_cDC3	Hla-Dqb1	HLA-DQB1
ZZ_Defined	Myeloid-cells_cDC4	Cd1C	CD1C
ZZ_Defined	Myeloid-cells_cDC5	Ppa1	PPA1
ZZ_Defined	Myeloid-cells_cDC6	Fcer1A	FCER1A
ZZ_Defined	Myeloid-cells_pDC	Lilra4	LILRA4
ZZ_Defined	Myeloid-cells_pDC	Tcf4	TCF4
ZZ_Defined	Myeloid-cells_pDC	Ccdc50	CCDC50
ZZ_Defined	Myeloid-cells_pDC	Irf8	IRF8
ZZ_Defined	Myeloid-cells_pDC	Bcl11A	BCL11A
ZZ_Defined	Myeloid-cells_pDC	Itm2C	ITM2C
ZZ_Defined	Myeloid-cells_pDC	C12Orf75	C12orf75
ZZ_Defined	Myeloid-cells_pDC	Irf7	IRF7
ZZ_Defined	Myeloid-cells_pDC	Spib	SPIB
ZZ_Defined	B-cells_NaïveB	Tcl1A	TCL1A
ZZ_Defined	B-cells_NaïveB	Ighd	IGHD
ZZ_Defined	B-cells_NaïveB	Ighm	IGHM
ZZ_Defined	B-cells_NaïveB	Fcer2	FCER2
ZZ_Defined	B-cells_NaïveB	Cxcr4	CXCR4
ZZ_Defined	B-cells_NaïveB	Aplp2	APLP2
ZZ_Defined	B-cells_NaïveB	Plpp5	PLPP5
ZZ_Defined	B-cells_NaïveB	Il4R	IL4R
ZZ_Defined	B-cells_MZB	Smim14	SMIM14
ZZ_Defined	B-cells_MZB	Cd27	CD27
ZZ_Defined	B-cells_MZB	Cr2	CR2
ZZ_Defined	B-cells_MZB	Klk1	KLK1
ZZ_Defined	B-cells_MZB	Itm2C	ITM2C
ZZ_Defined	B-cells_MZB	Dnase1L3	DNASE1L3
ZZ_Defined	B-cells_MZB	Hes4	HES4
ZZ_Defined	B-cells_MZB	Abi3	ABI3
ZZ_Defined	B-cells_MZB	Chi3L2	CHI3L2
ZZ_Defined	B-cells_cMBC	Tsc22D3	TSC22D3
ZZ_Defined	B-cells_cMBC	Crip1	CRIP1
ZZ_Defined	B-cells_cMBC	Coch	COCH
ZZ_Defined	B-cells_cMBC	Cd27	CD27
ZZ_Defined	B-cells_cMBC	Itgb1	ITGB1
ZZ_Defined	B-cells_cMBC	Anxa2	ANXA2
ZZ_Defined	B-cells_cMBC	Igha2	IGHA2
ZZ_Defined	B-cells_CD11cpos-ABC	Fgr	FGR
ZZ_Defined	B-cells_CD11cpos-ABC	Fcrl5	FCRL5
ZZ_Defined	B-cells_CD11cpos-ABC	Mpp6	MPP6
ZZ_Defined	B-cells_CD11cpos-ABC	Fcrl3	FCRL3
ZZ_Defined	B-cells_CD11cpos-ABC	Macrod2	MACROD2
ZZ_Defined	B-cells_CD11cpos-ABC	Hspb1	HSPB1
ZZ_Defined	B-cells_CD11cpos-ABC	Celc2D	CELC2D
ZZ_Defined	B-cells_CD11cpos-ABC	Cd72	CD72
ZZ_Defined	Plasma-cells_GCB	Egr3	EGR3
ZZ_Defined	Plasma-cells_GCB	Cd83	CD83
ZZ_Defined	Plasma-cells_GCB	Dusp2	DUSP2
ZZ_Defined	Plasma-cells_GCB	Egr2	EGR2
ZZ_Defined	Plasma-cells_GCB	Nr4A1	NR4A1
ZZ_Defined	Plasma-cells_GCB	Myc	MYC
ZZ_Defined	Plasma-cells_GCB	Tnf	TNF
ZZ_Defined	Plasma-cells_GCB	Nfkbid	NFKBID
ZZ_Defined	Plasma-cells_GCB	Nfkbia	NFKBIA
ZZ_Defined	Plasma-cells_GCB	Cd69	CD69
ZZ_Defined	Plasma-cells_ISGpos-B	Isg15	ISG15
ZZ_Defined	Plasma-cells_ISGpos-B	Ifi6	IFI6
ZZ_Defined	Plasma-cells_ISGpos-B	Ifit3	IFIT3
ZZ_Defined	Plasma-cells_ISGpos-B	Ifit1	IFIT1
ZZ_Defined	Plasma-cells_ISGpos-B	Ifi44L	IFI44L
ZZ_Defined	Plasma-cells_ISGpos-B	Mx1	MX1
ZZ_Defined	Plasma-cells_ISGpos-B	Isg20	ISG20
ZZ_Defined	Plasma-cells_ISGpos-B	Irf7	IRF7
ZZ_Defined	Plasma-cells_ISGpos-B	Samd9L	SAMD9L
ZZ_Defined	Plasma-cells_ISGpos-B	Ifi44	IFI44
ZZ_Defined	Plasma-cells_ZBTB32pos-B	Arpc1B	ARPC1B
ZZ_Defined	Plasma-cells_ZBTB32pos-B	Cd1C	CD1C
ZZ_Defined	Plasma-cells_ZBTB32pos-B	Pclaf	PCLAF
ZZ_Defined	Plasma-cells_ZBTB32pos-B	Zbtb32	ZBTB32
ZZ_Defined	Plasma-cells_ZBTB32pos-B	Stac3	STAC3
ZZ_Defined	Plasma-cells_ZBTB32pos-B	Dus2	DUS2
ZZ_Defined	Plasma-cells_ZBTB32pos-B	Ptpn1	PTPN1
ZZ_Defined	Plasma-cells_ZBTB32pos-B	Cpne5	CPNE5
ZZ_Defined	Plasma-cells_PB	Ube2C	UBE2C
ZZ_Defined	Plasma-cells_PB	Top2A	TOP2A
ZZ_Defined	Plasma-cells_PB	Cks2	CKS2
ZZ_Defined	Plasma-cells_PB	Kpna2	KPNA2
ZZ_Defined	Plasma-cells_PB	Cdc20	CDC20
ZZ_Defined	Plasma-cells_PB	Ube2S	UBE2S
ZZ_Defined	Plasma-cells_PB	Tubb4B	TUBB4B
ZZ_Defined	Plasma-cells_PB	Pttg1	PTTG1
ZZ_Defined	Plasma-cells_PB	Hist1H4C	HIST1H4C
ZZ_Defined	Plasma-cells_PB	Rrm2	RRM2
ZZ_Defined	Plasma-cells_PB	Pclaf	PCLAF
ZZ_Defined	Plasma-cells_PB	Dut	DUT
ZZ_Defined	Plasma-cells_PB	Mki67	MKI67
ZZ_Defined	Plasma-cells_PC	Jchain	JCHAIN
ZZ_Defined	Plasma-cells_PC	Dpep1	DPEP1
ZZ_Defined	Plasma-cells_PC	Igha2	IGHA2
ZZ_Defined	Plasma-cells_PC	Igkc	IGKC
ZZ_Defined	Plasma-cells_C3-PC	Herpud1	HERPUD1
ZZ_Defined	Plasma-cells_C3-PC	Slc3A2	SLC3A2
ZZ_Defined	Plasma-cells_C3-PC	Psat1	PSAT1
ZZ_Defined	Plasma-cells_C3-PC	Slc1A5	SLC1A5
ZZ_Defined	Plasma-cells_C3-PC	Eif1	EIF1
ZZ_Defined	Plasma-cells_C3-PC	Mthfd2	MTHFD2
ZZ_Defined	Plasma-cells_C3-PC	Wars	WARS
ZZ_Defined	Plasma-cells_C3-PC	Eif4Ebp1	EIF4EBP1
ZZ_Defined	Plasma-cells_C3-PC	Hspa5	HSPA5
ZZ_Defined	Plasma-cells_C4-PC	Igll5	IGLL5
ZZ_Defined	Plasma-cells_C4-PC	Igll1	IGLL1
ZZ_Defined	Plasma-cells_C4-PC	Ssr4	SSR4
ZZ_Defined	Plasma-cells_C4-PC	Sdc1	SDC1
BZ_Paper	ILC3	Rorc	RORC
BZ_Paper	ILC3	Thy1	CD90
BZ_Paper	ILC3	Kit	KIT
BZ_Paper	ILC3	Il22	IL22
BZ_Paper	ILC3	Il7r	CD127
BZ_Paper	ILC3	Ifng	IFNG
BZ_Paper	ILC3	Csf2	CSF2
