# Supplementary material for: IFNγ-Stat1 axis drives aging-associated loss of intestinal tissue homeostasis and regeneration
Source: Nat Commun. 2023 Sep 30;14:6109. doi: 10.1038/s41467-023-41683-y (PMC10542816; doi:10.1038/s41467-023-41683-y)
Supplement: Supplementary file 8 — Source Data [file 41467_2023_41683_MOESM8_ESM.xlsx]

## Sheet: Fig1h
MHCII+%	young	old
	3.90524	66.9915
	0.515897	78.3951
	1.58582	50.4474

## Sheet: Fig2e
	young	old
Olfm4+MHCII+%	13.2673	88.6046
	0.490196	96.7949
	10.751	86.747

## Sheet: Fig3e
young	old
9.70968	7.07407
11.1429	8.25
9.73333	7.21739
10.8667	6.27027
9.90476	5.96667

## Sheet: Fig3i
Young	Old
1.10759	1.5619
1.22989	1.53279
1.1761	2.86364
0.93617	1.95614
0.941748	1.62097

## Sheet: Fig4d
young	old
2.68177	31.2867
1.33841	12.4405
2.52366	21.9344
2.50467	10.5304

## Sheet: Fig4f
Young	Old
6.78	22.5
8.67	25.4
11.6	15.5
	36.2

## Sheet: Fig5c
	no treatment									Ifng_0.02									Ifng_0.2									Ifng_2
	cKit+ from Viable									cKit+ from Viable									cKit+ from Viable									cKit+ from Viable
Day1	44.9	64.3	50.9	49.3	25.8	45.5				51.9	45	41.5	50.6	37	28	15.6			44.7	48.2	43.4	44.6	20.8	39.2	25.3	15.4		43	40.2	39.1	34.6	24.6
Day3	67.4	61.2	60.6	62.1	20.3	35.3	26.6	20.5	17.3	51.1	24.1	30.4	40	21.7	37.4	25.2	25.6	18.7	38.4	15.1	14.5	35.8	18.9	36.9	38.7	20.4	23.1	14.2	5.67	2.54	15	30	13.2	19.7	14.6
Day5	63.7	60.1	69.4	55.5	39.6	51.1	46.3	46.6	31.7	48.7	28	34.1	36	29.7	36.9	35.4	39		21.6	23.8	10.8	28.3	28.3	21.4	33.3	29.6	33.1	7.33	10.8	6.93	5.24	21.3	10.3	22.9	14.6	21.6

## Sheet: Fig5d
	no treatment									Ifng_0.02									Ifng_0.2									Ifng_2
	cKit+ from Viable									cKit+ from Viable									cKit+ from Viable									cKit+ from Viable
Day1	0.61	2.83	2.39	2.59	5.62	1.04				1.44	2.51	1.6	1.51	1.98	3.8	2.41			1.02	1.01	0.66	2.02	4.09	1.45	2.24	1.96		1.07	0.59	0.66	0.88	1.62
Day3	5.26	4.88	4.18	6.4	7.24	1.95	5.04	3.33	5.64	9.64	4.45	9.64	10.8	7.46	4.34	3.34	3.6	6.33	9.43	3.74	4.28	7.4	4.37	4.96	5.53	3.34	3.28	1.29	0.98	0.17	1.76	1.28	1.99	2.87	0.71
Day5	9.67	8.14	6.38	8.43	8.86	4.31	7.26	8.47	2.78	12.5	11.7	11.9	16.5	8.66	3.22	7.64	5.97		9.03	8.25	9.3	12.2	11.6	3.9	7.4	3.94	3.25	1.8	1.68	0.5	0.91	1.72	0.93	2.48	2.44	1.83

## Sheet: Fig5e
	no treatment										Ifng_0.02										Ifng_0.2										Ifng_2
	cKit+ from Viable										cKit+ from Viable										cKit+ from Viable										cKit+ from Viable
Day1	0.61	0.51	0.35	0.68	0.3	0.44	0.44	0.34	0.3	0.26	67.3	62.4	61.4	57.5	61	79.2	84.8	81.5	85.3	84.7	78.6	70.2	74	72.3	72	86.1	86.1	90.4	89.4	84.4	70.6	68.8	66.9	72	65.1	81.7	86.4	88.6	83.8	85.4
Day3	0.076	0.12	0.084	0.056	0.047	0.044	0.02	0.013	0.037	0.012	93.5	95.2	95.1	95.5	99.2	98.7	98.4	98.3	98.8	96.4	98.5	98.1	98.2	98.3	98.1	98.3	98.8	98.6	99.2	88.1	97.4	98	98.6	98.2	98.2	97.6
Day5	0.12	0.19	0.19	0.19	0.14	0.21	0.14	0.26	0.13	0.09	97.5	97.2	97.6	97.5	98.3	98.1	98	98.1	98.3	98.7	98.3	98.5	98.6	99.1	99	98.9	98.9	99	98.5	99.1	80	83.6	98.2	98.9	98.6	99	92.8	98.7	98

## Sheet: Fig5f
	no treatment									Ifng_0.02									Ifng_0.2									Ifng_2
	cKit+ from Viable									cKit+ from Viable									cKit+ from Viable									cKit+ from Viable
Day1	6.18	7.22	7.52	8.33	4.25	4.4				8.07	13.9	9.98	5.52	5.49	5.99				6.6	8.15	7.44	9.4	6.53	5.82	4.72	5.43		6.79	6.37	7.25	7.52	4.31
Day3	6.21	8.88	6.62	7.29	8.67	6.03	7.92	9.49	8.25	11.7	14.4	16.7	12.5	11.9	9.28	12.6	11.5	12.6	16.3	24	25.1	11.7	9.75	14.2	10.7	11.7	11.1	20.7	43.2	36	16.4	7.88	10.4	10.7	12
Day5	5	5.31	4.28	4.56	8.26	6.89	5.2	6.69	5.91	4.26	11.8	8.56	9.85	8.46	7.95	7.02	11		11.5	14.5	17.6	13.2	5.7	10.7	7.79	8.55	6.88	10.1	9.02	20.9	18.1	7.61	6.81	7.28	6.86

[truncated: 26 more sheets: Fig5k, Fig5l, Fig6b, Fig6d, Fig6e, Fig6f, Fig6g, Fig6h, Fig6j, Fig6l, Fig7e, Fig7f, Fig7g, Fig7h, Fig7i, FigS1f, FigS3h, FigS4b, FigS6c, FigS6d …]
